# Supplementary material for: Functional constraints on adaptive evolution of protein ubiquitination sites
Source: Sci Rep. 2017 Jan 5;7:39949. doi: 10.1038/srep39949 (PMC5215434; doi:10.1038/srep39949)
Supplement: Supplementary Dataset 1 [file srep39949-s2.xls]

## Sheet: Supplementary Table S1
Supplementary Table S1 - Human ubiquitination sites and orthologous sites
Asterisk (*) denotes the absence of orthologous protein. Dash (-) is alignment gap.
Site position	H.sapiens			G.gorilla			M.mulatta			R.norvegicus			M.musculus			G.gallus			X.tropicalis			D.rerio			D.melanogaster			A.gambiae			C.elegans			K.lactis			S.cerevisiae			N.crassa			S.pombe
	UniProt_AC	Central site	Flanking regions	UniProt_AC	Central site	Flanking regions	UniProt_AC	Central site	Flanking regions	UniProt_AC	Central site	Flanking regions	UniProt_AC	Central site	Flanking regions	UniProt_AC	Central site	Flanking regions	UniProt_AC	Central site	Flanking regions	UniProt_AC	Central site	Flanking regions	UniProt_AC	Central site	Flanking regions	UniProt_AC	Central site	Flanking regions	UniProt_AC	Central site	Flanking regions	UniProt_AC	Central site	Flanking regions	UniProt_AC	Central site	Flanking regions	UniProt_AC	Central site	Flanking regions	UniProt_AC	Central site	Flanking regions
304	Q9NY65	K	NSQMVKCDPRH	G3R491	K	NSQMVKCDPRH	F7GFA8	-	VG----NRMLN	P07896	-	VG----NRMLA	Q9DBM2	-	VG----NRMLA	E1C1T9	-	VG----NRMMF	A4IGR5	K	CNQMVKCDPRH	Q6NYL3	-	VG----NRMLM	*	*	*	*	*	*	*	*	*	*	*	*	*	*	*	*	*	*	*	*	*
394	Q9NY65	K	ARLDHKFDLMY	G3R491	K	ARLDHKFDLMY	F7GFA8	P	YQYDKPLGRIH	P07896	P	YQYDKPLGRIH	Q9DBM2	P	YQYDKPLGRIH	E1C1T9	A	YQYEKAGGRTA	A4IGR5	K	ARLDHKFDLMF	Q6NYL3	P	YMYDKPGDTNA	*	*	*	*	*	*	*	*	*	*	*	*	*	*	*	*	*	*	*	*	*
352	Q9NY65	K	CPTGFKVG---	G3R491	K	CPTGFKVG---	F7GFA8	D	DLAGLDVGWKS	P07896	D	DLAGLDVGWKI	Q9DBM2	D	DLAGLDVGWKV	E1C1T9	D	DLAGLDVGWRS	A4IGR5	K	CPTGFKVG---	Q6NYL3	D	DLAGLDVGWRV	*	*	*	*	*	*	*	*	*	*	*	*	*	*	*	*	*	*	*	*	*
370	Q9NY65	K	GGDLAKVQ-RA	G3R491	K	GGDLAKVQ-RA	F7GFA8	K	GTPARKRGNRR	P07896	K	GTPVRKRGNSR	Q9DBM2	K	GTPTRKRGNTR	E1C1T9	Q	GTPVRQRHGYR	A4IGR5	K	GGDLAKVQ-RA	Q6NYL3	R	KDPPRRRQGRK	*	*	*	*	*	*	*	*	*	*	*	*	*	*	*	*	*	*	*	*	*
96	Q9NY65	K	QLITGKEDA-A	G3R491	K	QLITGKEDA-A	F7GFA8	V	ACVRAVQAAVQ	P07896	I	TCVRSIQASVK	Q9DBM2	V	TCVRSVQASVK	E1C1T9	I	LCFQAIKAATE	A4IGR5	K	HFITSKEDA-A	Q6NYL3	V	ACVQAVRAA-T	*	*	*	*	*	*	*	*	*	*	*	*	*	*	*	*	*	*	*	*	*
401	Q9NY65	K	DLMYAKRAFVH	G3R491	K	DLMYAKRAFVH	F7GFA8	P	GRIHKPDPWLS	P07896	P	GRIHKPDPWLS	Q9DBM2	P	GRIHKPDPWLS	E1C1T9	P	GRTAKPDPWIH	A4IGR5	K	DLMFAKRAFVH	Q6NYL3	P	DTNAKPDPLIQ	*	*	*	*	*	*	*	*	*	*	*	*	*	*	*	*	*	*	*	*	*
160	Q9NYP3	K	VDWSIKTRLLF	G3R9E4	K	VDWSIKTRLLF	F6SG92	-	-----------	Q5U2V7	K	VDWSIKTRLLF	Q9QXP4	K	VDWSIKTRLLF	E1BUT5	K	ADWSIKTRLLF	Q6P1U0	K	ADWSLKTRLLF	*	*	*	Q9VNA8	K	VDWSLKTRARF	Q7Q6F4	K	IHWSIKSKLRI	H2KYF1	-	--------MRI	*	*	*	*	*	*	*	*	*	*	*	*
334	Q9Y3I0	K	RQAFAKVFNTT	G3R6Z5	K	RQAFAKVFNTT	F7HFI7	K	RQAFAKVFNTT	Q6AYT3	K	RQAFAKVFNTT	Q99LF4	K	RQAFAKVFNTT	F1NYI3	K	RQAFAKVFNTT	Q561P3	K	RQAFSKVFNTT	Q6NZS4	K	RQAFSKVFSTT	Q9VIW7	K	RQAFAKMFNTT	Q7Q412	K	RQAFAKQFNTT	P90838	K	RNAFQKTFGMS	*	*	*	*	*	*	*	*	*	*	*	*
465	Q9Y3I0	K	RVASPKLVMEE	G3R6Z5	K	RVASPKLVMEE	F7HFI7	K	RVASPKLVMEE	Q6AYT3	K	RVASPKLVMEE	Q99LF4	K	RVASPKLVMEE	F1NYI3	K	RVASPKLVMEE	Q561P3	K	RVASPKLVMEE	Q6NZS4	K	RVASPKLVMEE	Q9VIW7	K	RVASPKLVMEE	Q7Q412	K	RVASPKLVQEE	P90838	K	RIASPKLIMEE	*	*	*	*	*	*	*	*	*	*	*	*
493	Q9Y3I0	K	AGISKKAIKLR	G3R6Z5	K	AGISKKAIKLR	F7HFI7	K	AGISKKAIKLR	Q6AYT3	K	AGISKKAIKLR	Q99LF4	K	AGISKKAIKLR	F1NYI3	K	AGISKKAIKLR	Q561P3	K	AGISKKAIKLR	Q6NZS4	K	AGISKKAIKLR	Q9VIW7	K	AGISKKCIKMR	Q7Q412	K	VGISNKAIKLR	P90838	K	AGISKKAVKLR	*	*	*	*	*	*	*	*	*	*	*	*
492	Q9Y3I0	K	DAGISKKAIKL	G3R6Z5	K	DAGISKKAIKL	F7HFI7	K	DAGISKKAIKL	Q6AYT3	K	DAGISKKAIKL	Q99LF4	K	DAGISKKAIKL	F1NYI3	K	AAGISKKAIKL	Q561P3	K	DAGISKKAIKL	Q6NZS4	K	DAGISKKAIKL	Q9VIW7	K	AAGISKKCIKM	Q7Q412	N	DVGISNKAIKL	P90838	K	AAGISKKAVKL	*	*	*	*	*	*	*	*	*	*	*	*
67	Q9Y3I0	K	FLPAMKQIGNV	G3R6Z5	K	FLPAMKQIGNV	F7HFI7	K	FLPAMKQIGNV	Q6AYT3	K	FLPAMKQIGNV	Q99LF4	K	FLPAMKQIGNV	F1NYI3	K	FLPAMKQIGNV	Q561P3	K	FLPAMKQIGNV	Q6NZS4	K	FLPAMKQIGNV	Q9VIW7	K	FLPGVKQIANV	Q7Q412	K	FLPGVKQIANV	P90838	R	FLPAVRQIANV	*	*	*	*	*	*	*	*	*	*	*	*
14	Q9Y3I0	K	LQFLEKINKNC	G3R6Z5	K	LQFLEKINKNC	F7HFI7	K	LQFLEKISKNC	Q6AYT3	K	LQFLDKINKNC	Q99LF4	K	LQFLDKINKNC	F1NYI3	K	LQYLDKIDKNC	Q561P3	K	LQYLDKIHKNC	Q6NZS4	K	LQYLDKIHKNC	Q9VIW7	K	LRYLEKVSDHC	Q7Q412	R	MKYIERLSPNS	P90838	R	CDFIDRLTDTK	*	*	*	*	*	*	*	*	*	*	*	*
496	Q9Y3I0	K	SKKAIKLRPIA	G3R6Z5	K	SKKAIKLRPIA	F7HFI7	K	SKKAIKLRPIA	Q6AYT3	K	SKKAIKLRPIA	Q99LF4	K	SKKAIKLRPIA	F1NYI3	K	SKKAIKLRPIA	Q561P3	K	SKKAIKLRPIA	Q6NZS4	K	SKKAIKLRPIA	Q9VIW7	K	SKKCIKMRPIA	Q7Q412	K	SNKAIKLRPIA	P90838	K	SKKAVKLRPIA	*	*	*	*	*	*	*	*	*	*	*	*
285	Q9Y3I0	K	AMKRDKIIVND	G3R6Z5	K	AMKRDKIIVND	F7HFI7	K	AMKRDKIIVND	Q6AYT3	K	AMKRDKIIVND	Q99LF4	K	AMKRDKIIVND	F1NYI3	K	AMKRDKIIVND	Q561P3	K	AMKRDKITVND	Q6NZS4	R	AMKRDRITVND	Q9VIW7	K	AMKRDKIETND	Q7Q412	K	AMKRDKIETND	P90838	G	AMARDGIVVND	*	*	*	*	*	*	*	*	*	*	*	*
206	Q9Y3I0	K	QADPNKVSARA	G3R6Z5	K	QADPNKVSARA	F7HFI7	K	QADPNKVSARA	Q6AYT3	K	QADPNKVSPRA	Q99LF4	K	QADPNKVSPRA	F1NYI3	K	QADPNKVSSRA	Q561P3	K	QADPSKVSSKA	Q6NZS4	K	QADPNKVSSKA	Q9VIW7	K	NADPAKVSMRA	Q7Q412	K	NADPSKVSLRA	P90838	K	QADASKVSLRA	*	*	*	*	*	*	*	*	*	*	*	*
158	Q9Y3I0	K	VGVGSKGVIPM	G3R6Z5	K	VGVGSKGVIPM	F7HFI7	K	VGVGSKGVIPM	Q6AYT3	K	VGVGSKGVIPM	Q99LF4	K	VGVGSKGVIPM	F1NYI3	K	VGVGSKGVIPM	Q561P3	K	VGVGSKGVIPM	Q6NZS4	K	VGVGSKGVIPM	Q9VIW7	K	VGVGSKGIIPM	Q7Q412	K	VGVGSKGIIPM	P90838	R	VGVGSRGAIPM	*	*	*	*	*	*	*	*	*	*	*	*
140	Q9Y3I0	K	DVQPVKEQLAQ	G3R6Z5	K	DVQPVKEQLAQ	F7HFI7	K	DVQPVKEQLAQ	Q6AYT3	K	DVQPVKEQLAQ	Q99LF4	K	DVQPVKEQLAQ	F1NYI3	K	DVQPVKEQLAQ	Q561P3	K	DVQPVKEQLAQ	Q6NZS4	K	DVQPVKEQLAQ	Q9VIW7	K	DVQPVKEQLAQ	Q7Q412	K	DVQPVKEQLAQ	P90838	K	NVKPLKEQLTQ	*	*	*	*	*	*	*	*	*	*	*	*
308	Q9Y3I0	K	GQDYLKGMAAA	G3R6Z5	K	GQDYLKGMAAA	F7HFI7	K	GQDYLKGMAAA	Q6AYT3	K	GQDYLKGMAAA	Q99LF4	K	GQDYLKGMAAA	F1NYI3	K	GQDYLKGMAAA	Q561P3	K	GQDYLKGMAAA	Q6NZS4	K	GQDYLKGMAAA	Q9VIW7	K	GQDYLKAMAAA	Q7Q412	K	GQNYLKAMSAA	P90838	S	GKNYFSGMAAA	*	*	*	*	*	*	*	*	*	*	*	*
366	Q9Y3I0	K	HVVDGKERTLL	G3R6Z5	K	HVVDGKERTLL	F7HFI7	K	HVVDGKERTLL	Q6AYT3	K	HVVDGKERTLL	Q99LF4	K	HVVDGKERTLL	F1NYI3	K	HVVDGKERTLL	Q561P3	K	HVVDGKEKTLL	Q6NZS4	R	HMVDGRQKTLL	Q9VIW7	K	HMVDGKERKLL	Q7Q412	R	HMVNGRPKQLL	P90838	R	HMVDGRPRQLC	*	*	*	*	*	*	*	*	*	*	*	*
120	P35998	K	VKQFAKFVVDL	G3R1A6	K	VKQFAKFVVDL	*	*	*	Q63347	K	VKQFAKFVVDL	Q8BVQ9	K	VKQFAKFVVDL	Q5ZMB8	K	VKQFAKFVVDL	Q6P7K3	K	VKQFAKFVVDL	Q7T3B1	K	VKQFAKFVVDL	Q7KMQ0	K	VKQFAKFVVDL	Q7QHG0	K	VKQFAKFVVDL	Q18787	K	VKQFAKFVVDL	Q6CNB8	K	LKQIAKFVVGL	P33299	K	LKQIAKFVVGL	Q7SDQ8	K	VKQIAKFVVQL	O42931	K	LKQIAKFVVSL
20	P35998	K	EKD-DKPIRAL	G3R1A6	K	EKD-DKPIRAL	*	*	*	Q63347	K	EKD-DKPIRAL	Q8BVQ9	K	EKD-DKPIRAL	Q5ZMB8	K	EKE-DKPIRAL	Q6P7K3	K	EKE-DKPIRSL	Q7T3B1	K	EKE-DKPIRAL	Q7KMQ0	K	EKE-DKEIKSL	Q7QHG0	P	NKEVEPEIEAL	Q18787	K	TKEEEKNFQAL	Q6CNB8	K	SK-EEKKVVPL	P33299	D	KKPDDDKIVPL	Q7SDQ8	K	V--EEKKITPL	O42931	K	E--NDKNPPPL
11	P35998	K	GADQRK----T	G3R1A6	K	GADQRK----T	*	*	*	Q63347	K	GADQRK----T	Q8BVQ9	K	GADQRK----T	Q5ZMB8	K	GADQRK----T	Q6P7K3	K	GADQRK----T	Q7T3B1	K	GTEQRK----V	Q7KMQ0	K	GDDQRK----V	Q7QHG0	K	GDDMRK----V	Q18787	K	GDDMRK----T	Q6CNB8	K	KEDWEKYKAPI	P33299	K	KEDWEKYKAPL	Q7SDQ8	K	GQNWEKYRKTF	O42931	K	KEDWEKYQKPV
66	P35998	K	ELTGIKESDTG	G3R1A6	K	ELTGIKESDTG	*	*	*	Q63347	K	ELTGIKESDTG	Q8BVQ9	K	ELTGIKESDTG	Q5ZMB8	K	ELTGIKESDTG	Q6P7K3	K	ELTGIKESDTG	Q7T3B1	K	ELTGIKESDTG	Q7KMQ0	K	ELTGIKESDTG	Q7QHG0	K	ELTGIKESDTG	Q18787	K	ELSGVKESDTG	Q6CNB8	K	EKAGVKESDTG	P33299	K	EKAGVKESDTG	Q7SDQ8	K	EKIGVKESDTG	O42931	K	DTVGIKESDTG
356	P35998	K	RTHIFKIHARS	G3R1A6	K	RTHIFKIHARS	*	*	*	Q63347	K	RTHIFKIHARS	Q8BVQ9	K	RTHIFKIHARS	Q5ZMB8	K	RTHIFKIHARS	Q6P7K3	K	RTHIFKIHARS	Q7T3B1	K	RTHIFKIHARS	Q7KMQ0	K	RSHIFKIHARS	Q7QHG0	K	RTHIFKIHARS	Q18787	K	RAHILKIHAKQ	Q6CNB8	R	RANIFRIHTKS	P33299	R	RANIFRIHSKS	Q7SDQ8	R	RANILRIHAKS	O42931	R	RAHILRIHAKS
340	P35998	K	GRLDRKIEFSL	G3R1A6	K	GRLDRKIEFSL	*	*	*	Q63347	K	GRLDRKIEFSL	Q8BVQ9	K	GRLDRKIEFSL	Q5ZMB8	K	GRLDRKIEFSL	Q6P7K3	K	GRLDRKIEFSL	Q7T3B1	K	GRLDRKIEFSL	Q7KMQ0	K	GRLDRKVEFGL	Q7QHG0	K	GRLDRKVEFGL	Q18787	K	GRLDRKVEFAL	Q6CNB8	K	GRIDRKVEFSL	P33299	K	GRIDRKVEFSL	Q7SDQ8	K	GRIDRKIEFSL	O42931	K	GRIDRKVEFGL
46	P35998	K	YSRQIKQVEDD	G3R1A6	K	YSRQIKQVEDD	*	*	*	Q63347	K	YSRQIKQVEDD	Q8BVQ9	K	YSRQIKQVEDD	Q5ZMB8	K	YSRQIKQVEDD	Q6P7K3	K	YSRQIKQVEDD	Q7T3B1	K	YSRQIKQVEDD	Q7KMQ0	K	YHKSIKSIEED	Q7QHG0	K	YHKSIKQIDED	Q18787	K	YAEQLKTLDAD	Q6CNB8	K	YAKKLKSIEND	P33299	K	YAAKLKQTEND	Q7SDQ8	K	YGAAIKKLEQQ	O42931	A	YARELAAIKED
222	P35998	K	PPGTGKTLCAR	G3R1A6	K	PPGTGKTLCAR	*	*	*	Q63347	K	PPGTGKTLCAR	Q8BVQ9	K	PPGTGKTLCAR	Q5ZMB8	K	PPGTGKTLCAR	Q6P7K3	K	PPGTGKTLCAR	Q7T3B1	K	PPGTGKTLCAR	Q7KMQ0	K	PPGTGKTLCAR	Q7QHG0	K	PPGTGKTLCAR	Q18787	K	PPGTGKTLCAR	Q6CNB8	K	PPGTGKTLCAR	P33299	K	PPGTGKTLCAR	Q7SDQ8	K	PPGTGKTLCAR	O42931	K	PPGTGKTLCAR
422	P35998	K	IKSYAKFSATP	G3R1A6	K	IKSYAKFSATP	*	*	*	Q63347	K	IKSYAKFSATP	Q8BVQ9	K	IKSYAKFSATP	Q5ZMB8	K	IKSYAKFSATP	Q6P7K3	K	IKSYAKFSATP	Q7T3B1	K	IKSYAKFSATP	Q7KMQ0	K	IKSYAKFSATP	Q7QHG0	K	IKSYAKFSATP	Q18787	K	VKGYAKFSATP	Q6CNB8	K	INGYKKFSSTS	P33299	K	ISGYKKFSSTS	Q7SDQ8	K	IKGNLKFNSTA	O42931	K	VKGNQKFSSTA
34	P35998	K	DIALLKTYGQS	G3R1A6	K	DIALLKTYGQS	*	*	*	Q63347	K	DIALLKTYGQS	Q8BVQ9	K	DIALLKTYGQS	Q5ZMB8	K	DIALLKTYGQS	Q6P7K3	K	DIALLKTYGQS	Q7T3B1	K	DIALLKTYGQS	Q7KMQ0	K	DIELLKTYGQS	Q7QHG0	K	DIELLKTYGQG	Q18787	K	DIAVLKRYGQG	Q6CNB8	K	DIEVLKTYGAA	P33299	K	DIQVLKSYGAA	Q7SDQ8	K	DIQVLKTYGAA	O42931	K	DIELLKSYATG
316	P35998	K	PRGNIKVLMAT	G3R1A6	K	PRGNIKVLMAT	*	*	*	Q63347	K	PRGNIKVLMAT	Q8BVQ9	K	PRGNIKVLMAT	Q5ZMB8	K	PRGNIKVLMAT	Q6P7K3	K	PRGNIKVLMAT	Q7T3B1	K	PRGNIKVLMAT	Q7KMQ0	K	PRGNIKVLMAT	Q7QHG0	K	PRGNIKVLMAT	Q18787	K	PRGNIKVLMAT	Q6CNB8	K	PRGNIKVMFAT	P33299	K	PRGNIKVMFAT	Q7SDQ8	K	ARGNIKVMFAT	O42931	K	PRGNIKVLFAT
110	P35998	K	DSEDPKYIINV	G3R1A6	K	DSEDPKYIINV	*	*	*	Q63347	K	DSEDPKYIINV	Q8BVQ9	K	DSEDPKYIINV	Q5ZMB8	K	DSEDPKYIINV	Q6P7K3	K	DSEDPKYIINV	Q7T3B1	K	DSEDPKYIINV	Q7KMQ0	K	DSDDPKYIINV	Q7QHG0	K	DSDDPKYIINV	Q18787	R	DKHDPRYLINV	Q6CNB8	K	DDDDAKYVINL	P33299	K	DDEDAKYVINL	Q7SDQ8	K	DESKSKYVINV	O42931	A	SAEKNAYVINL
13	P35998	K	----TKED-EK	G3R1A6	K	----TKED-EK	*	*	*	Q63347	K	----TKED-EK	Q8BVQ9	K	----TKEE-EK	Q5ZMB8	K	----TKEE-EK	Q6P7K3	K	----TKEE-EK	Q7T3B1	K	----VKEE-EK	Q7KMQ0	K	----VKHD-EK	Q7QHG0	K	----VKSD-NK	Q18787	K	----TKKDDTK	Q6CNB8	E	YKAPIEDEESK	P33299	E	YKAPLEDDDKK	Q7SDQ8	G	YRKTFGDDEV-	O42931	D	YQKPVDTEEE-
116	P35998	K	YIINVKQFAKF	G3R1A6	K	YIINVKQFAKF	*	*	*	Q63347	K	YIINVKQFAKF	Q8BVQ9	K	YIINVKQFAKF	Q5ZMB8	K	YIINVKQFAKF	Q6P7K3	K	YIINVKQFAKF	Q7T3B1	K	YIINVKQFAKF	Q7KMQ0	K	YIINVKQFAKF	Q7QHG0	K	YIINVKQFAKF	Q18787	K	YLINVKQFAKF	Q6CNB8	K	YVINLKQIAKF	P33299	K	YVINLKQIAKF	Q7SDQ8	K	YVINVKQIAKF	O42931	K	YVINLKQIAKF
415	P35998	K	LEAVNKVIKSY	G3R1A6	K	LEAVNKVIKSY	*	*	*	Q63347	K	LEAVNKVIKSY	Q8BVQ9	K	LEAVNKVIKSY	Q5ZMB8	K	LEAVNKVIKSY	Q6P7K3	K	LEAVNKVIKSY	Q7T3B1	K	LEAVNKVIKSY	Q7KMQ0	K	LEAVKKVIKSY	Q7QHG0	K	LEAVNKVIKSY	Q18787	K	LEAINKVVKGY	Q6CNB8	K	LKAVEKVINGY	P33299	K	LKAVDKVISGY	Q7SDQ8	K	LSAVDKVIKGN	O42931	K	LDAVQKVVKGN
84	P35998	K	DLAADKQTLQS	G3R1A6	K	DLAADKQTLQS	*	*	*	Q63347	K	DLAADKQTLQS	Q8BVQ9	K	DLAADKQTLQS	Q5ZMB8	K	DLAADKQTLQS	Q6P7K3	K	DLAADKQTLQS	Q7T3B1	K	DLAADKQTLQS	Q7KMQ0	K	DLAADKQILQN	Q7QHG0	K	DLASDKQILQN	Q18787	K	DIAADKQAMQQ	Q6CNB8	R	DIVGDRQRLSE	P33299	R	DIMGDRQRLGE	Q7SDQ8	R	DVAADRQRMSE	O42931	R	DVAADRQRMSE
407	P35998	K	KIATEKDFLEA	G3R1A6	K	KIATEKDFLEA	*	*	*	Q63347	K	KIATEKDFLEA	Q8BVQ9	K	KIATEKDFLEA	Q5ZMB8	K	KIATEKDFLEA	Q6P7K3	K	KVATEKDFLEA	Q7T3B1	K	KIATEKDFLEA	Q7KMQ0	K	KVATEKDFLEA	Q7QHG0	K	KVATEKDFLEA	Q18787	K	KVATEKDFLEA	Q6CNB8	K	KVTTEKDFLKA	P33299	K	KVATEKDFLKA	Q7SDQ8	K	KVASEKDFLSA	O42931	K	RVATEKDFLDA
248	P35998	K	SELVQKYVGEG	G3R1A6	K	SELVQKYVGEG	*	*	*	Q63347	K	SELVQKYVGEG	Q8BVQ9	K	SELVQKYVGEG	Q5ZMB8	K	SELVQKYVGEG	Q6P7K3	K	SELVQKYVGEG	Q7T3B1	K	SELVQKYVGEG	Q7KMQ0	K	SELVQKYVGEG	Q7QHG0	K	SELVQKYVGEG	Q18787	K	SELVQKYVGEG	Q6CNB8	K	SELVQKYVGEG	P33299	K	SELVQKYVGEG	Q7SDQ8	K	SELVQKYVGEG	O42931	K	SELVQKYVGEG
57	P35998	K	IQQLLKKINEL	G3R1A6	K	IQQLLKKINEL	*	*	*	Q63347	K	IQQLLKKINEL	Q8BVQ9	K	IQQLLKKINEL	Q5ZMB8	K	IQQLLKKINEL	Q6P7K3	K	IQQLLKKINEL	Q7T3B1	K	IQQLLKKINEL	Q7KMQ0	K	IQKAVKQVNEL	Q7QHG0	K	IQKAMKQVNEL	Q18787	K	IENCLKKVNEL	Q6CNB8	K	LKEIEKKIKEK	P33299	A	LKDIEARIKEK	Q7SDQ8	Q	IKEKQQSVDEK	O42931	K	TEAVLKRINDT
210	P35998	K	GIEPPKGVLLF	G3R1A6	K	GIEPPKGVLLF	*	*	*	Q63347	K	GIEPPKGVLLF	Q8BVQ9	K	GIEPPKGVLLF	Q5ZMB8	K	GIEPPKGVLLF	Q6P7K3	K	GIEPPKGVLLF	Q7T3B1	K	GIEPPKGVLLF	Q7KMQ0	K	GIEPPKGVLLF	Q7QHG0	K	GIEPPKGVLLF	Q18787	K	GIEPPKGVLLY	Q6CNB8	K	GIDPPKGILLY	P33299	K	GIDPPKGILLY	Q7SDQ8	K	GIDPPKGALLY	O42931	K	GIDPPKGIMLY
58	P35998	K	QQLLKKINELT	G3R1A6	K	QQLLKKINELT	*	*	*	Q63347	K	QQLLKKINELT	Q8BVQ9	K	QQLLKKINELT	Q5ZMB8	K	QQLLKKINELT	Q6P7K3	K	QQLLKKINELT	Q7T3B1	K	QQLLKKINELT	Q7KMQ0	Q	QKAVKQVNELT	Q7QHG0	Q	QKAMKQVNELT	Q18787	K	ENCLKKVNELS	Q6CNB8	K	KEIEKKIKEKA	P33299	R	KDIEARIKEKA	Q7SDQ8	S	KEKQQSVDEKI	O42931	R	EAVLKRINDTV
146	P35998	K	GVDRNKYQIHI	G3R1A6	K	GVDRNKYQIHI	*	*	*	Q63347	K	GVDRNKYQIHI	Q8BVQ9	K	GVDRNKYQIHI	Q5ZMB8	K	GVDRNKYQIHI	Q6P7K3	K	GVDRNKYQIHI	Q7T3B1	K	GVDRNKYQIHI	Q7KMQ0	K	GVDRNKYQIHI	Q7QHG0	K	GVDRNKYQIHI	Q18787	K	GVDRNKYQIHL	Q6CNB8	K	GVDRSKYQIEL	P33299	K	GVDRSKYNIEL	Q7SDQ8	K	GVDRNKYQILL	O42931	K	GCDRNKYAIQL
100	P35998	K	--RCTKIINA-	G3R1A6	K	SVRCTKIINA-	*	*	*	Q63347	K	--RCTKIINA-	Q8BVQ9	K	--RCTKIINA-	Q5ZMB8	K	--RCTKIINA-	Q6P7K3	K	--RCTKIINA-	Q7T3B1	K	--RCTKIINA-	Q7KMQ0	K	--RCTKIINA-	Q7QHG0	K	--RCTKIINA-	Q18787	K	--RCTKIITS-	Q6CNB8	K	--RCTKIIKAE	P33299	K	--RCTKIIKGN	Q7SDQ8	K	--RCTKIIPDE	O42931	K	--RCTKIIENE
17	P35998	K	KED-EKD-DKP	G3R1A6	K	KED-EKD-DKP	*	*	*	Q63347	K	KED-EKD-DKP	Q8BVQ9	K	KEE-EKD-DKP	Q5ZMB8	K	KEE-EKE-DKP	Q6P7K3	K	KEE-EKE-DKP	Q7T3B1	K	KEE-EKE-DKP	Q7KMQ0	K	KHD-EKE-DKE	Q7QHG0	K	KSD-NKEVEPE	Q18787	K	KKDDTKEEEKN	Q6CNB8	K	EDEESK-EEKK	P33299	K	EDDDKKPDDDK	Q7SDQ8	-	GDDEV--EEKK	O42931	-	DTEEE--NDKN
268	P35998	K	MARTKKACLIF	G3R1A6	K	MARTKKACLIF	*	*	*	Q63347	K	MARTKKACLIF	Q8BVQ9	K	MARTKKACLIF	Q5ZMB8	K	MARTKKACLIF	Q6P7K3	K	MARTKKACLIF	Q7T3B1	K	MARTKKACLIF	Q7KMQ0	K	MARSKKACLIF	Q7QHG0	K	MARSKKACLIF	Q18787	K	MARTKKACLIF	Q6CNB8	K	MARTKKACIIF	P33299	K	MARTKKACIIF	Q7SDQ8	K	MARTKKACIIF	O42931	K	MARTKKACIIF
402	P35998	K	IRARRKIATEK	G3R1A6	K	IRARRKIATEK	*	*	*	Q63347	K	IRARRKIATEK	Q8BVQ9	K	IRARRKIATEK	Q5ZMB8	K	IRARRKIATEK	Q6P7K3	K	IRARRKVATEK	Q7T3B1	K	IRARRKIATEK	Q7KMQ0	K	IRARRKVATEK	Q7QHG0	K	IRARRKVATEK	Q18787	K	IRARRKVATEK	Q6CNB8	K	IRARRKVTTEK	P33299	K	IRARRKVATEK	Q7SDQ8	K	IRARRKVASEK	O42931	R	IRARRRVATEK
260	O14494	K	----RKEEDSH	G3QHL3	K	----RKEEDSH	F7GWM4	K	----RKEEDSH	O08564	K	----RK-EDSH	Q61469	K	----RKEEDPH	F1N992	P	----QPKEDSH	F7CK92	K	----QKEEDSH	E7FBD6	D	----KDEEISH	Q9V576	T	----RTVQDMN	Q7QAY1	*	*	Q9TXU1	P	IRMDRPDGVSN	*	*	*	*	*	*	*	*	*	*	*	*
314	P06280	K	ALLQDKDVIAI	G3SI81	K	ALLQDKDVIAI	F7BGG3	K	ALLQDKDVIAI	D3ZJF9	E	ALLQNEDVIAI	P51569	K	ALLQNKDVIAI	E1BT44	K	WLLQNKEVIAI	F6VA94	K	ALLQDKNVISI	F1Q5G5	K	ELLQNKQIIAI	*	*	*	*	*	*	Q21801	K	DVLKNKEAIKI	*	*	*	*	*	*	*	*	*	Q9URZ0	K	LIVSNKELISI
393	P06280	K	LPVKRKLGFYE	G3SI81	K	LPVKRKLGFYE	F7BGG3	K	LPVKRKLGFYE	D3ZJF9	H	LPEKVHLGFYE	P51569	H	LPEKVHLGFYE	E1BT44	D	LPTSRDWGVHN	F6VA94	K	LPSFQKYGHLN	F1Q5G5	E	MPTYKEMGVQN	*	*	*	*	*	*	Q21801	D	IWSHVDLGLLR	*	*	*	*	*	*	*	*	*	Q9URZ0	-	LWNNN---VKL
308	P06280	K	ISPQAKALLQD	G3SI81	K	ISPQAKALLQD	F7BGG3	K	ISPQAKALLQD	D3ZJF9	K	ISSQAKALLQN	P51569	K	ISSQAKALLQN	E1BT44	K	MKPEAKWLLQN	F6VA94	K	IPAESKALLQD	F1Q5G5	K	ICPKAKELLQN	*	*	*	*	*	*	Q21801	K	IGDSFKDVLKN	*	*	*	*	*	*	*	*	*	Q9URZ0	K	MSPMDKLIVSN
240	P06280	K	SWKSIKS----	G3SI81	K	SWKSIKS----	F7BGG3	K	SWKSIKS----	D3ZJF9	K	SWESIKS----	P51569	K	SWESIKN----	E1BT44	K	SWNSIKS----	F6VA94	K	SWGSVKA----	F1Q5G5	K	QWTSVKS----	*	*	*	*	*	*	Q21801	I	SWKSIIS----	*	*	*	*	*	*	*	*	*	Q9URZ0	D	TFSRKDVRCPC
326	P06280	K	QDPLGKQGYQL	G3SI81	K	QDPLGKQGYQL	F7BGG3	K	QDPLGKQGYQL	D3ZJF9	K	QDPLGKQGYCF	P51569	K	QDPLGKQGYCF	E1BT44	K	QDPLGKQGYRI	F6VA94	A	QDPLGAQGYRV	F1Q5G5	K	QDPLGKQGYRI	*	*	*	*	*	*	Q21801	I	QDPLGIMGRLI	*	*	*	*	*	*	*	*	*	Q9URZ0	N	QDIGTNPAALI
122	P13164	K	QIIQEKRGY##	G3QLG9	K	QIIQEKRGY##	F6ZD87	K	QIVQEKQRY##	*	*	*	*	*	*	*	*	*	*	*	*	*	*	*	*	*	*	*	*	*	*	*	*	*	*	*	*	*	*	*	*	*	*	*	*
67	P13164	K	KSRDRKMVGDV	G3QLG9	K	KSRDRKMVGDV	F6ZD87	K	KSRDRKMVGDV	*	*	*	*	*	*	*	*	*	*	*	*	*	*	*	*	*	*	*	*	*	*	*	*	*	*	*	*	*	*	*	*	*	*	*	*
208	Q8WV16	K	NLQSLKTPTLK	G3QMK8	K	NLQSLKTPTLK	H9Z7J6	K	NLQSLKTPTLK	D4A7F7	K	SLQGLKAPTFE	Q99LF7	K	NLQGLKAPTFE	E1BR41	G	NLSGLGKESLT	F6TWJ4	W	NLDGLWKEAPT	Q6PC79	R	NFHGCRKGSLS	*	*	*	*	*	*	*	*	*	*	*	*	*	*	*	*	*	*	Q09873	A	DKSGVANEKYT
460	Q8WV16	K	PYPASKADIPS	G3QMK8	K	PYPASKADIPS	H9Z7J6	K	PYPASKADIPS	D4A7F7	K	PCPTSKANIPS	Q99LF7	K	PCPTSKANIPS	E1BR41	K	PHPSSKDAIPS	F6TWJ4	K	PHPAAKDSIPS	Q6PC79	K	PHPAGKDSIPN	*	*	*	*	*	*	*	*	*	*	*	*	*	*	*	*	*	*	Q09873	K	DD--GKYLCRD
144	Q5ZPR3	K	AAPYSKPSMTL	G3RDI4	K	AAPYSKPSMTL	F7G5V3	K	AAPYSKPSMTL	Q7TPB4	-	-----------	Q8VE98	-	-----------	F1NZF8	*	*	F6UKD4	-	-----------	A1L1R8	-	-----------	*	*	*	*	*	*	*	*	*	*	*	*	*	*	*	*	*	*	*	*	*
362	Q5ZPR3	K	AAPYSKPSMTL	G3RDI4	K	AAPYSKPSMTL	F7G5V3	K	AAPYSKPSMTL	Q7TPB4	K	AAPYSKPSMTL	Q8VE98	K	AAPYSKPSMTL	F1NZF8	*	*	F6UKD4	K	GASFTKPTLHL	A1L1R8	K	AAPFSKPLVSW	*	*	*	*	*	*	*	*	*	*	*	*	*	*	*	*	*	*	*	*	*
526	Q5ZPR3	K	KHSDSKEDDGQ	G3RDI4	K	KHSDSKEDDGQ	F7G5V3	K	KHSDSKEDDGQ	Q7TPB4	K	KHSENKEDDGQ	Q8VE98	K	KPSENKEDDGQ	F1NZF8	*	*	F6UKD4	G	KVSSAGEDDDA	A1L1R8	-	KS---------	*	*	*	*	*	*	*	*	*	*	*	*	*	*	*	*	*	*	*	*	*
501	Q9Y6M5	K	KNMPNKQPESS	G3RMK0	K	KNMPNKQPESS	F6TFE8	K	KNMPNKQPESS	Q62720	K	KNVPNKQPESS	Q60738	K	KNVPNKQPESS	*	*	*	Q66KD8	V	-----VNVDPS	Q6P3M0	R	-----REVESS	Q7K3K5	-	TS----TPKSD	Q7Q6C8	-	ED----EAEE-	Q95QW4	-	-----------	Q6CKR3	-	-----------	P20107	-	-----------	Q7SDU7	-	-----------	O13918	-	-----------
444	Q9Y6M5	K	TQCALKQCCGT	G3RMK0	K	TQCALKQCCGT	F6TFE8	K	TQCALKQCCGT	Q62720	K	TQCALKQCCGT	Q60738	K	TQCALKQCCGT	*	*	*	Q66KD8	K	TQCAPKQCCGS	Q6P3M0	K	TQCAPKLCCGA	Q7K3K5	A	EGCVKATCCQN	Q7Q6C8	A	SSCIKATCCQN	Q95QW4	-	-----------	Q6CKR3	E	AQCNSETCLQ-	P20107	S	VNCNTSNCL--	Q7SDU7	R	EDCSGRGCCVV	O13918	-	-----------
273	P46926	K	PLYSIKEK---	G3R0S4	K	PLYSIKEK---	G7MVC5	K	PLYSIKEK---	B5DFC6	K	PLYSIKEK---	Q3TKA0	K	PLYSIKEK---	F1N906	K	PLYSMKET---	F7B2V6	K	PLYSMKEK---	Q567X3	-	EP---------	*	*	*	*	*	*	Q9XVJ2	-	F----------	*	*	*	*	*	*	Q7S6H7	K	PPTKLKTAAGP	*	*	*
264	P46926	K	MLVHNKL----	G3R0S4	K	MLVHNKL----	G7MVC5	K	MLVHNKL----	B5DFC6	K	MLVHNKL----	Q3TKA0	K	MLVHNKL----	F1N906	K	MLVHNKL----	F7B2V6	K	MHVHNKL----	Q567X3	K	IHVHNKM----	*	*	*	*	*	*	Q9XVJ2	S	MNHHRSL----	*	*	*	*	*	*	Q7S6H7	G	ERREFGHSHGS	*	*	*
51	P46926	K	LGCYKKLIEYY	G3R0S4	K	LGCYKKLIEYY	G7MVC5	K	LGCYKKLIEYY	B5DFC6	K	LGCYQKLIEYY	Q3TKA0	-	-----------	F1N906	K	LGCYRKLVEYY	F7B2V6	K	LGCYKKLIEYH	Q567X3	K	LGCYKKLIEYH	*	*	*	*	*	*	Q9XVJ2	K	LGMYKKLIEFY	*	*	*	*	*	*	Q7S6H7	-	-----------	*	*	*
256	P46926	K	TVKYFKGLMLV	G3R0S4	K	TVKYFKGLMLV	G7MVC5	K	TVKYFKGLMLV	B5DFC6	K	TVKYFKGLMLV	Q3TKA0	K	TVKYFKGLMLV	F1N906	K	TVKYFKGLMLV	F7B2V6	K	TVKYFKGLMHV	Q567X3	K	TVKYFKGIIHV	*	*	*	*	*	*	Q9XVJ2	K	TVKYFKGLMNH	*	*	*	*	*	*	Q7S6H7	K	TVKYFKSVERR	*	*	*
67	P46926	K	SFKYVKTFNMD	G3R0S4	K	SFKYVKTFNMD	G7MVC5	K	SFKYVKTFNMD	B5DFC6	K	SFKYVKTFNMD	Q3TKA0	-	-----------	F1N906	K	SFKYVKTFNMD	F7B2V6	K	SFKYVKTFNMD	Q567X3	K	SFQYVKTFNMD	*	*	*	*	*	*	Q9XVJ2	K	SFEKVKTFNMD	*	*	*	*	*	*	Q7S6H7	-	---------MD	*	*	*
196	Q29980	K	LQRYLKSGVAI	*	*	*	F7HME9	K	LRRYQKSRVAV	*	*	*	*	*	*	*	*	*	*	*	*	*	*	*	*	*	*	*	*	*	*	*	*	*	*	*	*	*	*	*	*	*	*	*	*
67	Q29980	K	QKRRAKPQGQW	*	*	*	F7HME9	R	ETRRARPQGQW	*	*	*	*	*	*	*	*	*	*	*	*	*	*	*	*	*	*	*	*	*	*	*	*	*	*	*	*	*	*	*	*	*	*	*	*
190	Q29980	K	ADCLQKLQRYL	*	*	*	F7HME9	K	ADCLKKLRRYQ	*	*	*	*	*	*	*	*	*	*	*	*	*	*	*	*	*	*	*	*	*	*	*	*	*	*	*	*	*	*	*	*	*	*	*	*
104	Q29980	K	TLTHIKDQKGG	*	*	*	F7HME9	E	TLTHIEGQKGG	*	*	*	*	*	*	*	*	*	*	*	*	*	*	*	*	*	*	*	*	*	*	*	*	*	*	*	*	*	*	*	*	*	*	*	*
23	Q8NAV1	K	QYLVEKIIRTR	G3QMW7	K	QYLVEKIIRTR	F7CZ30	K	QYLVEKIIRTR	D3ZGL5	K	QYLVEKIIRTR	Q4FK66	K	QYLVEKIIRTR	E1C6A8	K	QYLVEKIIRTR	Q28H87	K	QYLVEKIIRTR	Q6DHU4	K	QYLVEKIIRTR	Q7JVL3	K	QYLIEKIIRSR	Q7PX02	K	QYLIEKIIRSR	Q18942	K	QFLVEKIIRQR	*	*	*	*	*	*	Q7SHZ0	K	ATIMEKAVRER	Q9UUD2	K	TFLIGKILRER
387	Q13118	K	KSSHLKAHTRT	G3RGS8	K	KSSHLKAHTRT	F6ZHD6	K	KSSHLKAHTRT	O08876	K	KSSHLKAHVRT	Q8C900	K	KSSHLKAHVRT	F1P0C2	K	KSSHLKAHVRT	F6SRV2	K	KSSHLKAHMRT	*	*	*	*	*	*	*	*	*	*	*	*	*	*	*	*	*	*	*	*	*	*	*	*
378	Q13118	K	HPGCGKTYFKS	G3RGS8	K	HPGCGKTYFKS	F6ZHD6	K	HPGCGKTYFKS	O08876	K	HPGCGKTYFKS	Q8C900	K	HPGCGKTYFKS	F1P0C2	K	YPGCGKTYFKS	F6SRV2	K	QPGCGKTYFKS	*	*	*	*	*	*	*	*	*	*	*	*	*	*	*	*	*	*	*	*	*	*	*	*
446	Q13118	K	SDHLTKHARRH	G3RGS8	K	SDHLTKHARRH	F6ZHD6	K	SDHLTKHARRH	O08876	K	SDHLTKHARRH	Q8C900	-	-----------	F1P0C2	K	SDHLTKHARRH	F6SRV2	K	SDHLTKHARRH	*	*	*	*	*	*	*	*	*	*	*	*	*	*	*	*	*	*	*	*	*	*	*	*
356	Q13118	K	SPSAAKVTPQI	G3RGS8	K	SPSAAKVTPQI	F6ZHD6	K	SPSAAKVTPQI	O08876	R	SPSAARVTPQI	Q8C900	R	SPSAARVTPQI	F1P0C2	K	APSAAKVAPPV	F6SRV2	K	PSSETKAPMNT	*	*	*	*	*	*	*	*	*	*	*	*	*	*	*	*	*	*	*	*	*	*	*	*
90	Q99661	K	NVTIQKQKRRS	G3SKF7	-	-----------	F6T486	K	NVTIQKQKRRS	F1M457	K	NVTIPKQKRKS	Q922S8	K	NVTVPKQKRKS	F1NB03	I	NVTTQIQKRRS	Q6DEY2	N	NVPSQNQKRKT	*	*	*	*	*	*	*	*	*	Q9XU12	R	STAVNRQNGIH	*	*	*	*	*	*	*	*	*	*	*	*
54	Q99661	K	GATKGKEIDFD	G3SKF7	-	-----------	F6T486	-	------MIDFD	F1M457	-	------MIDID	Q922S8	K	GTTKGKEIDID	F1NB03	M	-----MQIEID	Q6DEY2	K	DANKGKEISFA	*	*	*	*	*	*	*	*	*	Q9XU12	K	GETKGKESSLE	*	*	*	*	*	*	*	*	*	*	*	*
518	Q99661	K	GAEINKSLLAL	G3SKF7	K	GAEINKSLLAL	F6T486	K	GAEINKSLLAL	F1M457	K	GAEINKSLLAL	Q922S8	K	GAEINKSLLAL	F1NB03	K	GAEINKSLLAL	Q6DEY2	R	GAEINRSLLAL	*	*	*	*	*	*	*	*	*	Q9XU12	T	GANINTSLLAL	*	*	*	*	*	*	*	*	*	*	*	*
426	Q99661	K	VLEDGKQQVQV	G3SKF7	K	VLEDGKQQVQV	F6T486	K	VLEDGKQQVQV	F1M457	K	VLEDSKQQVQV	Q922S8	R	VLEDSRQQVQV	F1NB03	K	VLEDGKQQVQV	Q6DEY2	K	VLEDAKQEVQV	*	*	*	*	*	*	*	*	*	Q9XU12	M	VLEDKMQKVQV	*	*	*	*	*	*	*	*	*	*	*	*
365	Q99661	K	GDLSGKAQNAS	G3SKF7	E	SGLGTERQVVC	F6T486	K	GDLSGKAQNAS	F1M457	K	GDLSGKSQNAS	Q922S8	K	GDLSGKSQNAS	F1NB03	R	GDFSGRAQNAS	Q6DEY2	K	GDFSGKSQNVS	*	*	*	*	*	*	*	*	*	Q9XU12	K	GDFSGKKQNAS	*	*	*	*	*	*	*	*	*	*	*	*
415	Q99661	K	FDLLNKKAKLR	G3SKF7	K	FDLLNKKAKLR	F6T486	K	FDLLNKKAKLR	F1M457	K	FDLLNKKAKLR	Q922S8	K	FDLLNKKAKLR	F1NB03	K	FDLLNKKAKLR	Q6DEY2	K	FDLLNKKAKLR	*	*	*	*	*	*	*	*	*	Q9XU12	D	YDLLNDKAELR	*	*	*	*	*	*	*	*	*	*	*	*
312	Q9NS37	K	ALPVGKQKQDL	G3QVL4	K	ALPVGKQKQDL	G7NEG7	K	ALPVGKQKQDL	D3ZU42	K	ALPVGKQPQEL	Q91ZR3	K	ALPVGKQPPEP	*	*	*	*	*	*	*	*	*	*	*	*	*	*	*	*	*	*	*	*	*	*	*	*	*	*	*	*	*	*
216	Q9BST9	K	KRLATKLSSSL	G3RF85	K	KRLATKLSSSL	F7HMS1	K	KRLATKLSSSL	Q6V7V2	K	KRLATKLSSSL	Q8C6B2	K	KRLATKLSSSL	*	*	*	A4IIC8	K	RRLSTKLSSSL	A2BI20	K	RKLASKLSSSL	*	*	*	*	*	*	*	*	*	*	*	*	*	*	*	*	*	*	*	*	*
93	Q9BST9	K	ELQRRKEAQVL	G3RF85	K	ELQRRKEAQVL	F7HMS1	K	ELQRRKEAQVL	Q6V7V2	K	ELQRRKEAQVL	Q8C6B2	K	ELQRRKEAQVL	*	*	*	A4IIC8	K	ELQHRKEEQVL	A2BI20	K	ELQRMKEAQVM	*	*	*	*	*	*	*	*	*	*	*	*	*	*	*	*	*	*	*	*	*
100	Q9BST9	K	AQVLGKTSRRP	G3RF85	K	AQVLEKTSRRP	F7HMS1	K	AQVLGKTGRRP	Q6V7V2	K	AQVLGKTGRRP	Q8C6B2	K	AQVLEKTGRRP	*	*	*	A4IIC8	H	EQVLQHNARRP	A2BI20	R	AQVMQRVARRS	*	*	*	*	*	*	*	*	*	*	*	*	*	*	*	*	*	*	*	*	*
139	Q9BST9	K	DTEYFKNKGDL	G3RF85	K	DTEYFKNKGDL	F7HMS1	K	DTEYFKNKGDL	Q6V7V2	K	DTEYFKNKGDL	Q8C6B2	K	DTEYFKNKGDL	*	*	*	A4IIC8	K	DSEYFKNKGEL	A2BI20	K	DTEYFKNKGEL	*	*	*	*	*	*	*	*	*	*	*	*	*	*	*	*	*	*	*	*	*
133	Q9BST9	K	IPLMWKDTEYF	G3RF85	K	IPLMWKDTEYF	F7HMS1	K	IPLMWKDTEYF	Q6V7V2	K	IPLMWKDTEYF	Q8C6B2	K	IPLMWKDTEYF	*	*	*	A4IIC8	K	IPLMWKDSEYF	A2BI20	K	IPLMWKDTEYF	*	*	*	*	*	*	*	*	*	*	*	*	*	*	*	*	*	*	*	*	*
18	Q10589	K	--DGDKRCKLL	G3RGZ0	K	KKDGDKRCKLL	C4P4A2	K	KEDGDKRCKLV	Q811A2	S	EPKGWSIRRWW	Q8R2Q8	G	GKQGWGSHRQW	*	*	*	*	*	*	*	*	*	*	*	*	*	*	*	*	*	*	*	*	*	*	*	*	*	*	*	*	*	*
252	P04259	K	EDLKNKYEDEI	*	*	*	*	*	*	Q4FZU2	K	EDYKSKYEDEI	Q3UV11	K	EDYKSKYEDEI	*	*	*	*	*	*	*	*	*	*	*	*	*	*	*	*	*	*	*	*	*	*	*	*	*	*	*	*	*	*
168	P04259	K	EREQIKTLNNK	*	*	*	*	*	*	Q4FZU2	K	EREQIKTLNNK	Q3UV11	K	EREQIKTLNNK	*	*	*	*	*	*	*	*	*	*	*	*	*	*	*	*	*	*	*	*	*	*	*	*	*	*	*	*	*	*
180	P04259	K	ASFIDKVRFLE	*	*	*	*	*	*	Q4FZU2	K	ASFIDKVRFLE	Q3UV11	K	ASFIDKVRFLE	*	*	*	*	*	*	*	*	*	*	*	*	*	*	*	*	*	*	*	*	*	*	*	*	*	*	*	*	*	*
173	P04259	K	KTLNNKFASFI	*	*	*	*	*	*	Q4FZU2	K	KTLNNKFASFI	Q3UV11	K	KTLNNKFASFI	*	*	*	*	*	*	*	*	*	*	*	*	*	*	*	*	*	*	*	*	*	*	*	*	*	*	*	*	*	*
258	Q6PIW4	K	NPQR-K----S	G3SES2	K	NPQR-K----S	F7F468	K	NPQR-K----S	Q6GX84	K	NPRERK----A	Q8BPY9	K	NPQERK----A	*	*	*	A4IHT0	K	HSGKRK----A	B3DGU1	K	NPSKRK----N	Q9VQN8	G	KSRPEG----Q	Q7PNH8	-	-----------	O16299	K	KPKEEKRREEP	*	*	*	*	*	*	*	*	*	*	*	*
95	Q14657	K	QRVVGKDLTVS	G3RCE7	K	QRVVGKDLTVS	F7GKR5	K	QRVVGKELTVS	D3ZPW6	K	QGLVEKELKVS	Q9CR70	K	RGLVGKELKVS	*	*	*	*	*	*	E7EYU4	K	KGGISKSLCVS	E1JIY8	K	RNFVKKTLSLE	*	*	*	*	*	*	*	*	*	*	*	*	*	*	*	Q10220	R	EELVQRNLFVD
48	O14874	K	ARERSKTVTSF	G3RCN0	K	ARERSKTVTSF	F7FRI9	K	ARERSKTVTSF	Q00972	K	ARERSKTVTSF	Q3UCB5	K	ARERSKTVTSF	*	*	*	F7EDQ5	K	ARERSKTVTSF	B0R159	K	ARERSKTVTSF	*	*	*	*	*	*	*	*	*	Q6CPI9	N	YHIRSNIQ---	P40530	N	YKIRSNIE---	Q7RX27	*	*	*	*	*
150	Q9NY12	K	YIDPYKLLPLQ	G3R011	K	YIDPYKLLPLQ	F7HTU1	K	YIDPYKLLPLQ	Q6AYA1	K	YIDPYKLLPLQ	Q9CY66	K	YIDPYKLLPLQ	E1C818	K	YIDPAKLLPLQ	Q5RJV1	K	YIDPAKLLPLQ	Q7ZVE0	K	YIDPMKLLPLQ	Q7KVQ0	K	FIDPGKLLPIA	Q7PXR0	K	FIDSAKLLPLA	Q9TYK1	K	YIDPGKLLPVD	Q6CJ45	K	YIAPDKLLPIE	P28007	K	YIAADKLLPIE	*	*	*	Q06975	K	YLSGDKLIPLD
436	P78324	K	DLNLPKGKKPA	G3RYP5	K	DLNLPKGKKPA	F7HFE7	K	DLNLPKGKKPA	Q499T3	K	DLNLPKEKKPA	Q6P6I8	K	DLNLPKEKKPA	Q2YHU6	-	-----------	*	*	*	*	*	*	*	*	*	*	*	*	*	*	*	*	*	*	*	*	*	*	*	*	*	*	*
183	P78324	K	RDITLKWFKNG	G3RYP5	K	RDITLKWFKNG	F7HFE7	K	RDITLKWFKNG	Q499T3	K	RNITLKWLKDG	Q6P6I8	K	RNITLKWFKDG	Q2YHU6	K	GDIEVKWLKNS	*	*	*	*	*	*	*	*	*	*	*	*	*	*	*	*	*	*	*	*	*	*	*	*	*	*	*
605	Q99575	K	IQQPGKVT-GE	G3S059	K	IQQPGKVT-GE	F6RKA5	K	IQQPGKVT-GE	D4AE75	K	IQQPGKVT-GE	Q9D4G5	K	IQQPGKVT-GE	E1C0I8	K	VQQPGKMA-GE	*	*	*	E7EZ66	R	LHQPGRVC-GQ	Q7KVW2	S	IQRPGSQDPRY	A7UVE1	-	-----------	Q11188	-	IIRNE------	Q6CQ64	-	-----------	*	*	*	Q7SHW4	A	FTSRPAA----	*	*	*
566	Q99575	K	SVTENKISDQD	G3S059	K	SVTENKISDQD	F6RKA5	K	SVTENKISDQD	D4AE75	K	SVTENKIVDQD	Q9D4G5	K	SVTENKLLDQD	E1C0I8	K	NVTENKISEQE	*	*	*	E7EZ66	R	HVTDSRLSEQE	Q7KVW2	I	RLAKGIMSAHK	A7UVE1	-	-----------	Q11188	R	MAIEKRMADSE	Q6CQ64	-	-------TLKQ	*	*	*	Q7SHW4	L	-----LPPQKS	*	*	*
69	P60606	K	SWTDHKEALER	G3QR72	K	SWTDHKEALER	F7HS32	K	SWTDHKEALER	P41237	K	SWTDHKEALER	Q8K129	K	SWTDHKEALER	E1C5N2	K	SWTDHKEGLER	F6ZWD2	K	SWTDHKEGLER	E7F7Q1	K	SWSDHKDGLER	*	*	*	*	*	*	*	*	*	*	*	*	*	*	*	*	*	*	*	*	*
469	Q15311	K	KEDVSKEEMN-	G3SIE7	K	KEDVSKEEMN-	F7CX50	K	KEDVSKEEMN-	Q62796	K	KEDVSKEETN-	Q62172	K	KEDVSKEEMN-	Q5ZLT6	K	KEDVSKEEMN-	F6YX30	K	KEDVSKEEMT-	Q6NYN4	K	KEDVSKEEMT-	Q9VDG2	D	SEDTTDSKPAG	Q7PQR6	N	TESATNTEAKN	Q9XVI0	A	REDVSAERQR-	*	*	*	*	*	*	A7UXF7	*	*	*	*	*
152	Q15311	K	KEKKSKDLTAA	G3SIE7	K	KEKKSKDLTAA	F7CX50	K	KEKKSKDLTAA	Q62796	K	KEKKCKDFTAA	Q62172	K	KEKKSKDLTAA	Q5ZLT6	K	KEKKSKDLTAA	F6YX30	K	KEKKSKDLTAA	Q6NYN4	K	KDKKSKDLTAA	Q9VDG2	K	KEEKRKEKDKK	Q7PQR6	K	KEK--KEKEKK	Q9XVI0	T	KGLKLTRKSTR	*	*	*	*	*	*	A7UXF7	*	*	*	*	*
454	Q15311	K	QECETKIAQEI	G3SIE7	K	QECETKIAQEI	F7CX50	K	QECETKIAQEI	Q62796	K	QECETKIAQEI	Q62172	K	QECETKIAQEI	Q5ZLT6	K	QECETKIAQEI	F6YX30	K	QDCETKIAQEI	Q6NYN4	K	QECETKIAQEI	Q9VDG2	E	QEKTAEEVDNS	Q7PQR6	K	SDCVQKSLDDT	Q9XVI0	S	APQVVS-LDTT	*	*	*	*	*	*	A7UXF7	*	*	*	*	*
161	Q15311	K	AADVVKQWKEK	G3SIE7	K	AADVVKQWKEK	F7CX50	K	AADVVKQWKEK	Q62796	K	AADVVKQWKEK	Q62172	K	AADVVKQWKEK	Q5ZLT6	K	AADVVKQWKEK	F6YX30	K	AADVVKQWKEK	Q6NYN4	K	AADVVKQWKEK	Q9VDG2	K	KKADKKDKKDK	Q7PQR6	K	KKEKSKDKKEK	Q9XVI0	G	TRKIIGKWRKL	*	*	*	*	*	*	A7UXF7	*	*	*	*	*
332	Q9Y394	K	DSSYFKIFKT-	G3QZ74	K	TLLILKSLRQN	F7GX15	K	DSSYFKIFKT-	D4A0T8	L	DSQYTLWKPKR	Q9CXR1	F	DLPYKFLKAKK	E1BV75	R	DVSYSRKKK--	Q5FW40	T	DSSYFTKKSR-	Q0P3U1	S	DAAYFSKPKAK	Q9VQ39	-	-----------	Q7QE19	-	-----------	*	*	*	*	*	*	*	*	*	*	*	*	*	*	*
282	Q9Y394	K	MANDLKEVWIS	G3QZ74	K	MANDLKEVWIS	F7GX15	K	MANDLKEVWIS	D4A0T8	K	MANDLKEVWIS	Q9CXR1	K	MANDLKEVWIS	E1BV75	K	TANDLKEAWIS	Q5FW40	K	AVNNIKEAWIS	Q0P3U1	K	LANRVKEMWIA	Q9VQ39	D	LANKMDLTWCG	Q7QE19	H	IANKTHLSWVG	*	*	*	*	*	*	*	*	*	*	*	*	*	*	*
123	Q9Y394	K	HEAATKAVLQE	G3QZ74	K	HEAATKAVLQE	F7GX15	E	HEAATEAVLQE	D4A0T8	K	HEAATKAVLQE	Q9CXR1	K	HEAATKAVLQE	E1BV75	N	HEAATNSVLKH	Q5FW40	E	HKEATEKALQH	Q0P3U1	T	HPEKTTAALEH	Q9VQ39	N	HKTHLNTVLNH	Q7QE19	N	HNDYFNMVLDH	*	*	*	*	*	*	*	*	*	*	*	*	*	*	*
321	Q9Y394	K	RIENFKSGVDA	G3QZ74	R	GLRTLRVVWMQ	F7GX15	K	RIENFKSGVDA	D4A0T8	R	RIQNFRNNLDP	Q9CXR1	K	RIQNFKNNLDP	E1BV75	K	RIQNFKSGVDA	Q5FW40	K	RIKNFKSGVDA	Q0P3U1	K	RVQNFKAGVDA	Q9VQ39	R	TLNKIREGKL-	Q7QE19	-	-----------	*	*	*	*	*	*	*	*	*	*	*	*	*	*	*
101	Q9Y394	K	-NGNLKEKDIL	G3QZ74	K	-NGNLKEKDIL	F7GX15	K	-NGNLKEKDIL	D4A0T8	K	-NGNLKEKDIL	Q9CXR1	K	-NGNLKEKDIL	E1BV75	S	-ISNLSDKDIL	Q5FW40	E	-ISSLEDQDIL	Q0P3U1	K	-RSSLKAEDIL	Q9VQ39	A	ARGLLATKDVL	Q7QE19	G	SNGSLGPNDVY	*	*	*	*	*	*	*	*	*	*	*	*	*	*	*
156	O43889	K	KSLLEKEGLIL	G3QWN4	K	KSLLEKEGLIL	G7NFD1	K	KSLLEKEGLIL	Q6P6G3	C	KRLLECAR---	Q3UNH6	K	KKLLEKEGLTL	F1P542	K	RQLLEKDGVSL	A8WGG3	K	SRLLGKEGIIL	*	*	*	*	*	*	*	*	*	*	*	*	*	*	*	*	*	*	*	*	*	*	*	*
208	O43889	K	ESRVLKYTAQN	G3QWN4	K	ESRVLKYTAQN	G7NFD1	K	ESRVLKYTAQN	Q6P6G3	-	-----------	Q3UNH6	K	ESRVLKYTAQN	F1P542	A	ENRVAACTAQN	A8WGG3	A	ESRVTACTTQN	*	*	*	*	*	*	*	*	*	*	*	*	*	*	*	*	*	*	*	*	*	*	*	*
594	Q9BRR8	K	NDVGDKQSAVK	G3R5L6	K	NDVGDKQSAVK	F7HNE9	K	NDVGDKQSAVK	F1LU70	K	NDLSDKQSAVK	Q9DBM1	K	NDVSDKQSAVK	F1NFC3	-	-----------	B1H130	K	SDAGDKSAAVK	A0JMC1	K	NDVDDKQAAVK	Q9VUA0	-	KPPEE----RK	*	*	*	Q21827	K	TKDEDKLAAVK	*	*	*	*	*	*	A7UWG4	A	KPEDPAEEAAR	*	*	*
601	Q9BRR8	K	SAVKMKMFGKL	G3R5L6	K	SAVKMKMFGKL	F7HNE9	K	SAVKMKMFGKL	F1LU70	K	SAVKMKMFGKL	Q9DBM1	K	SAVKMKMFGKL	F1NFC3	-	-----------	B1H130	K	AAVKMKMFGKL	A0JMC1	K	AAVKMKMFGKL	Q9VUA0	-	--RK----IVM	*	*	*	Q21827	E	AAVKMEMFGEK	*	*	*	*	*	*	A7UWG4	G	EAARLGMFGTM	*	*	*
729	Q96J84	K	YDPIGKYATAT	G3QSH4	K	YDPIGKYATAT	F7EJ81	K	YDPIGKYATAT	Q6X936	K	YDPIGKYATAT	Q80W68	K	YDPIGKYATAT	H9KZE3	K	YDPMGKYASAT	F7EAD2	K	YDPVGKYTGAT	Q6NY23	K	ETGLGKYGSST	X2JCF8	-	-----------	Q7QEY8	-	LTS------PE	*	*	*	*	*	*	*	*	*	*	*	*	*	*	*
483	Q8TF42	K	AHNILKGLQQE	G3QE98	K	AHNILKGLQQE	F7H1S6	K	AHNILKGLQQE	F1LV21	K	AHNILKGLQQD	Q8BGG7	K	AHNILKGLQQD	F1NVY3	K	AHNILKGMQQE	A4IIQ3	K	AQNILKGLKQE	A0A0B4J1A8	R	AHEILRGMQQE	Q9VCE9	E	CTSALEGLKLT	Q7QC58	E	ATSVLEGLGLK	Q22323	K	TVGLLKGMGLD	*	*	*	*	*	*	*	*	*	*	*	*
208	Q8TF42	K	HVEPHKKQLHV	G3QE98	K	HVEPHKKQLHV	F7H1S6	K	HVEPHKKQLHV	F1LV21	K	HVEPHKKQLHV	Q8BGG7	K	HVEPHKKQLHV	F1NVY3	K	HVEPHKKQLHV	A4IIQ3	K	RVEPHKKQLHV	A0A0B4J1A8	K	HVEPHKKQLHL	Q9VCE9	V	SLEPHVKSLHL	Q7QC58	V	SLEPHVKSLHL	Q22323	-	-----------	*	*	*	*	*	*	*	*	*	*	*	*
401	Q8TF42	K	DVVFGKY--WL	G3QE98	K	DVVFGKY--WL	F7H1S6	K	DVVFGKY--WL	F1LV21	K	DVVFGKY--WL	Q8BGG7	K	DVVFGKY--WL	F1NVY3	K	DVVFGKY--WL	A4IIQ3	K	DVVFGKY--WL	A0A0B4J1A8	K	DVVFGKH--WL	Q9VCE9	T	DFTFGT---WI	Q7QC58	S	DFTFGS---WV	Q22323	K	DFAFGKSGLWI	*	*	*	*	*	*	*	*	*	*	*	*
157	Q8TF42	K	SRWKCKFSAPL	G3QE98	K	SRWKCKFSAPL	F7H1S6	K	SRWKCKFSAPL	F1LV21	K	SRWRCKFSAPL	Q8BGG7	K	SRWKCKFSAPL	F1NVY3	K	MRWKCKFPAPL	A4IIQ3	R	SHWKSRFPNPL	A0A0B4J1A8	R	NQWRGRFPSPL	Q9VCE9	L	DMTGALLDRPL	Q7QC58	R	NLPGARIDRPI	Q22323	-	-----------	*	*	*	*	*	*	*	*	*	*	*	*
596	Q8TF42	K	SPQNSKDFVQM	G3QE98	K	SPQNSKDFVQM	F7H1S6	K	SPQNSKDFVQM	F1LV21	K	SPQNSKDFVQM	Q8BGG7	K	SPQNSKDFVQM	F1NVY3	K	SPQNSKDFVQM	A4IIQ3	K	TSQNSKDFVQV	A0A0B4J1A8	K	SSQNSKDFVQV	Q9VCE9	N	VPRSTNELRQV	Q7QC58	N	KLRSTNDMARI	Q22323	D	DIRSTDDFYYL	*	*	*	*	*	*	*	*	*	*	*	*
237	Q8TF42	K	QNIDVKLG-CD	G3QE98	K	QNIDVKLG-CD	F7H1S6	K	QNIDVKLG-CD	F1LV21	K	QNIDVKLG-CD	Q8BGG7	K	QNIDVKLG-CD	F1NVY3	K	QNIDVKLG-CD	A4IIQ3	N	HSIDINLG-CD	A0A0B4J1A8	K	KGIEVKLG-CD	Q9VCE9	S	ETLDASCA-SN	Q7QC58	S	ENLDASCTDAN	Q22323	-	-----------	*	*	*	*	*	*	*	*	*	*	*	*
411	Q8TF42	K	QCFDAKGRYIR	G3QE98	K	QCFDAKGRYIR	F7H1S6	K	QCFDAKGRYIR	F1LV21	K	QCFDAKGRYIR	Q8BGG7	K	QCFDAKGRYIR	F1NVY3	K	QCFDAKGRYVR	A4IIQ3	K	QCFDTKGKYVR	A0A0B4J1A8	K	QCSDSKGRYVR	Q9VCE9	F	YCFDEFGNYMR	Q7QC58	A	YCFDEAGNYVR	Q22323	R	NSFDSRGRYRP	*	*	*	*	*	*	*	*	*	*	*	*
21	Q8TF42	K	EELYSKVTPRR	G3QE98	K	EELYSKVTPRR	F7H1S6	K	EELYSKVTPRR	F1LV21	K	EELYSKVTPRR	Q8BGG7	K	EELYSKVTPRR	F1NVY3	-	-----------	A4IIQ3	Q	EELYSQIIPRK	A0A0B4J1A8	K	EDLYSKIIPRR	Q9VCE9	T	---MATLPPRK	Q7QC58	A	---MAALPPRK	Q22323	-	-----------	*	*	*	*	*	*	*	*	*	*	*	*
112	Q8TF42	K	FWQQSKQICGK	G3QE98	K	FWQQSKQICGK	F7H1S6	K	FWQQSKQICGK	F1LV21	K	FWQQSKQICGK	Q8BGG7	K	FWQQSKQICGK	F1NVY3	K	FWQQSKQICGK	A4IIQ3	K	FWQQSKQMCGR	A0A0B4J1A8	R	FWQQSRFTCGK	Q9VCE9	R	FWAKSRQMCGW	Q7QC58	R	FWAQSREACGW	Q22323	-	-----------	*	*	*	*	*	*	*	*	*	*	*	*
159	Q5JSJ4	K	GSELTKEPFRW	G3REM3	K	GSELTKEPFRW	F7F5Q2	K	GSELTKEPFRW	*	*	*	Q8BND4	K	GSELTKEPFRW	E1BZM3	K	GSELTKEPFRW	B1WAU4	K	GSELTKEPFRW	Q7SYD9	K	GSELTKEPFRW	Q9W485	K	GTKFTKEPFRW	*	*	*	*	*	*	*	*	*	*	*	*	*	*	*	*	*	*
838	Q5JSJ4	K	IQYLEKVLEKI	G3REM3	K	IQYLEKVLEKI	F7F5Q2	K	IQYLEKVLEKI	*	*	*	Q8BND4	K	IQYLEKVLEKI	E1BZM3	R	IQHLERILEEL	B1WAU4	R	IQHLERVLSNV	Q7SYD9	T	IQQLETALEEI	Q9W485	E	ASSIQEWWDRK	*	*	*	*	*	*	*	*	*	*	*	*	*	*	*	*	*	*
62	Q9UKX7	K	AFKGFKGLVVP	G3RM91	K	AFKGFKGLVVP	F6YDF5	K	AFKGFKGLVVP	O08587	K	AFKGFKGLVVP	Q9JIH2	K	AFKGFKGLVVP	Q5F473	K	AFKGFKGFVLP	Q28ID9	K	AFKGFKGLFSG	Q6P0F8	K	AFKAFKGFSLA	Q7K0D8	S	VFSGFSGFGKP	*	*	*	*	*	*	*	*	*	*	*	*	*	*	*	Q9USL4	-	IFAN-------
353	Q9UKX7	K	VVTEVKE--ED	G3RM91	Y	LMSENYEKSAF	F6YDF5	K	VVTEVKE--DD	O08587	K	VVTEVKE--ED	Q9JIH2	K	VVTEVKE--ED	Q5F473	K	IVNEIKE--DD	Q28ID9	K	VIQEVKE--DD	Q6P0F8	K	VVKEIKE--KD	Q7K0D8	V	EFKQVVE--DD	*	*	*	*	*	*	*	*	*	*	*	*	*	*	*	Q9USL4	G	SGKGKGEENED
346	Q9UKX7	K	NDEPPKVVVTE	G3RM91	Y	KEKDQYVLMSE	F6YDF5	K	NDEPPKVVVTE	O08587	K	SDEPPKVVVTE	Q9JIH2	K	NDEPPKVVVTE	Q5F473	K	EEEPPKVIVNE	Q28ID9	K	EEEPPKAVIQE	Q6P0F8	V	SEEPPVPVVKE	Q7K0D8	K	EDTPPKVEFKQ	*	*	*	*	*	*	*	*	*	*	*	*	*	*	*	Q9USL4	L	RSNDSLVSGKG
192	Q9UKX7	K	FKDYEKYLANI	G3RM91	N	FRWKENDLFTS	F6YDF5	K	FKDYEKYLANI	O08587	R	FKDYERYLATI	Q9JIH2	R	FKDYERYLATI	Q5F473	K	FRDYEKYLATI	Q28ID9	K	FRDYEKHLSAI	Q6P0F8	R	FRDYERHLASI	Q7K0D8	E	FKNYDEHLKDL	*	*	*	*	*	*	*	*	*	*	*	*	*	*	*	Q9USL4	Q	FDEYRQHFSSI
110	Q9UKX7	K	AAADPKVAFGS	G3RM91	K	AAADPKVAFAT	F6YDF5	K	AVAEPKVAFGS	O08587	K	TAAEPKAAFGS	Q9JIH2	K	TAAEPKAAFGS	Q5F473	K	TTSETKSAFGS	Q28ID9	K	PASESKPTFGS	Q6P0F8	K	VPASAKTNSGP	Q7K0D8	-	SSADR-PVSTS	*	*	*	*	*	*	*	*	*	*	*	*	*	*	*	Q9USL4	-	-----------
59	Q9UKX7	K	TGGAFKGFKGL	G3RM91	K	TGGAFKGFKGL	F6YDF5	K	SGGAFKGFKGL	O08587	K	SGGAFKGFKGL	Q9JIH2	K	SGGAFKGFKGL	Q5F473	K	SRGAFKGFKGF	Q28ID9	K	SGGAFKGFKGL	Q6P0F8	K	SGGAFKAFKGF	Q7K0D8	S	PKSVFSGFSGF	*	*	*	*	*	*	*	*	*	*	*	*	*	*	*	Q9USL4	A	SPGIFAN----
127	Q9UKX7	K	--VD-KVSNPK	G3RM91	A	C-VPRAFCVPR	F6YDF5	K	--VDKKVSNPK	O08587	K	--VDKKISSPK	Q9JIH2	K	--VDKKISSPK	Q5F473	A	TFTEKAAASPK	Q28ID9	P	-AADKPLGTAS	Q6P0F8	-	-----------	Q7K0D8	N	--IFGNISAAK	*	*	*	*	*	*	*	*	*	*	*	*	*	*	*	Q9USL4	-	QFTF-------
460	Q9UKX7	K	ADELHKILLEK	G3RM91	K	ADELHKILLEK	F6YDF5	K	ADELHKILLEK	O08587	K	ADELHKILLQK	Q9JIH2	K	ADELHKILLEK	Q5F473	K	ADELHKILLEK	Q28ID9	K	ADELHKILLEK	Q6P0F8	R	ADQLHRVLQEK	Q7K0D8	E	ADDLLEKIKEH	*	*	*	*	*	*	*	*	*	*	*	*	*	*	*	Q9USL4	A	AEKLLAELNEK
229	Q9UKX7	K	---STKLQQES	G3RM91	P	---RFPCVERK	F6YDF5	K	---STKLQQES	O08587	K	---STKLQQDS	Q9JIH2	K	---STKLQQES	Q5F473	K	---NSKLQQGS	Q28ID9	K	---SIKADPIA	Q6P0F8	-	-----------	Q7K0D8	P	-RASSPPKAAT	*	*	*	*	*	*	*	*	*	*	*	*	*	*	*	Q9USL4	A	RFGFSAPALGS
83	Q9UKX7	K	SGAGGKPLEGL	G3RM91	K	SGAGGKPLEGL	F6YDF5	K	SGAGGKPLEGL	O08587	K	GGSGGKPLEGL	Q9JIH2	K	G-SGGKPLEGL	Q5F473	K	NGAGIKPLEGL	Q28ID9	K	NGSSAKPLEGL	Q6P0F8	K	NGAGFKPMASL	Q7K0D8	S	--AAGSPFSFL	*	*	*	*	*	*	*	*	*	*	*	*	*	*	*	Q9USL4	K	--LAAKPVS--
104	Q9UKX7	K	PFASAKAAADP	G3RM91	K	PFASAKAAADP	F6YDF5	K	PFTSAKAVAEP	O08587	K	PFSSAKTAAEP	Q9JIH2	K	PFSNVKTAAEP	Q5F473	K	PFSGLKTTSET	Q28ID9	K	LFINLKPASES	Q6P0F8	N	SFTGFNVPASA	Q7K0D8	S	GFSSSSSSADR	*	*	*	*	*	*	*	*	*	*	*	*	*	*	*	Q9USL4	-	-----------
258	Q9UKX7	K	--SEKKT--DP	G3RM91	K	--TMRKS---R	F6YDF5	K	--SEKKT--DP	O08587	K	--AEKKS---D	Q9JIH2	K	--AEKKS---D	Q5F473	R	--SEKR---DP	Q28ID9	T	---VKTP--PD	Q6P0F8	P	--DDKPP--AE	Q7K0D8	P	SLTAKPTGEAK	*	*	*	*	*	*	*	*	*	*	*	*	*	*	*	Q9USL4	E	AFAKKE----N
94	Q9UBS0	K	GTNLGKIYAMK	G3R3D8	K	GTNLGKIYAMK	F7G271	K	GTNLGKIYAMK	D4AE24	K	GTNLGKIYAMK	Q9Z1M4	K	GTNLGKIYAMK	*	*	*	*	*	*	*	*	*	*	*	*	*	*	*	*	*	*	Q6CWJ5	R	---TMRIYAMK	P11792	R	---TQRIYAMK	*	*	*	*	*	*
86	Q9UBS0	K	VFQVRKVQGTN	G3R3D8	K	VFQVRKVQGTN	F7G271	K	VFQVRKVQGTN	D4AE24	K	VFQVRKVQGTN	Q9Z1M4	K	VFQVRKVQGTN	*	*	*	*	*	*	*	*	*	*	*	*	*	*	*	*	*	*	Q6CWJ5	K	VYQVRKKD---	P11792	K	VYQVKKKD---	*	*	*	*	*	*
241	P16930	K	ARDIQKWEYVP	G3R944	K	ARDIQKWEYVP	F7HLF5	K	ARDIQKWEYVP	P25093	Q	ARDIQQWEYVP	P35505	Q	ARDIQQWEYVP	F1NYW8	K	ARDIQKWEYVP	A9UMK8	K	ARDIQKWEYVP	Q803S0	A	ARDIQAWEYVP	Q9VZI8	K	ARDIQKWEYVP	Q7Q6F9	K	ARDIQKWEYVP	Q94272	A	ARDIQAWEYVP	*	*	*	*	*	*	Q7S6Q3	A	ARDIQAWEYVP	*	*	*
314	Q14677	K	-----KTS---	G3SA73	K	-----KTS---	F7B3Z0	K	-----KDIWFD	Q6DGF2	K	-----KPS---	Q5SUH7	K	-----KPS---	Q5ZM53	K	-----KASV--	F6XMH8	K	-----KVT---	Q5U3J4	-	-----------	Q9VD13	P	THRDTPTSVDL	Q7PQ67	H	THRNTHAE---	Q18453	-	-----------	Q6CWF2	-	-----------	P47160	-	-----------	Q7SEF2	-	-----------	P78813	-	-----------
158	Q14677	K	K-NKDKYVGVS	G3SA73	K	K-NKDKYVGVS	F7B3Z0	K	K-NKDKYVGVS	Q6DGF2	K	K-NKDKYVGVS	Q5SUH7	K	K-NKDKYVGVS	Q5ZM53	K	K-NKDKYIGVS	F6XMH8	K	K-NKDKYIGVS	Q5U3J4	K	K-NRDKYIGVS	Q9VD13	K	K-NKDKYIGMS	Q7PQ67	K	K-NKDKYIGMS	Q18453	K	SDDKSKYRGFD	Q6CWF2	K	E-TLKKYKGVA	P47160	K	E-TAKKYKGVA	Q7SEF2	K	A-NKGKFTGIS	P78813	K	Q-NRGKFIGVG
251	Q14677	K	---EFKDEEET	G3SA73	K	---EFKDEEET	F7B3Z0	K	---EFKDEEET	Q6DGF2	K	---EFKDEEET	Q5SUH7	K	---EFKDEEET	Q5ZM53	K	---EFKNEEET	F6XMH8	K	---EFKDEEET	Q5U3J4	K	---EFKDDEET	Q9VD13	S	---KPSSLNMN	Q7PQ67	R	TGGSERKINLN	Q18453	V	---DFV-----	Q6CWF2	-	-----------	P47160	-	-----------	Q7SEF2	D	--GDLDAEAS-	P78813	D	-GGSSDAATA-
247	Q14677	K	GR-SPKG----	G3SA73	K	GR-SPKG----	F7B3Z0	K	GR-SPKG----	Q6DGF2	K	GR-SPKG----	Q5SUH7	K	GR-SPKG----	Q5ZM53	K	SK-SPKA----	F6XMH8	S	AK--KSG----	Q5U3J4	K	GQ-SGKS----	Q9VD13	-	-----------	Q7PQ67	G	SAFGGGGGTGG	Q18453	-	-GFG-------	Q6CWF2	-	-----------	P47160	-	-----------	Q7SEF2	-	----------G	P78813	-	----D----GG
471	Q14677	K	QKSVSKTLPST	G3SA73	K	QKSVSKTLPST	F7B3Z0	T	PLEVVTYHL--	Q6DGF2	T	PLGIVT---YT	Q5SUH7	K	QKSASKTLPST	Q5ZM53	K	QKSASKTLPST	F6XMH8	K	-KGTGKSLPST	Q5U3J4	A	KPNPKAPVPST	Q9VD13	T	ASVQSTAVGAT	Q7PQ67	A	QPATAANVGTT	Q18453	L	----SLSLGST	Q6CWF2	-	LLSF-------	P47160	-	LLSF-------	Q7SEF2	K	QLAKEKSSAGI	P78813	-	SSS--------
218	Q14677	K	DDTISKFRRKD	G3SA73	K	DDTISKFRRKD	F7B3Z0	K	DDTISKFRRKD	Q6DGF2	K	DDTISKFRRKD	Q5SUH7	K	DDTISKFRRKD	Q5ZM53	K	DDTISKFRRKD	F6XMH8	K	DDTINKFRRKD	Q5U3J4	M	DDTINMFRKKD	Q9VD13	N	SPR-RNYRYND	Q7PQ67	S	GPHDRSNRYQD	Q18453	F	---FSFSSNVN	Q6CWF2	-	-----------	P47160	-	-----------	Q7SEF2	-	-----------	P78813	-	-----------
297	Q14677	K	HYTGDKASPDQ	G3SA73	K	HYTGDKASPDQ	F7B3Z0	K	HYTGDKASPDQ	Q6DGF2	K	HYTGDKASPDQ	Q5SUH7	K	HYTGDKASPDQ	Q5ZM53	K	HYTGDKASPEQ	F6XMH8	Q	HYTGDQESPEL	Q5U3J4	K	HYTGDKSSNNS	Q9VD13	A	NFGKPAPGG--	Q7PQ67	A	GFAKTAATASA	Q18453	-	NYVAP------	Q6CWF2	-	-----------	P47160	-	-----------	Q7SEF2	-	A----------	P78813	G	AFEDDGFG---
190	Q14677	K	DEEWDKNKSAF	G3SA73	K	DEEWDKNKSAF	F7B3Z0	K	DEEWDKNKSAF	Q6DGF2	K	DEEWDKNKSAF	Q5SUH7	K	DEEWDKNKSAF	Q5ZM53	K	DEDWDK-KSTF	F6XMH8	K	DEDWDKSKTGF	Q5U3J4	K	DDDWEKNKGAF	Q9VD13	S	GDNWYSDKSAD	Q7PQ67	N	SEDRYNE----	Q18453	K	DNKWDKEDSFS	Q6CWF2	-	QKP--------	P47160	-	DGS--------	Q7SEF2	G	SGGVYGDGGVF	P78813	G	RTRVYGDGGGF
467	Q14677	K	TDMVQKSVSKT	G3SA73	K	TDMVQKSVSKT	F7B3Z0	L	SCLVPLEVVTY	Q6DGF2	L	RCLFPLGIVT-	Q5SUH7	K	TDMVQKSASKT	Q5ZM53	K	TEVVQKSASKT	F6XMH8	K	TDM--KGTGKS	Q5U3J4	P	----KPNPKAP	Q9VD13	S	VPAAASVQSTA	Q7PQ67	P	GKQQQPATAAN	Q18453	-	--------SLS	Q6CWF2	L	EEIDLLSF---	P47160	L	KEIDLLSF---	Q7SEF2	L	PAIGQLAKEKS	P78813	S	--VSSSS----
133	Q14677	K	IRQKVKELVEF	G3SA73	K	IRQKVKELVEF	F7B3Z0	K	IRQKVKELVEF	Q6DGF2	K	IRQKVKELVEF	Q5SUH7	K	IRQKVKELVEF	Q5ZM53	K	IRQKVKEMVEF	F6XMH8	K	IRQKVKEMVEF	Q5U3J4	K	VRQKVKELIEF	Q9VD13	R	VRHKVRELIDF	Q7PQ67	R	VRHKVRELIDF	Q18453	K	IRHRVKQILEM	Q6CWF2	S	VRNRASQLVKL	P47160	K	VRTRVKALIEL	Q7SEF2	K	VRNRAKELAEL	P78813	K	VRTRAKELVEL
13	Q14677	K	RELVDKATNVV	G3SA73	L	RFLLDLTTNVV	F7B3Z0	-	-----------	Q6DGF2	K	RELVDKATNVV	Q5SUH7	K	RELVDKATNVV	Q5ZM53	K	RELVDKATNVV	F6XMH8	L	FYCGILITNVV	Q5U3J4	K	RELVDKATNVV	Q9VD13	K	RELADKVTNVV	Q7PQ67	K	RELADKVTNVV	Q18453	S	RKVTESMNDAI	Q6CWF2	K	KKYFRKAQNVV	P47160	K	KKYFRKAQNVV	Q7SEF2	K	KAGVRKVQNAV	P78813	K	KAAVRKAQNVV
200	Q14677	K	D----KLGELS	G3SA73	K	D----KLGELS	F7B3Z0	K	D----KLGELS	Q6DGF2	K	D----KLGELS	Q5SUH7	K	D----KLGELS	Q5ZM53	K	D----KLGELS	F6XMH8	K	D----KLGEIG	Q5U3J4	K	E----KLGEIS	Q9VD13	Y	DDDTHYDGERE	Q7PQ67	Y	EYDYQYEGERE	Q18453	Y	KYDDQYKSKEV	Q6CWF2	-	YGQD-------	P47160	-	QNGY-------	Q7SEF2	G	NNDYRGTQ---	P78813	D	-NGYHDSSSMS
122	Q14677	K	VDEHGKDQGIN	G3SA73	K	VDEHGKDQGIN	F7B3Z0	K	VDEHGKDQGIN	Q6DGF2	K	VDEHGKDQGIN	Q5SUH7	K	VDEHGKDQGIN	Q5ZM53	K	VDENGKDQGIN	F6XMH8	K	VDENGKDQGIN	Q5U3J4	K	VDENGKDQGVN	Q9VD13	K	TDEGGKDQGIN	Q7PQ67	K	VDENGKDQGIN	Q18453	K	IDEKGKDQGIN	Q6CWF2	R	IDSQGRDQGIN	P47160	R	IDSQGRDQGIN	Q7SEF2	K	IDQNGKDQGIN	P78813	K	IDHRQKDQGLN
192	Q14677	K	EWDKNKSAFPF	G3SA73	K	EWDKNKSAFPF	F7B3Z0	K	EWDKNKSAFPF	Q6DGF2	K	EWDKNKSAFPF	Q5SUH7	K	EWDKNKSAFPF	Q5ZM53	K	DWDK-KSTFPF	F6XMH8	K	DWDKSKTGFPF	Q5U3J4	K	DWEKNKGAFPF	Q9VD13	K	NWYSDKSADKD	Q7PQ67	-	DRYNE----TR	Q18453	D	KWDKEDSFSSS	Q6CWF2	-	P----------	P47160	-	S----------	Q7SEF2	G	GVYGDGGVFGG	P78813	G	RVYGDGGGFTD
625	Q14677	K	FANFSK-----	G3SA73	K	FANFSK-----	F7B3Z0	-	-----------	Q6DGF2	-	-----------	Q5SUH7	K	FANFSK-----	Q5ZM53	K	FANFSK-----	F6XMH8	K	FSNFSK-----	Q5U3J4	K	FANFGK-----	Q9VD13	Q	FGAFQQQQQNH	Q7PQ67	-	FNAFQ------	Q18453	-	-----------	Q6CWF2	-	-----------	P47160	-	-----------	Q7SEF2	-	-----------	P78813	-	-----------
183	Q14677	K	PEPKSKWDEEW	G3SA73	K	PEPKSKWDEEW	F7B3Z0	K	PEPKSKWDEEW	Q6DGF2	K	PEPKSKWDEEW	Q5SUH7	K	PEPKSKWDEEW	Q5ZM53	K	PEPKSKWDEDW	F6XMH8	K	SEPKSKWDEDW	Q5U3J4	K	REPRSKWDDDW	Q9VD13	S	GDYRSSRGDNW	Q7PQ67	-	SYDRR--SEDR	Q18453	G	KSSNSGYDNKW	Q6CWF2	G	SDDDEGYQKP-	P47160	N	SDNEDNEDGS-	Q7SEF2	G	SSTYGGYSGGV	P78813	S	-SSRGSYRTRV
207	Q14677	K	GELSDKIGSTI	G3SA73	K	GELSDKIGSTI	F7B3Z0	K	GELSDKIGSTI	Q6DGF2	K	GELSDKIGSTI	Q5SUH7	K	GELSDKIGSTI	Q5ZM53	K	GELSDKIGSTI	F6XMH8	K	GEIGDKIGSTI	Q5U3J4	K	GEISDKIGSTI	Q9VD13	S	GEREGSDSDSP	Q7PQ67	S	GEREDSDDESN	Q18453	N	SKEVSN-----	Q6CWF2	-	-----------	P47160	-	-----------	Q7SEF2	-	Q----------	P78813	S	SSMSDS-----
1643	B2RTY4	K	NNRISKREHFR	G3RFQ2	K	NNRISKREHFR	F6SBJ8	K	NNRISKREHFM	Q9Z1N3	E	NNHNTEREHFK	Q8C170	E	NNRSTERDHFK	E1BR51	P	---DAPGSPFS	F7AFM8	K	RNLMTKQRHLT	E7EZG2	A	SRGDEARSRI-	*	*	*	Q7PMM4	-	-------SSYA	F0IWT2	D	---DED-----	*	*	*	*	*	*	*	*	*	*	*	*
38	O75695	K	EKVDPKDYMFS	G3QUR9	K	EKVDPKDYMFS	F6VML7	K	EKVDPKDYMFS	D3ZTJ0	K	EKVDPKDYTFS	Q9EPK2	K	EKVDPKDYMFS	Q5ZHN4	K	AKVDPKDYTFS	F7BFF8	K	EKVDPKDYMFS	Q802Z6	-	--------MLT	*	*	*	*	*	*	Q966I6	E	EKVNAEDFTIA	*	*	*	*	*	*	*	*	*	*	*	*
260	O75695	K	DEMVGKGFFLV	G3QUR9	K	DEMVGKGFFLV	F6VML7	K	DEMVGKGFFLV	D3ZTJ0	K	DEMVGKGFSLV	Q9EPK2	K	DEMVGKGFSLV	Q5ZHN4	K	DEMTGKGFQLV	F7BFF8	K	DEMVGKGLSLI	Q802Z6	K	DEATAKGFVLI	*	*	*	*	*	*	Q966I6	S	HAIYKSGMQVM	*	*	*	*	*	*	*	*	*	*	*	*
273	O75695	K	KEVSMKAEDAQ	G3QUR9	K	KEVSMKAEDAQ	F6VML7	K	KEVSMKAEDAQ	D3ZTJ0	K	KEMSMKTEDAQ	Q9EPK2	K	KEMSMKTEDAQ	Q5ZHN4	K	KEVSMKAEDAQ	F7BFF8	K	KEVAMKTEDAK	Q802Z6	R	KEVSMRPEDVS	*	*	*	*	*	*	Q966I6	S	CDLETSTVDSK	*	*	*	*	*	*	*	*	*	*	*	*
243	P42345	K	EAE--KGFDET	G3RPW1	I	FFLLIINYKTS	F6RVV5	K	EAE--KGFDET	P42346	K	EAE--KGFDET	Q9JLN9	K	EAE--KGFDET	F1NUX4	K	EAE--KGFDET	F6ZRV4	R	EAE--RGFDET	Q06RG6	K	EAE--KGFDET	Q9VK45	-	EANG--SFNAD	Q7Q3H2	-	QAFE--CLRDT	Q95Q95	-	EALEG--QP--	Q6CV87	-	GCIY-------	P32600	-	GCTH-------	Q7S6V7	-	EAVR-------	Q9Y7K2	-	EAQR-------
1256	P42345	K	ETGPMKKLHVS	G3RPW1	K	ETGPMKKLHVS	F6RVV5	K	ETGPMKKLHVS	P42346	K	ETGPMKKLHVS	Q9JLN9	K	ETGPMKKLHVS	F1NUX4	K	ETGPMKKLHVS	F6ZRV4	K	DAGPMKKLHVS	Q06RG6	K	ESGPMKKLHVS	Q9VK45	K	RNSNNKNLQVT	Q7Q3H2	K	SDSTIKKFPVS	Q95Q95	T	VTVQITKQRLN	Q6CV87	K	VKVASKKLPVN	P32600	T	DEMQVTKLPVN	Q7S6V7	K	ENNPPKKLTLN	Q9Y7K2	K	ADITSKKLPVN
1406	P42345	K	ELEFQKGP---	G3RPW1	K	ELEFQKGP---	F6RVV5	K	ELEFQKGP---	P42346	K	ELEFQKGP---	Q9JLN9	K	ELEFQKGP---	F1NUX4	K	ELEFQKGP---	F6ZRV4	K	ELEFQKGP---	Q06RG6	K	ELEFQKGA---	Q9VK45	L	EEEFLLRE---	Q7Q3H2	R	EDEFHRTD---	Q95Q95	K	EMSVLKKSGSM	Q6CV87	E	ELEFIEEP---	P32600	E	EVEFLEEP---	Q7S6V7	Q	ELEFLQDH---	Q9Y7K2	E	ELEFIEEELVT
251	P42345	K	DETLAKEK-GM	G3RPW1	K	KTSQLKKK-RL	F6RVV5	K	DETLAKEK-GM	P42346	K	DETLAKEK-GM	Q9JLN9	K	DETLAKEK-GM	F1NUX4	K	DETLAKEK-GM	F6ZRV4	K	DETLSKEK-GM	Q06RG6	K	DETLAKEK-GM	Q9VK45	S	NADLGSSKDQK	Q7Q3H2	R	RDTVGR---EK	Q95Q95	-	P-------NPS	Q6CV87	-	---------GL	P32600	-	---------GL	Q7S6V7	-	---------GL	Q9Y7K2	-	---------GV
898	P42345	K	ALDPYKHKVNI	G3RPW1	K	ALDPYKHKVNI	F6RVV5	K	ALDPYKHKVNI	P42346	K	ALDPYKHKVNI	Q9JLN9	K	ALDPYKHKVNI	F1NUX4	K	ALDPYKHKVNI	F6ZRV4	K	ALDPYKHKVNI	Q06RG6	K	ALDPYKHKVNI	Q9VK45	K	AMDPYKHKMNK	Q7Q3H2	K	ALDPYKHKMNR	Q95Q95	T	AIDPYTHKVFT	Q6CV87	K	ALDPYKHREVE	P32600	K	ALDPYKHREIE	Q7S6V7	K	ALDPYKHQVEE	Q9Y7K2	R	ALDPNRHRVLE
1655	P42345	K	MRTWLKYASLC	G3RPW1	K	MRTWLKYASLC	F6RVV5	K	MRTWLKYASLC	P42346	K	MRTWLKYASLC	Q9JLN9	K	MRTWLKYASLC	F1NUX4	K	MRTWLKYASLC	F6ZRV4	K	MRTWLKYASLC	Q06RG6	K	MRTWLKYASLC	Q9VK45	K	IHTWLKYASLC	Q7Q3H2	K	IRTWLKFASLC	Q95Q95	K	HPLRVKFSSMC	Q6CV87	K	MKVWIKFANLC	P32600	K	AQVRIKFANLC	Q7S6V7	K	MHMWTKFANLC	Q9Y7K2	K	MEMWIKFANLC
900	P42345	K	DPYKHKVNIGM	G3RPW1	K	DPYKHKVNIGM	F6RVV5	K	DPYKHKVNIGM	P42346	K	DPYKHKVNIGM	Q9JLN9	K	DPYKHKVNIGM	F1NUX4	K	DPYKHKVNIGM	F6ZRV4	K	DPYKHKVNIGM	Q06RG6	K	DPYKHKVNIGM	Q9VK45	K	DPYKHKMNKGL	Q7Q3H2	K	DPYKHKMNRGL	Q95Q95	K	DPYTHKVFTGS	Q6CV87	R	DPYKHREVERT	P32600	R	DPYKHREIEVT	Q7S6V7	Q	DPYKHQVEERT	Q9Y7K2	R	DPNRHRVLEKG
1218	P42345	K	-----KGY---	G3RPW1	K	-----KGY---	F6RVV5	K	-----KGY---	P42346	K	-----KGY---	Q9JLN9	K	-----KGY---	F1NUX4	K	-----KGY---	F6ZRV4	Q	-----QGY---	Q06RG6	K	-----KGY---	Q9VK45	S	-----SCS---	Q7Q3H2	N	-----NNS---	Q95Q95	N	HERLMNGSIDS	Q6CV87	N	-----NNE---	P32600	N	-----NNE---	Q7S6V7	K	-----KGE---	Q9Y7K2	Q	-----QEQ---
2066	P42345	K	-PQTLKETSFN	G3RPW1	K	-PQTLKETSFN	F6RVV5	K	-PQTLKETSFN	P42346	K	-PQTLKETSFN	Q9JLN9	K	-PQTLKETSFN	F1NUX4	K	-PQTLKETSFN	F6ZRV4	-	-----------	Q06RG6	K	-PQTLKETSFN	Q9VK45	K	-PQTLKETSFS	Q7Q3H2	K	-PQTLKESSFN	Q95Q95	K	APTTMKEHSFQ	Q6CV87	R	-PETLREISFQ	P32600	R	-PETLREISFQ	Q7S6V7	R	-PQTLREISFA	Q9Y7K2	R	-PETLREISFQ
1293	P42345	K	SLELLKDSSSP	G3RPW1	K	SLELLKDSSSP	F6RVV5	K	SLELLKDSSSP	P42346	K	SLELLKDSSSP	Q9JLN9	K	SLELLKDSSSP	F1NUX4	K	SLELLKDSSSP	F6ZRV4	K	SVELLKDSSSP	Q06RG6	K	SVVLLKESSSP	Q9VK45	K	SIGLLKESPSH	Q7Q3H2	K	SIILLKESKNP	Q95Q95	T	RIGFLTYGSSP	Q6CV87	K	SISLLKESSSH	P32600	K	SIQLLKESPSA	Q7S6V7	T	STTLLTESPNH	Q9Y7K2	R	GVALLRESPSH
307	Q8TBC4	K	TQGVVKRIIPA	G3QMY7	K	TQGVVKRIIPA	F7FCV8	K	TQGVVKRIIPA	R9PXT0	K	TQGVVKRIIPA	Q8C878	K	TQGVVKRIIPA	E1BT61	K	TQGVVKRIIPA	B5DFR3	K	TQGVVKRIIPA	Q7ZVX6	K	TQGVVKRIIPA	Q9V6U8	K	VQGVVKHIIPA	Q7Q9Q6	K	VQGVLKNIIPA	Q19360	K	TSGVLKRIIPA	Q6CVT6	K	VLGVLKSIIPS	Q99344	K	ILGIIKSIIPS	V5IRG0	K	TQGVVKNIIPA	Q09765	K	VQGIVKRIIPA
86	Q8TBC4	K	GCELLKNLALS	G3QMY7	K	GCELLKNLALS	F7FCV8	K	GCELLKNLALS	R9PXT0	K	GCELLKNLALS	Q8C878	K	GCELLKNLALS	E1BT61	K	GCELLKNLALS	B5DFR3	K	GCELLKNLALS	Q7ZVX6	K	GCELLKDLALS	Q9V6U8	K	GCELLKDLALM	Q7Q9Q6	K	GCELLKDLALM	Q19360	K	GCELLKNLALS	Q6CVT6	K	GCEIVKTLALY	Q99344	K	GCEILKNLTML	V5IRG0	K	GCEILKNLALS	Q09765	K	GCEILKDLALS
147	Q8TBC4	K	VPHFNKIQDFN	G3QMY7	K	VPHFNKIQDFN	F7FCV8	K	VPHFNKIQDFN	R9PXT0	K	VPHFNKIQDFN	Q8C878	K	VPHFNKIQDFN	E1BT61	K	VAYFKKIQDMD	B5DFR3	K	TPHFTKIQDFD	Q7ZVX6	K	VPHFKKIQDLD	Q9V6U8	K	TPHFKKIQDFD	Q7Q9Q6	K	TPHFCKIQDFD	Q19360	R	TAHNCRIEDKG	Q6CVT6	D	VPHNQDLTQFN	Q99344	D	VAHVQDLTTLP	V5IRG0	K	TPYNCKIQDFD	Q09765	K	TPFYGKIQDKT
284	Q8TBC4	K	QWIFQKSLERA	G3QMY7	K	QWIFQKSLERA	F7FCV8	K	QWIFQKSLERA	R9PXT0	K	QWIFQKSVERA	Q8C878	K	QWIFQKSIERA	E1BT61	K	QWIYQKSLERA	B5DFR3	N	QWIFMNSLERA	Q7ZVX6	K	QWVYQKSLERA	Q9V6U8	R	GWIYERALERS	Q7Q9Q6	K	SWVYEKAQERA	Q19360	R	EWVLERASLRA	Q6CVT6	K	QWLYEKSLHRA	Q99344	K	EFLLEKCCERA	V5IRG0	K	TWLYQKALERA	Q09765	R	DWLVKRSIERA
398	Q8TBC4	K	ASLQMKSPAIT	G3QMY7	K	ASLQMKSPAIT	F7FCV8	K	ASLQMKSPAIT	R9PXT0	K	ASLQMKSPAIT	Q8C878	K	ASLQMKSPAIT	E1BT61	K	ASLQMKSPAIT	B5DFR3	K	TSLQMKSPAIT	Q7ZVX6	K	ASLQMKSPAIT	Q9V6U8	K	PRFQLKSPALT	Q7Q9Q6	K	PEFQMKSPGLT	Q19360	K	ERFHLKHPTLA	Q6CVT6	-	-----------	Q99344	-	-----------	V5IRG0	K	PEAQLKKPSVR	Q09765	Q	--YNLQNPSVS
409	Q8TBC4	K	TL-EGKNRTLY	G3QMY7	K	TL-EGKNRTLY	F7FCV8	K	TL-EGKNRTLY	R9PXT0	K	TL-EGKNRTLY	Q8C878	K	TL-EGKNRTLY	E1BT61	G	TM-YGGNKTLY	B5DFR3	K	TL-DGKNKTLY	Q7ZVX6	K	TL-DGKNKTLY	Q9V6U8	K	VMKDGKRRTLY	Q7Q9Q6	K	VL-EGKNKTLY	Q19360	-	STR-----KLY	Q6CVT6	-	-----------	Q99344	-	-----------	V5IRG0	-	E-----GKTLY	Q09765	-	AA----GTPLY
361	Q8TBC4	K	FEAERKENCPA	G3QMY7	K	FEAERKENCPA	F7FCV8	K	FEAERKENCPA	R9PXT0	K	FEAERKENCPA	Q8C878	K	FEAERKENCPA	E1BT61	K	FEAERKENCPA	B5DFR3	K	FEAEKKENCPA	Q7ZVX6	K	FEAERKENCSA	Q9V6U8	S	YEAEKSENCLA	Q7Q9Q6	R	YEAEKRSDCLA	Q19360	D	VSMMKDDNCLT	Q6CVT6	D	YRHERDASCTV	Q99344	L	FKFERLPDCTV	V5IRG0	K	FKHEQKEDCPV	Q09765	R	FNLEKRSDCPV
434	Q8TBC4	K	LSKTLKELGLV	G3QMY7	K	LSKTLKELGLV	F7FCV8	K	LSKTLKELGLV	R9PXT0	K	LSKTLKELGLV	Q8C878	K	LSKTLKELGLV	E1BT61	K	LSKTLKELGLV	B5DFR3	K	LCKTLKELGLV	Q7ZVX6	K	LSKTLKELGLV	Q9V6U8	G	LTQSLGELGLH	Q7Q9Q6	S	LTMSLSELGLK	Q19360	K	LHTSMKDL-VS	Q6CVT6	-	-----------	Q99344	-	-----------	V5IRG0	E	LEKTLEQLGLT	Q09765	L	LSQPILSITSV
207	Q8TBC4	K	GTEGFKGNARV	G3QMY7	K	GTEGFKGNARV	F7FCV8	K	GTEGFKGNARV	R9PXT0	K	GTEGFKGNARV	Q8C878	K	GTEGFKGNARV	E1BT61	K	GTEGFKGNARV	B5DFR3	K	GTEGFKGNSRV	Q7ZVX6	K	GTEGFKGNARV	Q9V6U8	K	GTEGFKGNARV	Q7Q9Q6	K	GTEGFKGNARV	Q19360	K	GTEGFKGNARV	Q6CVT6	M	ATEGLMGNCKL	Q99344	K	GTEGLKGHVKT	V5IRG0	K	GTEGFKGQARV	Q09765	K	GSEGLKGQARV
260	Q8TBC4	K	MLQWPKEQP--	G3QMY7	K	MLQWPKEQP--	F7FCV8	K	MLQWPKEQP--	R9PXT0	K	MLQWPKEQP--	Q8C878	K	MLQWPKEQP--	E1BT61	K	ILQWPKEQP--	B5DFR3	K	ILQWPKEQP--	Q7ZVX6	K	MLLWPKEKP--	Q9V6U8	K	IIQWEKQNP--	Q7Q9Q6	K	IIQWPKETP--	Q19360	E	VVVWPEEKP--	Q6CVT6	R	IILWPREFP--	Q99344	D	TIQYPD-----	V5IRG0	K	VIAWDKEKP--	Q09765	R	LLEWPRVFLNA
95	O15320	K	SKLLEKFSLVQ	G3RRN5	K	SKLLEKFSLVQ	F7HDL2	K	CKLLEKFSLVQ	D3ZHI1	K	CKLLEKVSFVQ	Q8R311	K	CKLLDKVSIVQ	E1C1N7	K	CKILEKLSLSK	F6X6Z4	K	SEVLQKLSIIQ	F1QRF1	T	CKVLETFSEVK	*	*	*	*	*	*	*	*	*	*	*	*	*	*	*	*	*	*	*	*	*
563	P30530	K	DDSILKVAVKT	G3RRQ8	K	DDSILKVAVKT	F7E4X5	K	DDSILKVAVKT	Q8VIA0	K	DDSILKVAVKT	Q8CCF8	K	DDSILKVAVKT	*	*	*	A0JP83	K	DDYILKVAVKT	*	*	*	*	*	*	*	*	*	*	*	*	*	*	*	*	*	*	*	*	*	*	*	*
714	P30530	K	AKMPVKWIAIE	G3RRQ8	K	AKMPVKWIAIE	F7E4X5	K	AKMPVKWIAIE	Q8VIA0	K	AKMPVKWIAIE	Q8CCF8	-	-----------	*	*	*	A0JP83	K	AKMPVKWIAIE	*	*	*	*	*	*	*	*	*	*	*	*	*	*	*	*	*	*	*	*	*	*	*	*
540	P30530	K	KVALGKTLGEG	G3RRQ8	K	KVALGKTLGEG	F7E4X5	K	KVALGKTLGEG	Q8VIA0	K	KVALGKTLGEG	Q8CCF8	K	KVALGKTLGEG	*	*	*	A0JP83	K	KLALGKTLGEG	*	*	*	*	*	*	*	*	*	*	*	*	*	*	*	*	*	*	*	*	*	*	*	*
523	P30530	K	ISEELKEKLRD	G3RRQ8	K	ISEELKEKLRD	F7E4X5	K	ISEELKEKLRD	Q8VIA0	K	ISEELKEKLRD	Q8CCF8	K	ISEELKEKLRD	*	*	*	A0JP83	K	ISNDLKEKLRD	*	*	*	*	*	*	*	*	*	*	*	*	*	*	*	*	*	*	*	*	*	*	*	*
666	P30530	K	EYLSTKRFIHR	G3RRQ8	K	EYLSTKRFIHR	F7E4X5	K	EYLSTKRFIHR	Q8VIA0	K	EYLSTKRFIHR	Q8CCF8	-	-----------	*	*	*	A0JP83	K	AYLSSKNFIHR	*	*	*	*	*	*	*	*	*	*	*	*	*	*	*	*	*	*	*	*	*	*	*	*
210	Q96A49	K	RVSLIKQSAQL	G3RXE6	K	RVSLIKQSAQL	H9H428	K	RVSLIKQSAQL	Q6AYB6	K	RISLIKQSAQL	Q9D5V6	K	RISLIKQSAQL	F1NI13	K	RVSLIKQSAQL	Q6P379	K	RVSLIKQSAQL	Q7ZV98	K	RVSLIKQSAQL	Q960T2	I	RVSLIIQAAEL	Q7PQP1	C	RVSLICQAADL	O17591	R	RIGLIRQSMLA	*	*	*	*	*	*	*	*	*	*	*	*
194	Q96A49	K	VPKLVKEEVFW	G3RXE6	K	VPKLVKEEVFW	H9H428	K	VPKLVKEEVFW	Q6AYB6	K	VPKLVKEEVFW	Q9D5V6	K	VPKLVKEEVFW	F1NI13	K	VPKHVKEEVFW	Q6P379	K	VPKLVKEDVFW	Q7ZV98	K	VPKQVKEDVFW	Q960T2	T	VPKIITEENFW	Q7PQP1	T	VPKIITEENFW	O17591	K	VPKQVKENQFW	*	*	*	*	*	*	*	*	*	*	*	*
70	Q96A49	K	ASAATKKITES	G3RXE6	K	PSRFIKTVSGT	H9H428	K	ASAATKKITES	Q6AYB6	K	ASAATKKITES	Q9D5V6	K	ASAATKKITES	F1NI13	K	ATAATKKISES	Q6P379	K	ASVATKKISES	Q7ZV98	K	ASNATKKISES	Q960T2	S	--KAGSK----	Q7PQP1	D	--KAGDK----	O17591	K	AKDAGKKLGE-	*	*	*	*	*	*	*	*	*	*	*	*
292	Q96A49	K	QEDLRKEMEQL	G3RXE6	K	QEDLRKEMEQL	H9H428	K	QEDLRKEMEQL	Q6AYB6	K	QEDLRKEMEQL	Q9D5V6	K	QEDLRKEMEQL	F1NI13	K	QEDLRKEMEQL	Q6P379	K	QEDLRKEMEQL	Q7ZV98	N	QEDLRNEMKQL	Q960T2	D	LAEIQDGMRKL	Q7PQP1	A	LEEVKAGMKKL	O17591	E	EEELKETVSE-	*	*	*	*	*	*	*	*	*	*	*	*
147	Q96A49	K	ALSADKRNFLR	G3RXE6	K	ALSADKRNFLR	H9H428	K	ALSADKRNFLR	Q6AYB6	K	ALSADKRNFLR	Q9D5V6	K	ALSADKRNFLR	F1NI13	K	ALSADKRNFLR	Q6P379	R	ALSADRRNFLR	Q7ZV98	K	ALSADKRNFLR	Q960T2	R	GLSQDRRNFVR	Q7PQP1	R	SLSADRRNFVR	O17591	T	SLSTNTRNFLR	*	*	*	*	*	*	*	*	*	*	*	*
84	Q96A49	K	TAQTIKKSVEE	G3RXE6	K	TXKKKKKRLEQ	H9H428	K	TAQTIKKSVEE	Q6AYB6	K	TAQTIKKSVEE	Q9D5V6	K	TAQTIKKSVEE	F1NI13	K	TAQTIKKSVEE	Q6P379	K	TAQNIKKSVEE	Q7ZV98	K	TAQSIKKTVEE	Q960T2	K	----IK-----	Q7PQP1	K	----IK-----	O17591	K	----VK-----	*	*	*	*	*	*	*	*	*	*	*	*
71	Q96A49	K	SAATKKITESV	G3RXE6	T	SRFIKTVSGTV	H9H428	K	SAATKKITESV	Q6AYB6	K	SAATKKITESV	Q9D5V6	K	SAATKKITESV	F1NI13	K	TAATKKISESV	Q6P379	K	SVATKKISESV	Q7ZV98	K	SNATKKISESV	Q960T2	K	-KAGSK-----	Q7PQP1	K	-KAGDK-----	O17591	K	KDAGKKLGE--	*	*	*	*	*	*	*	*	*	*	*	*
105	Q8IXU6	K	LLVILKRKWWK	G3QKM0	K	LLVILKRKWWK	G7NBT4	K	LLVILKRKWWK	*	*	*	Q7TML3	R	LLEILRRKWWK	E1C0P8	K	LRQILKQRWWK	B0BMD0	R	LLYIVRNKWWK	*	*	*	*	*	*	*	*	*	*	*	*	*	*	*	*	*	*	*	*	*	*	*	*
33	Q8IXU6	K	RRIKGKLFTWN	G3QKM0	-	------LFSRN	G7NBT4	K	RRIKGKLFTWN	*	*	*	Q7TML3	K	SRIRRKLFTWD	E1C0P8	K	RLLADKLCTWH	B0BMD0	K	GCLARKLFSWK	*	*	*	*	*	*	*	*	*	*	*	*	*	*	*	*	*	*	*	*	*	*	*	*
283	Q15629	K	RAENQKLDFST	G3QJX0	K	RAENQKLDFST	F7GCV4	K	RAENQKLDFST	Q5XI41	K	RAENQKLDFST	Q91V04	K	RAENQKLDFST	F1NCN4	Q	RAENQQLNFST	F7A799	E	RAENQELDLSN	Q6P4U7	G	GAEKQGLNLAE	Q9W5C2	-	GVR--------	Q7QDS0	T	NISQST-----	Q9XXK7	F	QAESPFVDISA	*	*	*	*	*	*	*	*	*	*	*	*
113	Q15629	K	RMHFSKTKHSK	G3QJX0	K	RMHFSKTKHSK	F7GCV4	K	RMHFSKTKHSK	Q5XI41	K	RMHFSKTKHSK	Q91V04	K	RMHFSKTKHSK	F1NCN4	K	KMHFSKTKHSK	F7A799	K	RMHFSKTKHSK	Q6P4U7	K	KMHFSKTKHSK	Q9W5C2	K	KLHLSKFKLAR	Q7QDS0	K	KLHLSKFKLSR	Q9XXK7	K	KTHLSKVSTFK	*	*	*	*	*	*	*	*	*	*	*	*
348	Q15629	K	GRSSKKGTENG	G3QJX0	K	GRSSKKGTENG	F7GCV4	K	GRSSKKGTENG	Q5XI41	K	GRSSRKGTENG	Q91V04	K	GRSSRKGTENG	F1NCN4	K	GKTSRKERENG	F7A799	K	GKASRKEKENG	Q6P4U7	S	-SKSKSKKANG	Q9W5C2	R	KDKVKRKKESD	Q7QDS0	K	KSKKQKKKESD	Q9XXK7	Q	KEKKRQDSESD	*	*	*	*	*	*	*	*	*	*	*	*
35	Q96BN2	K	LKLWFKQKISK	G3QYP6	K	LKLWFKQKISK	F7ETZ6	K	LKLWFKQKISK	Q5BJQ7	K	LKLWFKQKISK	Q99LM9	K	LKLWFKQKISK	E1C5L9	K	LKLWFKQKISK	Q6DEW4	K	LKLWFKQKISK	Q6NWA8	K	LKLWFKQKISK	Q8IP99	R	MKNWFRSRWTK	Q7PSM7	R	MKLWFRKKHSK	*	*	*	*	*	*	*	*	*	*	*	*	*	*	*
715	A6NE01	K	KLGIIKAKMEE	G3RK75	K	KLGIIKAKMEE	*	*	*	*	*	*	Q9D9R9	P	ALGITPTPQPT	*	*	*	*	*	*	*	*	*	*	*	*	*	*	*	*	*	*	*	*	*	*	*	*	*	*	*	*	*	*
280	A6NE01	K	LNDELKCVNFQ	G3RK75	K	LNDELKCVNFQ	*	*	*	*	*	*	Q9D9R9	K	VSDELKLARAL	*	*	*	*	*	*	*	*	*	*	*	*	*	*	*	*	*	*	*	*	*	*	*	*	*	*	*	*	*	*
803	Q16720	K	DGPALKKADVG	G3SGF0	K	DGPALKKADVG	F7ADY0	K	DGPALKKADVG	Q64568	K	DGPALKKADVG	Q8C048	K	DGPALKKADVG	*	*	*	B4F6S6	K	DGPALKKADVG	X1WCG5	K	DGPALKKADVG	Q9V4C7	K	DGPALKKADVG	Q7PRK3	K	DGPALKKADVG	Q9TYP9	K	DAPALKKADVG	*	*	*	*	*	*	Q1K588	K	DAPALKMADIG	*	*	*
450	Q16720	K	VKKMMKDNNLV	G3SGF0	K	VKKMMKDNNLV	F7ADY0	K	VKKMMKDNNLV	Q64568	K	VKKMMKDNNLV	Q8C048	K	VKKMMKDNNLV	*	*	*	B4F6S6	K	VKKMMKDNNLV	X1WCG5	K	VKKMMKDNNLV	Q9V4C7	K	VKKMMKDNNLV	Q7PRK3	K	VKKMMKDNNLV	Q9TYP9	K	VKKMMKDNNLV	*	*	*	*	*	*	Q1K588	K	TTRMMKDNNLV	*	*	*
744	Q16720	K	RIRNEKGEIEQ	G3SGF0	K	RIRNEKGEIEQ	F7ADY0	K	RIRNEKGEIEQ	Q64568	K	RIRNEKGEIEQ	Q8C048	K	RIRNEKGEIEQ	*	*	*	B4F6S6	K	RIRNEKGEIEQ	X1WCG5	K	RIRNEKGEIEQ	Q9V4C7	N	RIRDSNGDIQQ	Q7PRK3	N	RIRDSNGDIQQ	Q9TYP9	D	RIRDADGKVNQ	*	*	*	*	*	*	Q1K588	-	LS--------E	*	*	*
194	Q16720	K	IEQEQKFTVIR	G3SGF0	K	IEQEQKFTVIR	F7ADY0	K	IEQEQKFTVIR	Q64568	K	IEQEQKFTVIR	Q8C048	K	IEQEQKFTVIR	*	*	*	B4F6S6	R	IEQEQRFSVIR	X1WCG5	R	IELEQRFAVVR	Q9V4C7	K	IEGEHKFSVIR	Q7PRK3	K	IEGEHKFSVIR	Q9TYP9	K	IETEHKFSVIR	*	*	*	*	*	*	Q1K588	T	H-NDRTVKVIR	*	*	*
147	Q6P6C2	K	GAQLQKRGPGQ	G3RJE3	K	GAQLQKRGPGQ	I2CY82	K	GAQLQKRGPGQ	D3ZKD3	K	GAQLQKRGPGQ	Q3TSG4	K	GAQLQKRGPGQ	F1NIA5	R	GSQLQRRGPGQ	Q66JG8	R	GAQLQRRGPGQ	Q08BA6	K	GAQLEKRGPGQ	*	*	*	*	*	*	*	*	*	*	*	*	*	*	*	*	*	*	*	*	*
445	Q9UHD8	K	VPVIAKADTLT	G3RAJ6	K	VPVIAKADTLT	*	*	*	Q9QZR6	K	VPVIAKADTLT	Q80UG5	K	VPVIAKADTLT	Q5F3T2	K	VPVIAKADTLT	F6RMR0	K	VPVIAKADTLT	Q6TGX3	K	VPVIAKADTLT	*	*	*	*	*	*	*	*	*	Q6CK80	K	IPVIAKADTLT	P25342	K	IPVIGKSDTLT	Q1K4P2	K	VPVIAKSDSLT	Q09116	K	VPVIAKSDSLT
476	Q9UHD8	K	DVYPQKEFDED	G3RAJ6	K	DVYPQKEFDED	*	*	*	Q9QZR6	K	DVYPQKEFDE-	Q80UG5	K	DVYPQKEFDED	Q5F3T2	K	DVYPQKEFDED	F6RMR0	K	DIYPQKEFDED	Q6TGX3	K	DVYPQKEFDED	*	*	*	*	*	*	*	*	*	Q6CK80	D	RIYPYDLDDLT	P25342	D	KIYPYDSEELT	Q1K4P2	D	KMYPYDNDELD	Q09116	D	NLYPYDSDDAD
352	Q9UHD8	K	HDIEEKGVRMK	G3RAJ6	K	HDIEEKGVRMK	*	*	*	Q9QZR6	K	HDIEEKGVRMK	Q80UG5	K	HDIEEKGVRMK	Q5F3T2	K	HEIEEKGVRMK	F6RMR0	K	HEIEEKGVRMK	Q6TGX3	K	HDIEEKGVRMK	*	*	*	*	*	*	*	*	*	Q6CK80	D	HSLLEDRVRLN	P25342	D	HTLVEDRVRLN	Q1K4P2	N	HIIEENGVRLR	Q09116	N	QVVRENRVQLQ
435	Q9UHD8	K	MKRLSKVVNIV	G3RAJ6	K	MKRLSKVVNIV	*	*	*	Q9QZR6	K	MKRLSKVVNIV	Q80UG5	K	MKRLSKVVNIV	Q5F3T2	K	MKRLSKVVNIV	F6RMR0	K	MRRLSKVVNIV	Q6TGX3	K	MRRLSKVVNIV	*	*	*	*	*	*	*	*	*	Q6CK80	E	LKRLTEIANVI	P25342	E	LKRLTEIANVI	Q1K4P2	D	LKKLSDVVNVV	Q09116	E	LKRLTEVVNVV
490	Q9UHD8	K	RLVNEKFREMI	G3RAJ6	K	RLVNEKFREMI	*	*	*	Q9QZR6	K	RLVNEKFREMI	Q80UG5	K	RLVNEKFREMI	Q5F3T2	K	RLVNEKFREMI	F6RMR0	K	RLVNEKIREMI	Q6TGX3	K	RMINEKIREMI	*	*	*	*	*	*	*	*	*	Q6CK80	S	VELNKSIRSII	P25342	S	LELNRSVRSII	Q1K4P2	Q	RSLNQQIKSLI	Q09116	A	INLNAAVRNLI
458	Q9UHD8	K	ERVHFKQRITA	G3RAJ6	K	ERVHFKQRITA	*	*	*	Q9QZR6	K	ERVYFKQRITS	Q80UG5	K	ERVYFKQRITA	Q5F3T2	K	ERDYFKQRITA	F6RMR0	K	ERDYFKQRIRA	Q6TGX3	K	ERDFFKKKIRE	*	*	*	*	*	*	*	*	*	Q6CK80	R	ERANFRNILQE	P25342	R	ERTEFRELIQN	Q1K4P2	K	ERQAFKERIKE	Q09116	K	ERAAFKQQIRE
326	Q9UHD8	K	SKISRKSV-QP	G3RAJ6	K	SKISRKSV-QP	*	*	*	Q9QZR6	K	SKISRKSV-QP	Q80UG5	K	SKISRKSV-QP	Q5F3T2	K	SKISRKSV-QP	F6RMR0	K	SKVSRKSV-QP	Q6TGX3	K	SKVSRKSF-MG	*	*	*	*	*	*	*	*	*	Q6CK80	S	SHLVDSSTGKD	P25342	S	SHLIDSATGDD	Q1K4P2	S	SHLIDSKG-RL	Q09116	S	AHLMDSKG-RL
186	Q9UHD8	K	TDAAPKRVEIQ	G3RAJ6	K	TDAAPKRVEIQ	*	*	*	Q9QZR6	K	TDAAPKRVEIQ	Q80UG5	K	TDAAPKRVEIQ	Q5F3T2	K	PDVATKRVEIQ	F6RMR0	K	EDTNSKRVEIQ	Q6TGX3	R	ISAPSRRAEMH	*	*	*	*	*	*	*	*	*	Q6CK80	-	-----------	P25342	-	-----------	Q1K4P2	-	-----------	Q09116	-	-----------
271	Q9UHD8	K	R--NEKAPVDF	G3RAJ6	K	R--NEKAPVDF	*	*	*	Q9QZR6	K	R--NEKAPVDF	Q80UG5	K	R--NEKAPMEF	Q5F3T2	K	R--PDKPAADF	F6RMR0	K	RGVGEKPATEF	Q6TGX3	K	TMCLEKPSIDF	*	*	*	*	*	*	*	*	*	Q6CK80	A	SSDGLALVNPS	P25342	S	-MDPLSSVQPA	Q1K4P2	A	STMGPATVHPE	Q09116	S	-MEVPSAVTLN
262	Q9UHD8	K	RDAGLKQAPAS	G3RAJ6	K	RDAGLKQAPAS	*	*	*	Q9QZR6	K	RDAMLKQAPVS	Q80UG5	K	RDAMLKQAPAS	Q5F3T2	K	RDAGPKQAAPA	F6RMR0	K	RDIGVKQPLPA	Q6TGX3	I	ADS-VISEIPP	*	*	*	*	*	*	*	*	*	Q6CK80	-	AAAG----MTS	P25342	-	-----------	Q1K4P2	-	----------M	Q09116	-	-----------
167	O75131	K	YLEFHKQTSDG	G3RZC4	K	YLEFHKQTSDG	F7HIT5	K	YLEFHKQTSDG	D3ZLA3	K	YLEFHKQTSDG	Q8BT60	K	YLEFHKQTSDG	E1BQA5	K	YLEFHKQTADG	Q66JK5	K	YLEFHKQTENG	Q7ZVU4	R	FLEFYRQTET-	*	*	*	*	*	*	*	*	*	*	*	*	*	*	*	*	*	*	*	*	*
125	O75131	K	GRPAGKGSITI	G3RZC4	K	GRPAGKGSITI	F7HIT5	K	GRPAGKGSITI	D3ZLA3	Q	GKPAGQGSITI	Q8BT60	K	GKPAGKGSITI	E1BQA5	K	GRPAGKGSITI	Q66JK5	K	GRPAGKGSITI	Q7ZVU4	K	KKPAGKGVIMI	*	*	*	*	*	*	*	*	*	*	*	*	*	*	*	*	*	*	*	*	*
390	O75131	K	CLPQIKLYGPT	G3RZC4	K	CLPQIKLYGPT	F7HIT5	K	CLPQIKLYGPT	D3ZLA3	R	CLPQIRLYGPT	Q8BT60	R	CLPQIRLYGPT	E1BQA5	R	CLPQVRLYGPT	Q66JK5	K	CLPQVKLYGPT	Q7ZVU4	K	CLPQVKLYGPT	*	*	*	*	*	*	*	*	*	*	*	*	*	*	*	*	*	*	*	*	*
158	O75131	K	KDLFGKSDPYL	G3RZC4	K	KDLFGKSDPYL	F7HIT5	K	KDLFGKSDPYL	D3ZLA3	K	KDLFGKSDPYL	Q8BT60	K	KDLFGKSDPYL	E1BQA5	K	KDFFGKSDPYL	Q66JK5	K	KDFFGKSDPYL	Q7ZVU4	K	KDFFGKSDPFL	*	*	*	*	*	*	*	*	*	*	*	*	*	*	*	*	*	*	*	*	*
262	O75131	K	KKKSYKNSGVI	G3RZC4	K	KN--KKINKIL	F7HIT5	K	KKKSYKNSGVI	D3ZLA3	K	KKKSYKNSGVI	Q8BT60	K	KKKSYKNSGVI	E1BQA5	K	KKKNYKNSGIV	Q66JK5	R	KKKGYRNSGIV	Q7ZVU4	K	KKKSYKNSGVV	*	*	*	*	*	*	*	*	*	*	*	*	*	*	*	*	*	*	*	*	*
136	O75131	K	SAEEIKDNRVV	G3RZC4	K	SAEEIKDNRVV	F7HIT5	K	SAEEIKDNRVV	D3ZLA3	K	LAEEIKDNRVV	Q8BT60	K	SAEEIKDNRVV	E1BQA5	K	TAEEVKDNRVV	Q66JK5	K	SAEEVKDNRVI	Q7ZVU4	K	SAEEIKDNRVV	*	*	*	*	*	*	*	*	*	*	*	*	*	*	*	*	*	*	*	*	*
61	O75131	K	NPQFSKTFIID	G3RZC4	K	NPQFSKTFIID	F7HIT5	K	NPQFSKTFIID	D3ZLA3	K	NPKFSKTFVID	Q8BT60	K	NPKFSKTFVID	E1BQA5	K	NPKFSKKFLID	Q66JK5	Q	NPKFSQKFLVD	Q7ZVU4	K	NPKFAKKFVVD	*	*	*	*	*	*	*	*	*	*	*	*	*	*	*	*	*	*	*	*	*
184	O75131	K	RTEVVKNNLNP	G3RZC4	K	RTEVVKNNLNP	F7HIT5	K	RTEVVKNNLNP	D3ZLA3	K	RTEVIKNNLNP	Q8BT60	K	RTEVIKNNLNP	E1BQA5	K	RTEVIKNNLNP	Q66JK5	K	RTEVIKNNLNP	Q7ZVU4	K	RTEVVKNNLNP	*	*	*	*	*	*	*	*	*	*	*	*	*	*	*	*	*	*	*	*	*
415	O14980	K	LPMLFKVRLLM	G3SKM4	K	LPMLFKVRLLM	F6ZZ03	K	LPMLFKVRLLM	Q80U96	K	LTVLSKVRLLM	Q8BYY5	-	-----------	Q5ZIV8	-	-----------	F7EP94	K	LPVLSKVRLLM	X1WEG0	K	LPVLSKVRLLM	Q9TVM2	K	APILSKVRFIM	Q7PMB7	K	HKILSKVRYIM	Q8MPS6	-	-----------	Q6CN17	Q	DNICSQLRWVI	P30822	Q	EEICSQLRLVI	Q7RWC2	N	NEILSNLRVVM	P14068	T	KDILSTLRLVM
54	O14980	K	VLTHLKEHPDA	G3SKM4	K	VLTHLKEHPDA	F6ZZ03	K	VLTHLKEHPDA	Q80U96	K	VLTHLKEHPDA	Q8BYY5	-	-----------	Q5ZIV8	K	VLTHLKEHPDA	F7EP94	K	VLTHLKEHPDA	X1WEG0	K	VLTHLKEHPDA	Q9TVM2	K	ILTTLKEHPEA	Q7PMB7	K	VLTTLKEHPDA	Q8MPS6	-	-----------	Q6CN17	K	VLTKLKDHPDA	P30822	Q	ILTKFQDNPDA	Q7RWC2	K	VLNQFKEDPDA	P14068	Q	VLTQFQAHPDA
426	O14980	K	VSRMAKPEEVL	G3SKM4	K	VSRMAKPEEVL	F6ZZ03	K	VSRMAKPEEVL	Q80U96	K	VSRMAKPEEVL	Q8BYY5	-	-----------	Q5ZIV8	-	-----------	F7EP94	K	VSRMAKPEEVL	X1WEG0	K	VSRMAKPEEVL	Q9TVM2	K	ISRMAKPEEVL	Q7PMB7	K	ISRMAKPEEVL	Q8MPS6	-	-----------	Q6CN17	R	IESMVRPEEVL	P30822	R	IENMVRPEEVL	Q7RWC2	R	IEKMVRPEEVL	P14068	K	IENMVKPEEVL
190	O14980	K	QITQVKSKHLK	G3SKM4	K	QITQVKSKHLK	F6ZZ03	K	QITQVKSKHLK	Q80U96	K	QITQVKAKHLK	Q8BYY5	-	-----------	Q5ZIV8	K	QITQVKAKHLK	F7EP94	K	QITQVKAKHLK	X1WEG0	K	QMTQVKAKHLK	Q9TVM2	K	QITQTKAKHLK	Q7PMB7	K	QITQTKAKHLK	Q8MPS6	-	-----------	Q6CN17	K	QMTQAKALHLK	P30822	K	QMTQAKALHLK	Q7RWC2	K	QMTSTKTRNLK	P14068	K	QMTQLKTKNLK
693	O14980	K	LGSILKTNVRA	G3SKM4	K	LGSILKTNVRA	F6ZZ03	K	LGSILKTNVRA	Q80U96	K	LGSILKTNVRA	Q8BYY5	-	-----------	Q5ZIV8	-	-----------	F7EP94	K	LGSILKTNVRA	X1WEG0	K	LGSILKTNVRA	Q9TVM2	K	LGSILKTNVAA	Q7PMB7	K	LGSILKTNVRA	Q8MPS6	-	-----------	Q6CN17	K	VTNILKTNVAV	P30822	K	IANIIKTNVAV	Q7RWC2	K	IGNIMKTNVSA	P14068	K	LANVLKTNVAA
757	O14980	K	KRETLKLISGW	G3SKM4	K	KRETLKLISGW	F6ZZ03	K	KRETLKLISGW	Q80U96	K	KRETLKLISGW	Q8BYY5	-	-----------	Q5ZIV8	-	-----------	F7EP94	K	KRETLKLISGW	X1WEG0	K	KRETLKLISGW	Q9TVM2	N	KKETLNLISEW	Q7PMB7	T	KKETLTLISEW	Q8MPS6	-	-----------	Q6CN17	K	KKEILKLMELY	P30822	K	KKEILKLVETY	Q7RWC2	K	KKEILKLIETY	P14068	K	KKEILKLVDAY
455	O14980	K	SINLYKNMRET	G3SKM4	K	SINLYKNMRET	F6ZZ03	K	SINLYKNMRET	Q80U96	K	SINLYKNMRET	Q8BYY5	-	-----------	Q5ZIV8	-	-----------	F7EP94	K	SINLYKNMRET	X1WEG0	K	SINLYKNMRET	Q9TVM2	K	SINLYKNMRET	Q7PMB7	K	SINLYKNMRET	Q8MPS6	-	-----------	Q6CN17	K	TIQLYKSEREV	P30822	K	TIQLYKSEREV	Q7RWC2	K	TVQLYKTIREC	P14068	K	TITLYKSMREV
22	O14980	K	LDFSQKLDINL	G3SKM4	K	LDFSQKLDINL	F6ZZ03	K	LDFSQKLDINL	Q80U96	K	LDFSQKLDINL	Q8BYY5	-	-----------	Q5ZIV8	K	LDFNQKLDINL	F7EP94	K	LDFSQKLDINL	X1WEG0	K	LDFNQKLDINL	Q9TVM2	K	LDFSQKLDINL	Q7PMB7	K	LDFSKKLDIDL	Q8MPS6	-	-----------	Q6CN17	D	LDFSRDLDIQL	P30822	D	LDFSNDLDIAL	Q7RWC2	P	----MPLSIEE	P14068	E	LAFDRELDVAL
686	O14980	K	DPETVKQLGSI	G3SKM4	K	DPETVKQLGSI	F6ZZ03	K	DPETVKQLGSI	Q80U96	K	DPETVKQLGSI	Q8BYY5	-	-----------	Q5ZIV8	-	-----------	F7EP94	K	DPETVKQLGSI	X1WEG0	K	DPETVKQLGSI	Q9TVM2	K	NMTAVKQLGSI	Q7PMB7	K	DMGAVKQLGSI	Q8MPS6	-	-----------	Q6CN17	K	DPETVKIVTNI	P30822	K	DSETVKIIANI	Q7RWC2	K	DADTIKVIGNI	P14068	K	DPQTVKILANV
479	O14980	K	RIMTEKLHNQV	G3SKM4	K	RIMTEKLHNQV	F6ZZ03	K	RIMTEKLHNQV	Q80U96	K	IIMTKKLQNQV	Q8BYY5	-	-----------	Q5ZIV8	-	-----------	F7EP94	K	RIMTEKLHNQV	X1WEG0	K	RIMTEKLHNQV	Q9TVM2	K	RIMTLKLLNQV	Q7PMB7	K	RIMTDKLNNQV	Q8MPS6	-	-----------	Q6CN17	K	DIMLNKLAKQL	P30822	K	EIMISKLARQI	Q7RWC2	K	QIMTDKLARQV	P14068	K	IVMTEKLARIV
122	O14980	K	PTCVEKEKVYI	G3SKM4	K	PTCVEKEKVYI	F6ZZ03	K	PTCVEKEKVYI	Q80U96	K	PTCVEKEKVYI	Q8BYY5	-	-----------	Q5ZIV8	K	PTCVEKEKVYI	F7EP94	K	ATCVEKEKVYI	X1WEG0	K	AANVEKEKVYI	Q9TVM2	Q	PIVMEQNKVYL	Q7PMB7	A	PAMMEANKVYL	Q8MPS6	-	-----------	Q6CN17	T	DQVFQTQKNLI	P30822	T	DEVFKTQKNLI	Q7RWC2	A	EELLKAHRVLL	P14068	Q	ETVLQQQKTFL
446	O14980	K	VREFMKDTDSI	G3SKM4	K	VREFMKDTDSI	F6ZZ03	K	VREFMKDTDSI	Q80U96	K	VREFMKDTDSI	Q8BYY5	-	-----------	Q5ZIV8	-	-----------	F7EP94	K	VREFMKDTDSI	X1WEG0	K	VREFMKDTDSI	Q9TVM2	K	VREFMKDTNSI	Q7PMB7	K	VREFMKDTNSI	Q8MPS6	-	-----------	Q6CN17	K	VREFVKESDTI	P30822	K	VREFVKESDTI	Q7RWC2	K	VREFVKETDTV	P14068	K	VREFVKETDTI
144	O14980	K	KQEWPKHWPTF	G3SKM4	K	KQEWPKHWPTF	F6ZZ03	K	KQEWPKHWPTF	Q80U96	K	KQEWPKHWPTF	Q8BYY5	-	-----------	Q5ZIV8	K	KQEWPKHWPTF	F7EP94	E	RSECSEHWPTF	X1WEG0	K	KQEWPKHWPTF	Q9TVM2	R	KREWPRNWETF	Q7PMB7	N	KREWPNNWETF	Q8MPS6	-	-----------	Q6CN17	E	KQDWPENWPDF	P30822	Q	KQEWPQNWPEF	Q7RWC2	H	KQEWPHNWPTF	P14068	H	KQEWPHNWPNF
192	O14980	K	TQVKSKHLKDS	G3SKM4	K	TQVKSKHLKDR	F6ZZ03	K	TQVKSKHLKDS	Q80U96	K	TQVKAKHLKDS	Q8BYY5	-	-----------	Q5ZIV8	K	TQVKAKHLKDS	F7EP94	K	TQVKAKHLKDS	X1WEG0	K	TQVKAKHLKDS	Q9TVM2	K	TQTKAKHLKDT	Q7PMB7	K	TQTKAKHLKDT	Q8MPS6	-	-----------	Q6CN17	L	TQAKALHLKQS	P30822	L	TQAKALHLKNS	Q7RWC2	R	TSTKTRNLKTT	P14068	K	TQLKTKNLKNQ
57	P22830	K	HAQGAKPQVQP	G3S2X4	K	HAQGAKPQVQP	F6ZKY9	K	HAQHAKPQVQP	D3ZBM3	K	HAKTTKPQAQP	P22315	K	HAKTTKPQAQP	O42479	K	---STKPQAEP	F6SL08	-	------KSNEP	F1R362	A	STATAAAFNTT	Q9V9S8	-	-------A-GG	Q7QG25	-	-------ANHG	*	*	*	Q6CJA5	L	----VLRNY--	P16622	T	----ITRSFSV	Q7SA94	T	-AQQQTRWLAT	O59786	M	---TVMDESPP
106	P22830	K	I--QNKLAPFI	G3S2X4	K	L-MNSKLAPFI	F6ZKY9	K	I--QNKLAPFI	D3ZBM3	K	I--QNKLAPFI	P22315	K	I--QNKLAPFI	O42479	K	A--QNKLAPFI	F6SL08	K	A--QSKLAPFI	F1R362	K	V--QNKLGPFI	Q9V9S8	R	V--QSRLGPWI	Q7QG25	K	V--QSKLGPWI	*	*	*	Q6CJA5	I	AKYQPIIAKYI	P16622	T	AKYQKTIAKYI	Q7SA94	Y	R-LQNYLGPLI	O59786	S	Y-FQNSLGKFI
304	P22830	K	LVWQSKVGPMP	G3S2X4	K	LVWQSKVGPMP	F6ZKY9	K	LVWQSKVGPMP	D3ZBM3	K	LVWQSKVGPVP	P22315	K	LVWQSKVGPVP	O42479	K	LVWQSKVGPMP	F6SL08	K	LVWQSKVGPMP	F1R362	K	LVWQSKVGPMA	Q9V9S8	K	LAWQSKVGPLP	Q7QG25	K	LVWQSKVGPLP	*	*	*	Q6CJA5	Q	LVWQSQVGPKP	P16622	Q	LVWQSQVGPKP	Q7SA94	Q	LCYQSQVGPQP	O59786	K	NAWQSKVGPLP
1000	P12110	K	AVFHEKDYDSL	G3QM74	K	AVFREKDYDSL	F6XD59	K	AVFREKDYDSL	Q5EB88	K	AIFREKDFDSL	Q02788	K	AIFREKDFDSL	P15988	K	AIFREKDYESL	B1H302	-	-----------	E7FCV8	E	AVFRGEDFARL	*	*	*	*	*	*	*	*	*	*	*	*	*	*	*	*	*	*	*	*	*
197	P12110	K	PNQNLKEQGLR	G3QM74	K	PNQNLKEQGLR	F6XD59	K	PNRNLKEQGLR	Q5EB88	-	-----------	Q02788	N	PNRNLNEQGLR	P15988	Y	PSEDVYEQGLR	B1H302	Y	ASHDVYESGLR	E7FCV8	E	SSRNLEETGLR	*	*	*	*	*	*	*	*	*	*	*	*	*	*	*	*	*	*	*	*	*
120	P12110	K	RASFIKNLQGI	G3QM74	K	RASFIKNLQGI	F6XD59	K	RASFIKSLQGI	Q5EB88	-	-----------	Q02788	K	RASFTKSLQGI	P15988	T	KDTYLTKLRAI	B1H302	S	KQEYKSKLNAV	E7FCV8	S	KEKFISNLRPI	*	*	*	*	*	*	*	*	*	*	*	*	*	*	*	*	*	*	*	*	*
393	P12110	K	GAKGSKGYQGN	G3QM74	K	GAKGSKGYQGN	F6XD59	K	GAKGSKGYQGN	Q5EB88	-	-----------	Q02788	K	GDKGSKGYQGN	P15988	P	GEKGSPGIPGN	B1H302	K	GEKGNKGPAGN	E7FCV8	K	GDPGPKGERGS	*	*	*	*	*	*	*	*	*	*	*	*	*	*	*	*	*	*	*	*	*
692	P12110	K	FKEAVKNLEWI	G3QM74	K	FKEAVKNLEWI	F6XD59	K	FKEAVKNLEWI	Q5EB88	-	-----------	Q02788	K	FKEAVKNLEWI	P15988	K	FKEAVKRLEWI	B1H302	R	FKEAVRRLEWI	E7FCV8	K	FKDAVKKLEWI	*	*	*	*	*	*	*	*	*	*	*	*	*	*	*	*	*	*	*	*	*
688	P12110	K	SLSSFKEAVKN	G3QM74	K	SLSSFKEAVKN	F6XD59	K	SLSSFKEAVKN	Q5EB88	-	-----------	Q02788	K	SLSSFKEAVKN	P15988	K	SLSSFKEAVKR	B1H302	K	SLSSFKEAVRR	E7FCV8	K	SMSAFKDAVKK	*	*	*	*	*	*	*	*	*	*	*	*	*	*	*	*	*	*	*	*	*
107	Q9Y225	K	RKCLIKWLEVR	G3RFG9	K	RKCLIKWLEVR	F6RKJ3	K	RKCLIKWLEVR	*	*	*	Q8BGI1	K	RKCLVKWLEVR	*	*	*	F7BN40	K	IKCLIKWLEVR	Q5U3J0	K	RKCLIKWLEVR	*	*	*	*	*	*	*	*	*	*	*	*	*	*	*	*	*	*	*	*	*
61	Q9Y225	K	EFYAYKQVILK	G3RFG9	K	EFYAYKQVILK	F6RKJ3	K	EFYAYKQVRNL	*	*	*	Q8BGI1	K	EFYAYKQVILK	*	*	*	F7BN40	K	ELYAYKQVILK	Q5U3J0	K	ELYAYKQVIQK	*	*	*	*	*	*	*	*	*	*	*	*	*	*	*	*	*	*	*	*	*
24	Q76G19	K	LQVNGKELSKL	G3QY40	K	SEVNGKELSKL	F7FIN9	-	-----------	D3ZLI9	K	LQVNGKELSKL	Q9QY39	K	LQVNGKELSKL	*	*	*	B4F6T6	K	LQVNGKDLSRL	F1RCG1	-	FQKGN-TLRPI	Q8MR31	Y	LKINGYDISHL	*	*	*	*	*	*	*	*	*	*	*	*	*	*	*	*	*	*
314	Q76G19	K	PGSLRKFGLQ-	G3QY40	K	PGSLRKFGLQ-	F7FIN9	K	PGSLRKFGLQ-	D3ZLI9	K	PGSLRKFGLQ-	Q9QY39	K	PGSLRKFGLQ-	*	*	*	B4F6T6	R	PGSQRRLRFLR	F1RCG1	K	PGSLRKFRPGR	Q8MR31	K	SCSKIKLRPNA	*	*	*	*	*	*	*	*	*	*	*	*	*	*	*	*	*	*
263	Q9NWC5	K	EVGLLKNAERE	G3QR98	K	EVGLLKNAERE	F6YZ93	K	EVGLLKNAERE	D4AAI6	K	EVGLLKHVDRE	Q8BFU6	K	EVGLLKHADRE	F1NNG2	K	EMGLLKTSERD	*	*	*	Q503F7	K	EMGLLKPREKE	*	*	*	*	*	*	*	*	*	*	*	*	*	*	*	*	*	*	*	*	*
43	Q9NWC5	K	CYLGSKTLFYR	G3QR98	K	CYLGSKTLFYR	F6YZ93	K	CYLGSKTLFCR	D4AAI6	K	CYLNSKTLLRR	Q8BFU6	K	CYLNSKTLLRR	F1NNG2	R	CYLGSRAGFQR	*	*	*	Q503F7	R	GRLASRALQRR	*	*	*	*	*	*	*	*	*	*	*	*	*	*	*	*	*	*	*	*	*
64	Q6PK50	K	LTDPSKLDSGK	*	*	*	I2CXY9	K	LTDPSKLDSGK	P34058	K	LTDPSKLDSGK	Q71LX8	K	LTDPSKLDSGK	Q04619	K	LTDPSKLDTGK	Q5BL42	K	LTDPSKLDSGK	O57521	K	LTDPTKLDSGK	P02828	K	LTDPSKLDSGK	Q7PT10	K	LTDPSKLESGK	Q18688	E	LTEPSELDTGK	Q6CQZ9	V	LSDPKVLETEP	P15108	Q	LSDPKQLETEP	Q1K7L5	K	LSDPSKLDSCK	P41887	A	LSDPHALDAEK
69	Q6PK50	K	KLDSGKELKID	*	*	*	I2CXY9	K	KLDSGKELKID	P34058	K	KLDSGKELKID	Q71LX8	K	KLDSGKELKID	Q04619	K	KLDTGKDLKID	Q5BL42	K	KLDSGKDLKID	O57521	K	KLDSGKDLKID	P02828	K	KLDSGKELYIK	Q7PT10	K	KLESGKELFIK	Q18688	K	ELDTGKELFIK	Q6CQZ9	P	VLETEPELFIR	P15108	P	QLETEPDLFIR	Q1K7L5	K	KLDSCKDLRID	P41887	K	ALDAEKDLFIR
180	Q6PK50	K	IGRGTKVILHL	*	*	*	I2CXY9	K	IGRGTKVILHL	P34058	K	IGRGTKVILHL	Q71LX8	K	IGRGTKVILHL	Q04619	K	IGRGTKVILYL	Q5BL42	K	IGRGTKVILYL	O57521	K	IGRGTKVILHL	P02828	K	LGRGTKIVLYI	Q7PT10	K	LGRGTKIVLHI	Q18688	K	VTRGTKIVMHI	Q6CQZ9	V	IGRGTVLRLFL	P15108	V	IGRGTVLRLFL	Q1K7L5	K	LGRGTKIILHL	P41887	E	LLRGTEIRLFM
148	Q6PK50	K	VVVITKHNDDE	*	*	*	I2CXY9	K	VVVITKHNDDE	P34058	K	VVVITKHNDDE	Q71LX8	K	VVVITKHNDDE	Q04619	K	VVVITKHNDDE	Q5BL42	K	VLVITKHNDDE	O57521	K	VTVITKHNDDE	P02828	K	VTVTSKNNDDE	Q7PT10	K	VVVTSKNNDDE	Q18688	K	VVVTSKNNDDD	Q6CQZ9	K	VQVISKHNDDE	P15108	K	VQVISKNNEDE	Q1K7L5	K	VTVVSKHNDDE	P41887	K	VQVVSKHNDDE
186	Q6PK50	K	VILHLKEDQTE	*	*	*	I2CXY9	K	VILHLKEDQTE	P34058	K	VILHLKEDQTE	Q71LX8	K	VILHLKEDQTE	Q04619	K	VILYLKEDQTE	Q5BL42	K	VILYLKEDQTE	O57521	K	VILHLKEDQTE	P02828	K	IVLYIKEDQTD	Q7PT10	K	IVLHIKEDQLE	Q18688	K	IVMHIKEDQID	Q6CQZ9	K	LRLFLKEDQLE	P15108	K	LRLFLKDDQLE	Q1K7L5	K	IILHLKEEQLD	P41887	K	IRLFMKEDQLQ
53	Q6PK50	K	SDALDKIRYES	*	*	*	I2CXY9	K	SDALDKIRYES	P34058	K	SDALDKIRYES	Q71LX8	K	SDALDKIRYES	Q04619	K	SDALDKIRYES	Q5BL42	K	SDALDKIRYES	O57521	K	SDALDKIRYES	P02828	K	SDALDKIRYES	Q7PT10	K	SDALDKIRYES	Q18688	K	SDALDKIRYQA	Q6CQZ9	K	SDALDKIRYQS	P15108	K	SDALDKIRYQA	Q1K7L5	K	SDALDKIRYES	P41887	K	SDALDKIRYQS
460	O95140	K	SPVVLKVYKNE	G3QR91	K	SPVVLKVYKNE	F7F0P5	-	-----------	Q8R500	K	SPVVLKVYKNE	Q80U63	K	SPVVLKVYKNE	E1BSH7	K	SQVVLKVYKNE	Q28CS2	K	SSVVLKVYKNE	A8WIN6	K	SPVVLKVYKNE	Q7YU24	N	ERLVLNIYKKE	Q7PY95	N	DPLVLNVYKKE	Q23424	T	SSSGMTKYKED	*	*	*	*	*	*	*	*	*	*	*	*
158	O95140	K	EKRSAKTVNQL	G3QR91	K	EKRSAKTVNQL	F7F0P5	K	EKRSAKTVNQL	Q8R500	K	EKKSVKTVNQL	Q80U63	K	EKKSVKTVNQL	E1BSH7	K	EKKSVKTVNQL	Q28CS2	K	EKRSVKTVNQL	A8WIN6	K	ERKSVKTVNQL	Q7YU24	V	EKLNVVNIKQL	Q7PY95	T	EKLNVTSVKQL	Q23424	K	QKIDMKMLGKI	*	*	*	*	*	*	*	*	*	*	*	*
316	O95140	K	NARIQKAQGMP	G3QR91	K	NARIQKAQGMP	F7F0P5	K	NARIQKAQGMP	Q8R500	K	SARVQKAQGMP	Q80U63	K	SARVQKAQGMP	E1BSH7	R	NARIQRAQGMP	Q28CS2	K	NARIQKAQGMP	A8WIN6	K	QARVQKAQGMP	Q7YU24	E	QARIEEAKGNP	Q7PY95	E	QARLKEQEGLP	Q23424	A	ESRLKARGLVQ	*	*	*	*	*	*	*	*	*	*	*	*
307	O95140	K	FFVSAKEVLNA	G3QR91	K	FFVSAKEVLNA	F7F0P5	K	FFVSAKEVLNA	Q8R500	K	FFVSAKEVLSA	Q80U63	K	FFVSAKEVLSA	E1BSH7	K	FFVSAKEVLNA	Q28CS2	K	FFVSAKEVLNA	A8WIN6	K	FFVSAKEVLQA	Q7YU24	R	FFVSARETLQA	Q7PY95	R	FFVSARETLQA	Q23424	R	FFVSSREVLES	*	*	*	*	*	*	*	*	*	*	*	*
737	O95140	K	KLLRNKAGWLD	G3QR91	K	KLLRNKAGWLD	F7F0P5	K	KLLRNKAGWLD	Q8R500	K	KLLRNKAGWLD	Q80U63	K	KLLRNKAGWLD	E1BSH7	K	KLLRNKAGWLD	Q28CS2	K	KLLRNKAGWLD	A8WIN6	K	KLLRNKAGWLD	Q7YU24	K	KLLRNKANYIQ	Q7PY95	K	KLLKNKANYIM	Q23424	K	GTIKGKAVFLL	*	*	*	*	*	*	*	*	*	*	*	*
416	O95140	K	LAQDYKLRIKQ	G3QR91	K	LAQDYKLRIKQ	F7F0P5	-	-----------	Q8R500	K	LAQDYKLRIKQ	Q80U63	K	LAQDYKLRIKQ	E1BSH7	K	LTQDYKRKIKQ	Q28CS2	K	LTEDYKFKIKQ	A8WIN6	K	LTLDCKSKIKK	Q7YU24	K	VTREMKMKIHN	Q7PY95	K	VTREMKMKIHT	Q23424	R	FEKAYREQTEQ	*	*	*	*	*	*	*	*	*	*	*	*
171	O95140	K	ALHQDKQ----	G3QR91	K	ALHQDKQ----	F7F0P5	K	ALHQDKQ----	Q8R500	E	ALHQDEQ----	Q80U63	E	ALHQDEQ----	E1BSH7	E	ALHQDEL----	Q28CS2	D	ALHQDDL----	A8WIN6	E	ALHQDED----	Q7YU24	K	ALCQEKL----	Q7PY95	K	ALCQEKL----	Q23424	N	ALSDENSDLPA	*	*	*	*	*	*	*	*	*	*	*	*
719	O95140	K	IAAMNKKIEVL	G3QR91	K	IAAMNKKIEVL	F7F0P5	K	IAAMNKKIEVL	Q8R500	K	IAAMNKKVEAL	Q80U63	K	IAAMNKKVEAL	E1BSH7	K	ISAMNKKIEVL	Q28CS2	K	IDVLNKKIEIL	A8WIN6	S	IGDLNSKIEQL	Q7YU24	S	LKTLDSQLNIL	Q7PY95	S	LKQIESSLGVI	Q23424	T	LDVQKTQIDAV	*	*	*	*	*	*	*	*	*	*	*	*
154	O95140	K	EGSEEKRSAKT	G3QR91	K	EGSEEKRSAKT	F7F0P5	K	EGSEEKRSAKT	Q8R500	K	EGSEEKKSVKT	Q80U63	K	EGSEEKKSVKT	E1BSH7	K	EGSEEKKSVKT	Q28CS2	K	GGSEEKRSVKT	A8WIN6	R	EGSDERKSVKT	Q7YU24	K	EGSEEKLNVVN	Q7PY95	K	EGSDEKLNVTS	Q23424	K	DDNPQKIDMKM	*	*	*	*	*	*	*	*	*	*	*	*
420	O95140	K	YKLRIKQITEE	G3QR91	K	YKLRIKQITEE	F7F0P5	-	-----------	Q8R500	K	YKLRIKQMTEE	Q80U63	K	YKLRIKQITEE	E1BSH7	K	YKRKIKQITEE	Q28CS2	K	YKFKIKQITDE	A8WIN6	K	CKSKIKKITEE	Q7YU24	H	MKMKIHNMVEE	Q7PY95	H	MKMKIHTMVEE	Q23424	E	YREQTEQLRAE	*	*	*	*	*	*	*	*	*	*	*	*
730	O95140	K	DSLQSKAKLLR	G3QR91	K	DSLQSKAKLLR	F7F0P5	K	DSLQSKAKLLR	Q8R500	K	DSLQSKAKLLR	Q80U63	R	DSLQSRAKLLR	E1BSH7	K	DSLQSKAKLLR	Q28CS2	K	DGLQSKAKLLR	A8WIN6	K	DTLQSKAKLLR	Q7YU24	Q	EANQKQLKLLR	Q7PY95	Q	ETNQKQIKLLK	Q23424	T	DSTIRTLGTIK	*	*	*	*	*	*	*	*	*	*	*	*
79	O95140	K	QVLDVKGYLSK	G3QR91	K	QVLDVKGYLSK	F7F0P5	K	QVLDVKGYLSK	Q8R500	K	QVLDVKGYLSK	Q80U63	K	QVLDVKGYLSK	E1BSH7	K	QVLEVKGYLSK	Q28CS2	K	QVFEVKGYLTN	A8WIN6	R	QVAEVRGYLSK	Q7YU24	E	ERELFESYVYK	Q7PY95	K	EAEQFKSYVLK	Q23424	E	QREEIEAIGDS	*	*	*	*	*	*	*	*	*	*	*	*
463	O95140	K	VLKVYKNELHR	G3QR91	K	VLKVYKNELHR	F7F0P5	-	--------LGH	Q8R500	K	VLKVYKNELHR	Q80U63	K	VLKVYKNELHR	E1BSH7	K	VLKVYKNELHK	Q28CS2	K	VLKVYKNELHR	A8WIN6	K	VLKVYKNELHR	Q7YU24	K	VLNIYKKELNA	Q7PY95	K	VLNVYKKEINA	Q23424	K	GMTKYKEDLAI	*	*	*	*	*	*	*	*	*	*	*	*
366	O95140	K	HTVRAKQIAEA	G3QR91	K	HTVRAKQIAEA	F7F0P5	K	HTVRAKQIAEA	Q8R500	K	HTVRAKQIAEA	Q80U63	K	HTVRAKQIAEA	E1BSH7	K	HTVRAKQIAED	Q28CS2	K	HTKRAKQIAEV	A8WIN6	K	HTTRAKQISEA	Q7YU24	K	HSSRGKSVSGD	Q7PY95	K	HSSRGKNIASD	Q23424	H	HNRRAHEMIGK	*	*	*	*	*	*	*	*	*	*	*	*
406	O95140	K	LKFIDKQLELL	G3QR91	K	LKFIDKQLELL	F7F0P5	P	MRLFLPCLG--	Q8R500	K	LRFIDKQLELL	Q80U63	K	LRFIDKQLELL	E1BSH7	K	LGFIDKQLELL	Q28CS2	K	LEFIEKQLELL	A8WIN6	K	LEFIDKQLDLL	Q7YU24	T	IQGTETQMMQV	Q7PY95	T	IASTETSLMQV	Q23424	V	FNECRVNFTQF	*	*	*	*	*	*	*	*	*	*	*	*
84	O95140	K	KGYLSKVRGIS	G3QR91	K	KGYLSKVRGIS	F7F0P5	K	KGYLSKVRGIS	Q8R500	K	KGYLSKVRGIS	Q80U63	K	KGYLSKVRGIS	E1BSH7	K	KGYLSKVSGIS	Q28CS2	N	KGYLTNVAGIS	A8WIN6	K	RGYLSKVAGIG	Q7YU24	K	ESYVYKVAAIR	Q7PY95	K	KSYVLKVRGIR	Q23424	S	EAIGDSIKTIM	*	*	*	*	*	*	*	*	*	*	*	*
192	O95140	K	KCPLLKDDLVL	G3QR91	K	KCPLLKDDLVL	F7F0P5	K	KCPLLKDDLVL	Q8R500	K	KCPLLKDGLVL	Q80U63	K	KCPLLKDDLVL	E1BSH7	K	KCPLLKDDLVL	Q28CS2	K	KCPLLKDDLVL	A8WIN6	R	KCALLRDDLVL	Q7YU24	R	RCSLLRDDVVF	Q7PY95	R	RCSLLRDDVVF	Q23424	Q	ECRLLQNDVVI	*	*	*	*	*	*	*	*	*	*	*	*
720	O95140	K	AAMNKKIEVLD	G3QR91	K	AAMNKKIEVLD	F7F0P5	K	AAMNKKIEVLD	Q8R500	K	AAMNKKVEALD	Q80U63	K	AAMNKKVEALD	E1BSH7	K	SAMNKKIEVLD	Q28CS2	K	DVLNKKIEILD	A8WIN6	K	GDLNSKIEQLD	Q7YU24	Q	KTLDSQLNILE	Q7PY95	S	KQIESSLGVIE	Q23424	Q	DVQKTQIDAVD	*	*	*	*	*	*	*	*	*	*	*	*
560	O95140	K	RFLGPKNSRRA	G3QR91	K	RFLGPKNSRRA	F7F0P5	K	RFLGPKNSRRA	Q8R500	K	RFLGPKNSRRA	Q80U63	K	RFLGPKNSRRA	E1BSH7	K	RFLGPKNGRRA	Q28CS2	K	RFLGPKNGRRA	A8WIN6	K	RFLGPKNTRRA	Q7YU24	V	RFTGKVRERSK	Q7PY95	I	RFNGKIRSSNR	Q23424	R	RIIAYRSGQPV	*	*	*	*	*	*	*	*	*	*	*	*
305	P30101	K	AVASRKTFSHE	G3SC18	K	AVASRKTFSHE	F7G3A7	K	AVASRKTFSHE	P11598	K	AVASRKTFSHE	P27773	K	AVASRKTFSHE	Q8JG64	K	AVASRKTFGHE	F6Y8H5	K	AVANRKAFGHE	F1QUR3	N	AVANKNRFSHD	Q3YMU0	D	AIASKDDFQHE	Q5TWW9	D	AVSAKDDFQHE	G5ED07	E	AVSNKEEFSSE	*	*	*	*	*	*	Q7S399	K	ATIDAKAFGAH	*	*	*
94	P30101	K	TNTCNKYGVSG	G3SC18	-	-----------	F7G3A7	K	TNTCNKYGVSG	P11598	K	TNTCNKYGVSG	P27773	K	TNTCNKYGVSG	Q8JG64	K	SNTCNKYGVSG	F6Y8H5	Y	CQGLNYFTLWS	F1QUR3	K	SKVCGKYGVSG	Q3YMU0	K	KETCSKYSVSG	Q5TWW9	K	KDTCNKFSVSG	G5ED07	K	KTVCDKFGVKG	*	*	*	*	*	*	Q7S399	Q	SELCQQHGVEG	*	*	*
335	P30101	K	TAKGEKFVMQE	G3SC18	K	TAKGEKFVMQE	F7G3A7	K	TAKGEKFVMQE	P11598	K	TAKGEKFVMQE	P27773	K	TAKGEKFVMQE	Q8JG64	K	TAKGDKFVMQE	F6Y8H5	K	TAKGEKYAMQE	F1QUR3	K	TAKGDKYVMKE	Q3YMU0	K	DEKNLKYALKD	Q5TWW9	K	DAKNQKFIMKD	G5ED07	K	LTNEGKYPMDQ	*	*	*	*	*	*	Q7S399	K	TTKNLKFPFDQ	*	*	*
296	P30101	K	LDAGHKLNFAV	G3SC18	K	LDAGHKLNFAV	F7G3A7	K	LDAGHKLNFAV	P11598	K	LDAGHKLNFAV	P27773	K	LDAGHKLNFAV	Q8JG64	K	LDAGHKLSFAV	F6Y8H5	K	VDAGKKLNFAV	F1QUR3	K	LDQGKKLSFAV	Q3YMU0	Q	VG---QINFAI	Q5TWW9	R	VG---RVNFAV	G5ED07	K	KR---KVQFAV	*	*	*	*	*	*	Q7S399	V	---RGVINFAT	*	*	*
104	P30101	K	-YPTLKIFRDG	G3SC18	-	-----------	F7G3A7	K	-YPTLKIFRDG	P11598	K	-YPTLKIFRDG	P27773	K	-YPTLKIFRDG	Q8JG64	K	-YPTLKIFRDG	F6Y8H5	R	IFPILRTISD-	F1QUR3	K	-YPTLKIFRDG	Q3YMU0	K	-YPTLKIFRQD	Q5TWW9	K	-YPTLKVFKNG	G5ED07	K	-FPTLKIFRNG	*	*	*	*	*	*	Q7S399	K	-YPTLKVFRGL	*	*	*
362	P30101	K	FDGNLKRYLKS	G3SC18	K	FDGNLKRYLKS	F7G3A7	K	FDGNLKRYLKS	P11598	K	FDGNLKRYLKS	P27773	K	FDGNLKRYLKS	Q8JG64	K	FDGNLKKYLKS	F6Y8H5	K	FDGKLKRYMKS	F1QUR3	K	FDGNLKRYLKS	Q3YMU0	E	LANELEPYIKS	Q5TWW9	E	EEGSLEPYVKS	G5ED07	E	LAGNAEPYMKS	*	*	*	*	*	*	Q7S399	E	VAGKVEPTIKS	*	*	*
425	P30101	K	GEKLSK---DP	G3SC18	K	GEKLSK---DP	F7G3A7	K	GEKLSK---DP	P11598	K	GEKLSK---DP	P27773	K	GEKLSK---DP	Q8JG64	K	GEKLSK---DP	F6Y8H5	D	GEKLGD---DP	F1QUR3	E	GEKLSE---DP	Q3YMU0	D	AEKLQD---E-	Q5TWW9	D	GTKLKD---E-	G5ED07	K	AEKLNK---E-	*	*	*	*	*	*	Q7S399	N	ATLYANSDFKD	*	*	*
536	A6NHJ4	K	LHTGEKPYKCE	G3RUF7	-	-----------	*	*	*	*	*	*	*	*	*	*	*	*	*	*	*	*	*	*	*	*	*	*	*	*	*	*	*	*	*	*	*	*	*	*	*	*	*	*	*
312	A6NHJ4	K	LHTGEKPYKCE	G3RUF7	K	LHTGEKPYKCE	*	*	*	*	*	*	*	*	*	*	*	*	*	*	*	*	*	*	*	*	*	*	*	*	*	*	*	*	*	*	*	*	*	*	*	*	*	*	*
269	Q8NFH5	K	FTPPIKTLGTP	G3R368	K	FTPPIKTLGTP	F6XL37	K	FTPPIKTLGTP	Q68FY1	R	FTPPIRTLGTP	Q8R4R6	R	FTTPIRTLGTP	E1C8U1	K	FTPPSKIVGTP	Q66IJ0	K	FTPPVKNIGTP	Q6P6X9	K	FTPPVKAPCTP	Q9VWS2	T	D--PPT-----	Q7PPM4	K	VSSPDK-----	*	*	*	Q6CKY1	K	FSLSMKPNGPE	*	*	*	*	*	*	*	*	*
83	Q8NFH5	K	---AHKDKSGA	G3R368	K	---AHKDKSGA	F6XL37	K	---AHKDKSGA	Q68FY1	K	---AHKDKSGA	Q8R4R6	K	---AHKDKSGA	E1C8U1	K	---THKDKSGA	Q66IJ0	K	---THKDKSGA	Q6P6X9	K	---TPKDKSGA	Q9VWS2	S	HGQTHSHHQTG	Q7PPM4	N	ESFDANSSITG	*	*	*	Q6CKY1	V	DIATYVESNEA	*	*	*	*	*	*	*	*	*
341	B0I1T2	K	RELIEKGHTAA	G3R5P5	K	RELIEKGHTAA	F7DI64	K	RELIEKGHTAA	A0A0G2K6E3	K	REVIEKSHTVA	Q5SUA5	K	REVIEKSHTVA	Q5ZMC2	K	GELIEKGHSPT	*	*	*	Q1LWT1	K	GEVIEKGHSEQ	*	*	*	*	*	*	*	*	*	*	*	*	*	*	*	*	*	*	*	*	*
815	B0I1T2	K	PQIKAKVAAMG	G3R5P5	K	PQIKAKVAAMG	F7DI64	K	AQIKAKVAAMG	A0A0G2K6E3	K	TQIKAKVAAMG	Q5SUA5	K	IQIKAKVAAMG	Q5ZMC2	K	AQIRAKVAAMG	*	*	*	Q1LWT1	K	AEVRAKVAAFS	*	*	*	*	*	*	*	*	*	*	*	*	*	*	*	*	*	*	*	*	*
863	B0I1T2	K	KTLQDKDGFGA	G3R5P5	K	KTLRDKDGFGA	F7DI64	K	KTLRDKDGFRA	A0A0G2K6E3	K	KALREKDGFGT	Q5SUA5	K	KALREKDGFGS	Q5ZMC2	K	QALRDKVHFGA	*	*	*	Q1LWT1	K	KELKNKDQYGQ	*	*	*	*	*	*	*	*	*	*	*	*	*	*	*	*	*	*	*	*	*
544	B0I1T2	K	LFQDFKRLLYN	G3R5P5	K	LFQDFKRLLYN	F7DI64	K	LFQDFKRLLYN	A0A0G2K6E3	K	LFQDFKRLLYN	Q5SUA5	K	LFQDFKRLLYN	Q5ZMC2	K	LFQDFKRLLYN	*	*	*	Q1LWT1	K	LFQDFKRLMYN	*	*	*	*	*	*	*	*	*	*	*	*	*	*	*	*	*	*	*	*	*
898	B0I1T2	K	DQHLYKLDPDR	G3R5P5	K	DQHLYKLDPDR	F7DI64	K	DRHLYKLDPDR	A0A0G2K6E3	K	DRHLYKLEPGR	Q5SUA5	K	DRYLYKLEPGR	Q5ZMC2	K	DQHLYKLEPRK	*	*	*	Q1LWT1	R	DKHIYRLEPKK	*	*	*	*	*	*	*	*	*	*	*	*	*	*	*	*	*	*	*	*	*
188	B0I1T2	K	SYLLEKSRVLK	G3R5P5	K	SYLLEKSRVLK	F7DI64	K	SYLLEKSRVLK	A0A0G2K6E3	K	SYLLEKSRVLK	Q5SUA5	K	SYLLEKSRVLK	Q5ZMC2	K	NYLLEKSRVLQ	*	*	*	Q1LWT1	K	NYLLEKSRVVQ	*	*	*	*	*	*	*	*	*	*	*	*	*	*	*	*	*	*	*	*	*
214	B0I1T2	K	RGSEDKQLHEL	G3R5P5	K	RGSEDKQLHEL	F7DI64	K	RGSEDKQLHKL	A0A0G2K6E3	Q	RGSEDQELQEL	Q5SUA5	Q	RGSEDQELQGL	Q5ZMC2	A	LGAPDALLASL	*	*	*	Q1LWT1	D	RGGSDDLLKSL	*	*	*	*	*	*	*	*	*	*	*	*	*	*	*	*	*	*	*	*	*
193	B0I1T2	K	KSRVLKQHVGE	G3R5P5	K	KSRVLKQHVGE	F7DI64	K	KSRVLKQHVGE	A0A0G2K6E3	K	KSRVLKQHVGE	Q5SUA5	K	KSRVLKQHVGE	Q5ZMC2	Q	KSRVLQQQPGE	*	*	*	Q1LWT1	Q	KSRVVQQQEGE	*	*	*	*	*	*	*	*	*	*	*	*	*	*	*	*	*	*	*	*	*
571	B0I1T2	K	ITEVTKRPLTA	G3R5P5	K	ITEVTKRPLTA	F7DI64	K	ITEVTKRPLTA	A0A0G2K6E3	K	ITEVTKRPLTA	Q5SUA5	K	ITEVTKRPLTA	Q5ZMC2	K	ITEVTKRPLTA	*	*	*	Q1LWT1	K	ITEVTKRPLTA	*	*	*	*	*	*	*	*	*	*	*	*	*	*	*	*	*	*	*	*	*
123	Q5BKT4	K	VQPRNKAASSI	G3QZC3	K	VQPRNKAASSI	F7DA70	K	VQPRNKAASSI	O88788	K	IQPRNKASSSI	Q3UGP8	K	VQPRNKASSSI	Q5ZKB3	K	IHQKNKAVSGF	Q08D71	K	INCKNKV-SSF	E7FEB7	K	LHMKDKSRSAS	Q8T8L8	L	I----LAGSGG	Q7QC28	L	F----LSQKGY	O02332	-	FRRM--F-V--	Q6CN27	-	FNAL-------	P50076	-	FNAL-------	*	*	*	Q10254	-	LNNR----KGD
224	Q5BKT4	K	RLPPIK-GPFA	G3QZC3	K	RLPPIK-GPFA	F7DA70	K	RLPPIK-GPFV	O88788	K	RLPPAK-GPLS	Q3UGP8	K	RLAPTK-GPLS	Q5ZKB3	R	RISSMR-TSFS	Q08D71	K	ENPSAK-GSVS	E7FEB7	V	KLPSQVPLTIN	Q8T8L8	N	RVPKEN-VRLM	Q7QC28	-	-----------	O02332	N	----EN-----	Q6CN27	N	-----NTLNFN	P50076	N	-----NTHTFN	*	*	*	Q10254	A	-----AEATFA
117	O75663	K	YTTDYKGTLL-	G3RB38	K	YTTDYKGTLL-	F7H8M5	K	YTTDYKGTLL-	A2VCX1	K	YTTDYKGTLL-	Q8BH58	K	YTTDYKGTLL-	F1NR86	K	YTTDYKGTLL-	Q5FW12	K	YTTDYKGTLL-	Q6PFK5	K	YTTDYKGTLI-	Q9W5W6	Q	FTSTYQGTMN-	Q5TTX3	T	FTTEYTGTVN-	P34274	K	YTTHYKGTVT-	Q6CPB6	N	YTTLYNGTVS-	Q12199	K	YTTRYKGTES-	U9W318	C	YTTDYCGTERP	Q9USK5	Q	YYTDYQGTIQ-
106	O75663	K	SKEVIKPYDWT	G3RB38	K	SKEVIKPYDWT	F7H8M5	K	SKEVIKPYDWT	A2VCX1	K	SKEVIKPYDWT	Q8BH58	K	SKEVIKPYDWT	F1NR86	K	TKEVVKPYDWT	Q5FW12	K	NKEVVKPYDWT	Q6PFK5	K	STEAVKRYDWT	Q9W5W6	K	MEEKFKPFDWT	Q5TTX3	K	TGDKVKPFDWT	P34274	K	ISEHQKPFDWT	Q6CPB6	K	GLQFGKHWDWS	Q12199	H	SLNIIHKYDWT	U9W318	K	ISEVVKPFDWS	Q9USK5	Y	EYPVIYPFDWT
84	O75663	K	Q-GMLKVACAE	G3RB38	K	Q-GMLKVACAE	F7H8M5	K	Q-GMLKVACAE	A2VCX1	K	Q-GMLKVACAE	Q8BH58	K	Q-GMLKVACAE	F1NR86	K	Q-GMIKVACAE	Q5FW12	K	Q-ASLKVACAE	Q6PFK5	K	Q-ESVKVACAQ	Q9W5W6	E	K-QPLEVACAQ	Q5TTX3	K	K-LDLKVACSD	P34274	K	RLPDVKVGAST	Q6CPB6	R	D-SGLRVSYSE	Q12199	R	D-SGIRVAYSN	U9W318	Q	GEKMLQVAYAG	Q9USK5	Q	PEDVMQVSFAK
267	O75663	K	PADSQKSTQVE	G3RB38	K	PADLQKSTQVE	F7H8M5	K	PADSQKSTQVE	A2VCX1	S	PVDSESAPSE-	Q8BH58	S	PVDSQSTPSE-	F1NR86	L	NPEASLETTCV	Q5FW12	T	AVLVDTKNVTA	Q6PFK5	-	HTHTQ------	Q9W5W6	-	-----------	Q5TTX3	-	-----------	P34274	-	-----------	Q6CPB6	-	VE---------	Q12199	-	-----------	U9W318	R	TTTTTRFPGQT	Q9USK5	-	-----------
128	O75663	K	ESLKLKVVPTT	G3RB38	K	ESLKLKVVPTT	F7H8M5	K	ESLKLKVVPTT	A2VCX1	K	ESLKLKVVPTT	Q8BH58	K	ESLKLKVVPTT	F1NR86	K	DTATLKVVPTT	Q5FW12	N	DNMKLNVIPTT	Q6PFK5	K	EQTQMKVSPTA	Q9W5W6	R	--EKVRSETTN	Q5TTX3	R	--DRFRVEPTE	P34274	Q	C----QVTPTT	Q6CPB6	F	DSEYKFVVDNQ	Q12199	F	-PESKFRLDND	U9W318	H	KETKLHGDENT	Q9USK5	K	-RPNAKFIEID
207	O75663	K	YHEADK---TY	G3RB38	K	YHEADK---TY	F7H8M5	K	YHENLKLNNLY	A2VCX1	K	YHEADK---TY	Q8BH58	K	YHEADK---TY	F1NR86	K	HHESDK---AY	Q5FW12	K	YHEADK---TF	Q6PFK5	K	YHEAGK---KH	Q9W5W6	N	HHEIEN---DF	Q5TTX3	N	HYEKGN---DY	P34274	D	VGNEFD---GH	Q6CPB6	E	YVEFNE---DL	Q12199	E	YVEFDE---NV	U9W318	K	YVDFDK---EE	Q9USK5	N	YIDLLN---DF
316	Q6P9G9	K	KPHKKKSPGEK	A1YEQ3	K	KPHKKKSPGEK	F7HIU7	K	KPHKKKSPGEK	M0R5T3	K	KPPKKKSPGDK	Q8CB76	K	KPPKKKSPGDK	*	*	*	*	*	*	*	*	*	*	*	*	*	*	*	*	*	*	*	*	*	*	*	*	*	*	*	*	*	*
316	Q8N2H9	K	RAPTLKQLEAQ	G3RBN9	K	RAPTLKQLEAQ	F7FIJ2	K	RAPTLKQLEAQ	B1WBX1	K	RAPTLKQLEAQ	Q8BXR6	K	RAPTLKQLEAQ	*	*	*	*	*	*	E7F7M5	K	HTPTLKQLESL	*	*	*	*	*	*	*	*	*	*	*	*	*	*	*	*	*	*	*	*	*
87	Q07817	K	PMAAVKQALRE	G3RY91	K	PMAAVKQALRE	F6UKR4	K	PMAAVKQALRE	P53563	K	PMAAVKQALRE	Q64373	K	PMAAVKQALRE	Q07816	R	RASDVRQALRD	Q6GLI5	L	VGEEVLQALLD	Q90Z98	K	GLDAVKEALRD	*	*	*	*	*	*	*	*	*	*	*	*	*	*	*	*	*	*	*	*	*
16	Q07817	K	DFLSYKLSQKG	G3RY91	K	DFLSYKLSQKG	F6UKR4	K	DFLSYKLSQKG	P53563	K	DFLSYKLSQKG	Q64373	K	DFLSYKLSQKG	Q07816	K	DFVSYKLSQRG	Q6GLI5	K	KFVCKKLSQKG	Q90Z98	K	FFIKYKLSQRN	*	*	*	*	*	*	*	*	*	*	*	*	*	*	*	*	*	*	*	*	*
38	Q8IY57	K	SAEAFKCMMCD	G3S2E4	K	SAEAFKCMMCD	F7HRL7	K	SAEAFKCMMCD	D3ZII7	K	SAEAFKCMMCD	Q99LW6	K	SAEAFKCMMCD	Q5ZKC5	K	SAEAFKCMMCD	Q6PBG0	K	SAEAFKCLMCD	Q5SP48	K	TAEAFKCMMCD	Q9W215	K	SAEAFKCRMCD	Q7Q0K6	K	TAEAFKCLMCD	*	*	*	*	*	*	*	*	*	*	*	*	*	*	*
419	P36871	K	KDHWQKYGRNF	G3RIU8	K	KDHWQKYGRNF	F7G9Y1	K	KDHWQKYGRNF	Q499Q4	K	KDHWQKFGRNF	Q9D0F9	K	KDHWQKFGRNF	Q2UZR2	K	KDHWQKYGRNF	Q6NVJ0	K	KDHWQKYGRNF	Q7SXW7	K	KDHWQKFGRNF	Q9VUY9	V	KQHWSVYGRNY	Q7Q6G4	R	VEHWKRYGRNY	Q21742	K	TKHWQKYGRNV	Q6CVE3	K	TDFWQKYGRTF	P33401	E	DEFWNEYGRTF	Q7SCJ9	E	KDFWAEYGRTF	O74374	I	KDFYNIYGRTF
164	P36871	K	CPD-LKVDLGV	G3RIU8	K	CPD-LKVDLGV	F7G9Y1	K	CPD-LKVDLGV	Q499Q4	K	CPD-LKVDLSV	Q9D0F9	K	CPD-LKVDLGV	Q2UZR2	K	CPD-LKVDLGT	Q6NVJ0	K	CPD-LKVDLTT	Q7SXW7	K	CPE-LKVDLST	Q9VUY9	Q	VRN-LQIDISK	Q7Q6G4	A	A-P-VAVDVGK	Q21742	E	AKD-LECDFTQ	Q6CVE3	A	VESFPAIDLTK	P33401	K	IKNFPKLNLNK	Q7SCJ9	N	A-SIPNIDIST	O74374	P	V-KIPPLDLTT
146	P36871	K	EAITDKIFQIS	G3RIU8	K	EAITDKIFQIS	F7G9Y1	K	EAITDKIFQIS	Q499Q4	K	EAITDKIFQIS	Q9D0F9	K	EAITDKIFQIS	Q2UZR2	K	EGITDKIFQIS	Q6NVJ0	K	EAITDKIFQLS	Q7SXW7	K	EGITDKIFQIS	Q9VUY9	H	DAFTNHIYKIT	Q7Q6G4	K	DAFTNKIYALS	Q21742	A	DQVTDAIYQIT	Q6CVE3	S	ESVTNSIWHKS	P33401	A	ESVTNAIWEAS	Q7SCJ9	K	ESVTNKIYEVS	O74374	K	ESVTEKIYSIT
349	P36871	K	VASATKIALYE	G3RIU8	K	VANATKIALYE	F7G9Y1	K	VANATKIALYE	Q499Q4	K	VANATKIALYE	Q9D0F9	K	VANATKIALYE	Q2UZR2	K	VAHATKIALYE	Q6NVJ0	K	VAKATKIALYE	Q7SXW7	K	VAKALKMPLYE	Q9VUY9	G	VGRKLGKEVFE	Q7Q6G4	G	VAEALGKEMFE	Q21742	G	VAKAKGLQVYE	Q6CVE3	G	VAKEQGLNCYE	P33401	G	VAAKKGLRCYE	Q7SCJ9	G	VAKKQGLNCYE	O74374	G	VGKYKGKNVYE
470	P36871	K	VYTVEKADNFE	G3RIU8	K	VYTVEKADNFE	F7G9Y1	K	VYTVEKADNFE	Q499Q4	K	VYTVEKADNFE	Q9D0F9	K	VYTVEKADNFE	Q2UZR2	K	VYTVEKADNFE	Q6NVJ0	K	VYTVEKADNFE	Q7SXW7	K	TYQVEKADNFE	Q9VUY9	E	TYKVKEADNFS	Q7Q6G4	L	TYQVRLGDNFS	Q21742	V	TYKVAVADNFQ	Q6CVE3	E	SLTVVEGGDFS	P33401	D	SLTVIDCGDFS	Q7SCJ9	E	DRTVTEAGDFS	O74374	E	GFVVSEAGDFE
545	Q7Z4Q2	K	LMTLCKAGIHS	G3RYH5	K	LMTLCKAGIHS	F7G6J0	K	LMTLCKAGIHS	D3ZV81	R	LMTLCREGIHS	Q8BQM4	R	LMTLCREGIHS	Q5ZIS4	E	LLALCEASIHS	Q5I0C0	E	IMSLCEVCVQS	Q6P3I0	E	LMGFCEAATSC	Q9VI15	E	LNMIIEGASKC	Q7PLZ6	N	LQLMLNGVTGC	*	*	*	*	*	*	*	*	*	*	*	*	Q9P7W7	L	--TLILFSSTH
631	Q7Z4Q2	K	LLSALKEFQPV	G3RYH5	K	LLSALKEFQPV	F7G6J0	K	LLSALKEFQPV	D3ZV81	K	LLAALKEFQPV	Q8BQM4	K	LLAALKEFQPV	Q5ZIS4	K	LLPALKEFQPM	Q5I0C0	G	LLQELGKIQPV	Q6P3I0	K	LLSSLKALQPG	Q9VI15	Q	MCDRVQALEEL	Q7PLZ6	K	MIAKCKQLDRI	*	*	*	*	*	*	*	*	*	*	*	*	Q9P7W7	S	YLSQLSEALPR
139	Q9UNY4	K	EPALWKQLIKG	G3RIB4	K	EPALWKQLIKG	F7CPX6	K	EPALWKQLIKG	D3ZIG1	*	*	Q5NC05	K	KTLERKQF-VE	E1C1L9	K	EASSWKQIKQG	F6PNQ1	R	RIGVWRRFNEE	E7FD29	R	KALKLRSDPD-	P34739	-	-----------	Q5TMS7	-	-----------	G5EEW5	-	Q----------	*	*	*	*	*	*	*	*	*	*	*	*
814	Q9UNY4	K	LSILTKSLLLR	G3RIB4	K	LSILTKSLLLR	F7CPX6	K	LSILTKSLLLR	D3ZIG1	*	*	Q5NC05	K	LSILTKSLLLR	E1C1L9	R	LSLLTRSLLLR	F6PNQ1	K	LNILTKNLLLR	E7FD29	R	LNILTRALLLR	P34739	K	LNLLMKSLMLR	Q5TMS7	K	LNTIMKSIMLR	G5EEW5	K	VNLLTKNLLLR	*	*	*	*	*	*	*	*	*	*	*	*
588	Q9UNY4	K	WRESQKPQGGI	G3RIB4	K	WRESQKPQGGI	F7CPX6	K	WRESQKPQGGI	D3ZIG1	*	*	Q5NC05	K	WRESQKPQGGI	E1C1L9	R	WRESQRPCGGI	F6PNQ1	T	WREAQTPRGGI	E7FD29	K	WRETQKPCGGI	P34739	L	WRERKLPRGGI	Q5TMS7	K	WRETQKPRGGI	G5EEW5	P	WRETQPQPGGI	*	*	*	*	*	*	*	*	*	*	*	*
1046	Q9UNY4	K	GSVNPKQRMDL	G3RIB4	K	GSVNPKQRMDL	F7CPX6	K	GSVNPKQRMDL	D3ZIG1	*	*	Q5NC05	K	GSVNPKQRMDL	E1C1L9	K	GSVNPKQRMDV	F6PNQ1	-	-----------	E7FD29	K	GTVNPKRRMDL	P34739	K	GTIPVKNRQDI	Q5TMS7	K	GKVQVKFRNDI	G5EEW5	K	GQVLVKDRQER	*	*	*	*	*	*	*	*	*	*	*	*
707	Q9UNY4	K	EIPTNKQEAEI	G3RIB4	K	EIPTNKQEAEI	F7CPX6	K	EIPTNKQEAEI	D3ZIG1	*	*	Q5NC05	K	EIPTTKQEGEV	E1C1L9	K	EVPTSKEEGEF	F6PNQ1	K	EIPVKKEEGEA	E7FD29	K	EIPVQKEDAEK	P34739	-	EHK--------	Q5TMS7	-	ESRAG------	G5EEW5	I	ELIEKIRTKSK	*	*	*	*	*	*	*	*	*	*	*	*
743	Q9UNY4	K	EAHNVKNPRVQ	G3RIB4	K	EAHNVKNPRVQ	F7CPX6	K	EAHNVKNPRVQ	D3ZIG1	*	*	Q5NC05	K	EAHNVKNPRVQ	E1C1L9	K	EAHTIKNPKVQ	F6PNQ1	K	EAHNIKNPKVQ	E7FD29	K	EAHSIKNPKVQ	P34739	R	EAHVVRNHKSQ	Q5TMS7	R	EAHVIRNHKSA	G5EEW5	K	EAHTIKNRQSL	*	*	*	*	*	*	*	*	*	*	*	*
567	Q9UNY4	K	DPAGLKVPLLL	G3RIB4	K	DPAGLKVPLLL	F7CPX6	K	DPAGLKVPLLL	D3ZIG1	*	*	Q5NC05	K	DPAGLKVPLLL	E1C1L9	K	DPSGLKVPLLL	F6PNQ1	K	DPAGLKVPLLL	E7FD29	K	DPKGLKVELLP	P34739	K	DPVGLKVSLMN	Q5TMS7	K	PPKLLKIELMD	G5EEW5	K	TPKGFKLELMP	*	*	*	*	*	*	*	*	*	*	*	*
1125	Q9UNY4	K	GTVEEKILQLQ	G3RIB4	K	GTVEEKILQLQ	F7CPX6	K	GTVEEKILQLQ	D3ZIG1	*	*	Q5NC05	K	GTVEEKILQLQ	E1C1L9	K	GTVEEKILQLQ	F6PNQ1	-	-----------	E7FD29	K	GTVEDKISSLQ	P34739	R	DTVEQRIKGLQ	Q5TMS7	K	ETVEQKIHALQ	G5EEW5	R	GTIEQRVVMLQ	*	*	*	*	*	*	*	*	*	*	*	*
992	Q9UNY4	K	MRESTKISSLL	G3RIB4	K	MRESTKISSLL	F7CPX6	K	TRESTKISSLL	D3ZIG1	*	*	Q5NC05	K	TRRSTKVSSLL	E1C1L9	K	SKESTKVSHLL	F6PNQ1	-	-----------	E7FD29	K	TRESTKISSIL	P34739	K	HRPSSKINMVI	Q5TMS7	K	ERPSSKIEKTM	G5EEW5	K	DYLSCKIKNTL	*	*	*	*	*	*	*	*	*	*	*	*
1109	Q9UNY4	K	RVGQQKDVVIH	G3RIB4	K	RVGQQKDVVIH	F7CPX6	K	RVGQQKDVVIH	D3ZIG1	*	*	Q5NC05	K	RVGQKKDVVIH	E1C1L9	K	RVGQKKDVVIH	F6PNQ1	-	-----------	E7FD29	K	RVGQSKDVTIH	P34739	K	RVGQKKNVIIY	Q5TMS7	K	RVGQTKPVYIW	G5EEW5	K	RMGQKKDVFIH	*	*	*	*	*	*	*	*	*	*	*	*
871	Q9UNY4	K	LQSYLKRHES-	G3RIB4	K	LQSYLKRHES-	F7CPX6	K	LQSYLKRHES-	D3ZIG1	*	*	Q5NC05	K	LQSYLKRQEG-	E1C1L9	K	LQSYLKRQEQ-	F6PNQ1	K	LQNYLKRHEG-	E7FD29	K	LQNYLKRHED-	P34739	H	FAQFLHQRAER	Q5TMS7	H	FAQFLHQRAEK	G5EEW5	Q	VKKLLQDSNDM	*	*	*	*	*	*	*	*	*	*	*	*
148	Q8N684	K	ELLPGKVLNGE	*	*	*	F7DUH0	K	ELLPGKVLNGE	Q5XI29	K	ELLPGKVLNGE	Q8BTV2	K	ELLPGKVLNGE	H9L006	K	ELLPGKVLNGD	F7AJS7	K	EHLPQKKLNGK	Q6NWC6	R	DLLSKRELHGQ	*	*	*	*	*	*	*	*	*	*	*	*	*	*	*	*	*	*	*	*	*
154	Q8N684	K	VLNGEKVDVRP	*	*	*	F7DUH0	K	VLNGEKVDVRP	Q5XI29	K	VLNGEKVDVRP	Q8BTV2	K	VLNGEKVDVRP	H9L006	K	VLNGDKVEVRL	F7AJS7	K	KLNGKKLDVRP	Q6NWC6	N	ELHGQNPIVTP	*	*	*	*	*	*	*	*	*	*	*	*	*	*	*	*	*	*	*	*	*
140	Q8N684	K	ENSVHKLLELL	*	*	*	F7DUH0	K	ENSVHKLLELL	Q5XI29	K	ENSVHKLLELL	Q8BTV2	K	ENSVHKLLELL	H9L006	K	ENSVHKLLELL	F7AJS7	L	ESSMNLILEHL	Q6NWC6	K	DSSSRKLMDLL	*	*	*	*	*	*	*	*	*	*	*	*	*	*	*	*	*	*	*	*	*
226	Q9UQM7	K	LYQQIKAGAYD	G3QD05	K	LYQQIKAGAYD	*	*	*	P11275	K	LYQQIKAGAYD	P11798	K	LYQQIKAGAYD	O93559	K	LYQQIKAGAYD	A4IIE5	K	LYQQIKAGAYD	Q32PV2	K	LYQQIKAGAYD	*	*	*	*	*	*	*	*	*	*	*	*	*	*	*	*	*	*	*	*	*
323	Q9UQM7	K	SGGNKKSDGVK	G3QD05	K	SGGNKKSDGVK	*	*	*	P11275	K	SGGNKKNDGVK	P11798	K	SGGNKKNDGVK	O93559	K	SGGNKKNDGVK	A4IIE5	K	SGSNKKNDGVK	Q32PV2	K	SGVSKKTDGVK	*	*	*	*	*	*	*	*	*	*	*	*	*	*	*	*	*	*	*	*	*
398	P41219	K	IATYRKLLEGE	G3SHE6	K	IATYRKLLEGE	F7DX99	K	IATYRKLLEGE	Q496Z5	K	IATYRKLLEGE	G5E846	K	IATYRKLLEGE	*	*	*	Q6NVN8	K	IATYRKLLEGE	Q502Q7	K	IATYRKLLEGE	*	*	*	*	*	*	*	*	*	*	*	*	*	*	*	*	*	*	*	*	*
290	P41219	K	EWYKSKYADLS	G3SHE6	K	EWYKSKYADLS	F7DX99	K	EWYKSKYADLS	Q496Z5	K	EWYKSKYADLS	G5E846	K	EWYKSKYADLS	*	*	*	Q6NVN8	K	EWYKSKFADLS	Q502Q7	K	EWYKSKFADLT	*	*	*	*	*	*	*	*	*	*	*	*	*	*	*	*	*	*	*	*	*
288	P41219	K	AEEWYKSKYAD	G3SHE6	K	AEEWYKSKYAD	F7DX99	K	AEEWYKSKYAD	Q496Z5	K	AEEWYKSKYAD	G5E846	K	AEEWYKSKYAD	*	*	*	Q6NVN8	K	SEEWYKSKFAD	Q502Q7	K	SEEWYKSKFAD	*	*	*	*	*	*	*	*	*	*	*	*	*	*	*	*	*	*	*	*	*
31	Q969G5	K	VTLLEKLASML	G3R2A3	K	VTLLEKLASML	F6YYR2	K	VTLLEKLASML	Q9Z1H9	K	VTLLEKLATML	Q91VJ2	K	VTLLEKLATML	*	*	*	*	*	*	*	*	*	*	*	*	*	*	*	*	*	*	*	*	*	*	*	*	*	*	*	*	*	*
185	Q969G5	K	RTGLQKVQSLR	G3R2A3	K	RTGLQKVQSLR	F6YYR2	K	RTGLQKVQSLR	Q9Z1H9	K	RTGLQKVQSLK	Q91VJ2	K	RTGLQKVQSLK	*	*	*	*	*	*	*	*	*	*	*	*	*	*	*	*	*	*	*	*	*	*	*	*	*	*	*	*	*	*
84	Q969G5	K	AQLLAKAERVS	G3R2A3	K	AQLLAKAERVS	F6YYR2	K	AQLLAKAERVS	Q9Z1H9	K	AQLLAKAERVG	Q91VJ2	K	TQLLAKAERVG	*	*	*	*	*	*	*	*	*	*	*	*	*	*	*	*	*	*	*	*	*	*	*	*	*	*	*	*	*	*
61	Q15329	K	GLLTTKFVSLL	G3R2Q1	K	GLLTTKFVSLL	F7GYK4	K	GLLTTKFVSLL	Q62814	K	GLLTTKFVSLL	Q61502	K	GLLTTKFVSLL	Q5ZI31	K	GLLTTKFVSLL	B2GUC3	K	GLLTSKFVSLL	Q6TH18	K	GLLTVKFVTLL	X2J9B3	K	VLLTQKFVDLV	Q7Q1G1	S	TMLTRSVVKML	G5EF11	R	GLLAKRFIRMI	*	*	*	*	*	*	*	*	*	*	*	*
70	Q15329	K	LLQEAKDGVLD	G3R2Q1	K	LLQEAKDGVLD	F7GYK4	K	LLQEAKDGVLD	Q62814	Q	LLQEAQDGVLD	Q61502	Q	LLQEAQDGVLD	Q5ZI31	K	LLQEAKDGVLD	B2GUC3	K	LLQEAKDGVLD	Q6TH18	K	LLQEAKDGVLD	X2J9B3	N	LVK-ANEGSID	Q7Q1G1	P	MLRETPDGVLY	G5EF11	P	MIQYSPYGRCD	*	*	*	*	*	*	*	*	*	*	*	*
650	Q8NDG6	K	DGYRNKVNFSG	G3QEV0	K	DGYRNKVNFSG	F7H5C7	K	DGYRNKVNFSG	Q3MHU3	K	DGYRNKVHFSG	Q14BI7	K	DGYRNKVHFSG	F1NWS9	K	DGYRSKLFFSG	A0JM63	K	DGYRSKLSFSG	F1RA66	K	AGYRSKLSFAQ	Q9VF26	H	DSFWMHYIFSD	Q7QCW2	K	-ALRVKRHFAN	*	*	*	*	*	*	*	*	*	*	*	*	*	*	*
31	O96020	K	-IIQAKKRKTT	G3RG37	K	-IVQAKKRKTT	F6Q793	K	-IIQAKKRKTT	D3ZQ41	K	-IIQAKKRKTA	Q9Z238	K	-IIQAKKRKTA	Q5ZMH4	R	EHLQTRKRRTA	Q28FY3	K	LAVATKKRKSE	Q6IQK5	R	QQKSQRKRKG-	*	*	*	*	*	*	*	*	*	*	*	*	*	*	*	*	*	*	*	*	*
164	Q9UJU6	K	GSVYQKTNAV-	G3QPE1	K	GSVYQKTNAV-	*	*	*	Q9JHL4	K	GSVYQKTNAV-	Q62418	K	GSVYQKTNAI-	H9L2J4	K	GSVYQKTNAM-	B4F6W7	K	GSVYQKTNAM-	Q501Y4	K	GSVYQKTNAM-	Q9VU84	R	GTNYTRVIPT-	A7UVC9	R	GTNYSRVNPT-	Q9XUT0	P	NSVYQPTNAH-	*	*	*	*	*	*	Q7S016	P	KPVFTPTTST-	Q9P7E8	A	NAFYDASQTFG
23	Q9UJU6	K	RVVTEKS----	G3QPE1	K	RVVTEKS----	*	*	*	Q9JHL4	K	RVVTEKS----	Q62418	K	RVVTEKS----	H9L2J4	-	-----------	B4F6W7	K	DVLDEKT----	Q501Y4	K	EVVGEKS----	Q9VU84	K	DVLDDKS----	A7UVC9	K	SVCDRKC----	Q9XUT0	S	RASDDSD----	*	*	*	*	*	*	Q7S016	P	GVINGPAPSSA	Q9P7E8	A	KVLSGAD----
61	Q9UJU6	K	ELNSGKVMYAF	G3QPE1	K	ELNSGKVMYTF	*	*	*	Q9JHL4	K	ELNSGKVMYAF	Q62418	K	ELNSGKVMYAF	H9L2J4	K	ELNSGKVMYAF	B4F6W7	K	ELSSGKVMYAF	Q501Y4	K	ELNSGKVMYGF	Q9VU84	K	DLNSGKIMYAF	A7UVC9	K	ELNSGKIQYAF	Q9XUT0	K	SFSSGKLQFGV	*	*	*	*	*	*	Q7S016	R	DFNEGRIQFAF	Q9P7E8	A	EFDENAVLFGF
409	Q8WUQ7	K	SVFKGKTYNQL	G3R9X4	K	SVFKGKTYNQL	*	*	*	B2GUU0	K	SVFKGKTYNQL	Q9CS00	K	SVFKGKTYNQL	*	*	*	F7CQW9	K	TVFKGKTYNQL	F1Q8W0	K	SVFKGKTYSQL	Q9VR99	K	DIFRGKNAQQL	Q7Q5A3	K	QIFRGKTAQQL	G5EG14	K	NMFKNKSIDEL	*	*	*	*	*	*	*	*	*	O14342	K	RILAPKSFEQL
424	Q8WUQ7	K	QGIEGKIRAGG	G3R9X4	K	QGIEGKIRAGG	*	*	*	B2GUU0	K	QGIEGKIRAGG	Q9CS00	K	QGIEGKIRAGG	*	*	*	F7CQW9	R	QGIESRIRTGG	F1Q8W0	K	MNIESKIQAGG	Q9VR99	K	HRIEAKISGRA	Q7Q5A3	K	KKIEEKIGSQQ	G5EG14	K	DQMDAKIRGNS	*	*	*	*	*	*	*	*	*	O14342	K	AQIQKKLKSNV
218	P51398	K	RESTEKGSPLG	G3QXB7	K	RESTEKGSPLG	F6U188	K	RESTEKGSPLG	Q5U2T0	K	RESTEKGSPLG	Q9ER88	K	RESTEKGSPLG	H9L0M5	Q	RDSTEQGRPLG	B2RYX8	E	REATDEGRPLG	A5PLH1	E	RESTEEGRTLG	Q9W253	A	RESTPAGSSLI	Q7Q4S6	A	RETTPAGAPLM	G5EFC8	K	SERTLKGKPIT	*	*	*	*	*	*	Q7SD06	V	PQIIPVNSPLL	O59677	A	NECIPAGTDLL
588	Q9BRR9	K	LAVVQKLRFLV	G3SFI7	K	LAVVQKLRFLV	H9ZCC7	K	LAVVQKLRFLV	Q6AXS7	K	LAVVQKLRFLV	Q8QZW8	K	LAVVQKLRFLV	*	*	*	F7DIS3	K	LATIQKLRFIV	E7EZT0	K	LAVIQKLRFAV	*	*	*	*	*	*	*	*	*	*	*	*	*	*	*	*	*	*	*	*	*
98	O43852	K	LKDWIKFAQKR	G3QSQ0	K	LKDWIKFAQKR	F6ZZ64	K	LKDWIKFAQKR	O35783	K	LKSRIKHAQKK	O35887	K	LKGWIKFAQKR	*	*	*	Q28BT4	K	LTAWIKKAQKK	Q6IQP3	K	LKAWIKKAQKK	Q9W0H8	A	LKNWIAYTQRR	Q7QDS4	Q	LKAWIQYTQRR	G5EBH7	N	LKDHINFMQKR	*	*	*	*	*	*	*	*	*	*	*	*
70	O43852	K	TPEESKERLGK	G3QSQ0	K	TPEESKERLGK	F6ZZ64	K	TPEESKERLGK	O35783	K	TPEESKEKLGM	O35887	K	TPEESKERLGK	*	*	*	Q28BT4	K	TPEESKERLGM	Q6IQP3	K	TPEESKNRLGK	Q9W0H8	R	TPEESRRRLGV	Q7QDS4	R	EADESRRRLGL	G5EBH7	K	TPEKSKEKLAK	*	*	*	*	*	*	*	*	*	*	*	*
255	O43852	K	DKEETKDWILP	G3QSQ0	K	DKEETKDWILP	F6ZZ64	K	DKEETKDWILP	O35783	K	DKEETKDWILP	O35887	K	DKEETKDWILP	*	*	*	Q28BT4	K	DKEETKDWILP	Q6IQP3	M	DREETMDWILP	Q9W0H8	K	NEEEVKQWIAP	Q7QDS4	K	DNQEVKDWITP	G5EBH7	R	NQEEMRDWIMP	*	*	*	*	*	*	*	*	*	*	*	*
84	O43852	K	KIDGDKDGFVT	G3QSQ0	K	KIDGDKDGFVT	F6ZZ64	K	KIDGDKDGFVT	O35783	K	KIDTDKDGFVT	O35887	K	KIDDDKDGFVT	*	*	*	Q28BT4	N	KIDLDNDGYVT	Q6IQP3	E	KIDADEDGFVT	Q9W0H8	K	RIDENKDGSVT	Q7QDS4	N	KIDRDNDGFVN	G5EBH7	S	KMDADSDGFIE	*	*	*	*	*	*	*	*	*	*	*	*
94	O43852	K	TVDELKDWIKF	G3QSQ0	K	TVDELKDWIKF	F6ZZ64	K	TVDELKDWIKF	O35783	K	TEGELKSRIKH	O35887	K	TVDELKGWIKF	*	*	*	Q28BT4	T	TEGELTAWIKK	Q6IQP3	K	TEAELKAWIKK	Q9W0H8	K	TLAELKNWIAY	Q7QDS4	K	NMSELKAWIQY	G5EBH7	K	EENELKDHINF	*	*	*	*	*	*	*	*	*	*	*	*
102	O43852	K	IKFAQKRWIYE	G3QSQ0	K	IKFAQKRWIYE	F6ZZ64	K	IKFAQKRWIYE	O35783	K	IKHAQKKYIYD	O35887	K	IKFAQKRWIHE	*	*	*	Q28BT4	K	IKKAQKKYVYD	Q6IQP3	K	IKKAQKKYIYD	Q9W0H8	R	IAYTQRRYIEE	Q7QDS4	R	IQYTQRRYIDD	G5EBH7	K	INFMQKRYVNN	*	*	*	*	*	*	*	*	*	*	*	*
114	O43852	K	VERQWKGHDLN	G3QSQ0	K	VERQWKGHDLN	F6ZZ64	K	VERQWKGHDLN	O35783	Q	VENQWQEFDMN	O35887	K	VERQWKGHDLN	*	*	*	Q28BT4	Q	VERQWQEFDLN	Q6IQP3	K	VERQWKDFDLN	Q9W0H8	K	VGRVWKQHNPD	Q7QDS4	K	VNRQWKTHNPN	G5EBH7	K	VDRTWKNYKAE	*	*	*	*	*	*	*	*	*	*	*	*
104	P07711	K	--RKGKVFQEP	G3QCY5	K	--RKGKVFQEP	F6VSF4	K	--RKGKVFQEP	P07154	R	--KKGRLFQEP	*	*	*	F1NYJ1	S	RKYRGSQFLEP	F6RS02	S	KKIRGSTFLAP	A5WVL6	S	RRFRGSLFMEP	Q95029	V	ESFKGVTFISP	A7UVG1	V	PIEEPVTWIEP	O45734	S	RIKNSSSFLAP	*	*	*	*	*	*	*	*	*	*	*	*
216	P07711	K	CKYNPKYSVAN	G3QCY5	K	CKYNPKYSVAN	F6VSF4	E	CKYNPEYSVAN	P07154	E	CKYRAEYAVAN	*	*	*	F1NYJ1	E	CRYKAEYNAAN	F6RS02	N	CHYDPNYNSAN	A5WVL6	K	CHFDPKNSAAN	Q95029	G	CHFNKGTVGAT	A7UVG1	K	CHYNPKAVGAT	O45734	K	CHFNKKTVGAD	*	*	*	*	*	*	*	*	*	*	*	*
476	Q6IQ55	K	LEKMQKDTSAG	G3REJ4	K	LEKMQKDTSAG	F6TG88	K	LEKMQKDTSAG	D3ZN60	K	MEKMQKDSSAG	Q3UVR3	K	MEKMQKDSSAG	E1BWR4	K	LEKRQKDLNAA	F6ZCI7	R	PEKPQRETNTG	E7FE66	P	SGKQPPGTAQE	*	*	*	*	*	*	Q22033	-	-----------	*	*	*	*	*	*	*	*	*	*	*	*
37	Q9Y5T5	K	EQGNLKKALVN	G3QFH8	K	EQGNLKKALVN	F6VN92	K	EQGNLKKALVN	Q2KJ09	K	EQGNLKKALVN	Q99LG0	K	EQGNLKKALVN	E1C214	K	EQSHLKKALLN	Q0VA64	K	DEGSVKKALVN	A8HAL1	K	ENSVLKKACLN	Q9W4C3	R	DAARLRRLLKS	Q7QEG4	R	DLNTIRKQIKS	*	*	*	*	*	*	*	*	*	*	*	*	*	*	*
426	Q9Y5T5	K	-DSYIKERSDI	G3QFH8	K	-DSYIKERSDI	F6VN92	K	-DSYIKERSDI	Q2KJ09	K	-DSYMKTRSDV	Q99LG0	K	-DSYMKSRSDL	E1C214	K	-DYYIKQ-RDE	Q0VA64	K	-DGYIKERDEA	A8HAL1	N	-SSLANGNEDM	Q9W4C3	H	PSFFLHAHEAA	Q7QEG4	G	---ATGGHTAL	*	*	*	*	*	*	*	*	*	*	*	*	*	*	*
293	Q9Y5T5	K	KAVRFKGYQQQ	G3QFH8	K	KAVRFKGYQQQ	F6VN92	K	KAVRFKGYQQQ	Q2KJ09	K	KATRFKGYQQQ	Q99LG0	K	KATRFKGYQQQ	E1C214	K	KAIRFKGYQQQ	Q0VA64	K	KAIRFKGYQQQ	A8HAL1	K	KAPRFKGFQQQ	Q9W4C3	T	KCPQFTGGDQH	Q7QEG4	D	KWPQFDGGDQH	*	*	*	*	*	*	*	*	*	*	*	*	*	*	*
335	Q8NCR0	K	RNVPAKLLNFY	G3RCS5	K	RNVPAKLLNFY	F6VBE2	-	-----------	D3Z9C4	K	RNVPAKLLNFY	Q8BG28	K	RNVPAKLLNFY	F1NVX0	K	RNVPSKLLNFY	Q5M900	K	RNVPSKLLNFY	Q502B3	K	RNVPSKLLQFY	*	*	*	*	*	*	*	*	*	*	*	*	*	*	*	*	*	*	*	*	*
45	Q9Y5Y2	K	---GKKVGILD	G3QTT7	K	---GKKVGILD	F6Y7R3	K	---GKKVGILD	Q68FS1	K	---GKKVGILD	Q9R061	K	---GKKVGILD	Q5ZKV4	K	---GKKVGILD	A4QNM5	K	---GKKVGILD	F1REW2	K	---GKKVGILD	Q9VPD2	K	---GFKVGLLD	Q7QGS3	K	---DHKVGLLD	*	*	*	Q6CQV4	K	---GYKVGVLD	P40558	K	---GFKVGVLD	Q8X0F1	S	---GHSVGVLD	Q9UT57	K	YSRPLKTGILD
731	Q92543	K	RFSSSKISPAL	G3SCC6	K	RFSSSKISPAL	F6ZRT8	K	RFSSSKISPAL	D3ZXB9	K	RFSSSKIAPAL	Q6P4T1	K	RFSSSKIAPAL	F1NIX6	K	RFPSSKITPVL	F6T4N3	K	RFPSSKIAPVF	B3DJX2	K	RFS-SKIAPTL	*	*	*	*	*	*	*	*	*	*	*	*	*	*	*	*	*	*	*	*	*
226	Q92543	K	QGLVPKPHLET	G3SCC6	K	QGLVPKPHLET	F6ZRT8	K	QGLVPKPHLET	D3ZXB9	K	KELVPKPHLET	Q6P4T1	K	KELVPKPHLET	F1NIX6	R	RALVPRPHLET	F6T4N3	S	KKLVASPHLES	B3DJX2	K	HILIPKSHLET	*	*	*	*	*	*	*	*	*	*	*	*	*	*	*	*	*	*	*	*	*
183	Q9NVI7	K	AQYQDKLARQR	*	*	*	F7G5J0	K	AQYQDKLARQR	Q3KRE0	K	AQYQDKLARQR	Q925I1	K	AQYQDKLARQR	E1BRY8	K	AQYQDKLARQR	Q6NVR9	K	AQYQDKLARQR	Q6NZU8	K	AQYQDKLARQR	Q9VEX6	Q	AQYQDQLSRKR	Q7PY83	Q	AQYQDQLARKR	Q20748	Q	AEYQDQLARKR	*	*	*	*	*	*	*	*	*	*	*	*
406	Q9NVI7	K	PPGTGKTLFAK	*	*	*	F7G5J0	K	PPGTGKTLFAK	Q3KRE0	K	PPGTGKTLFAK	Q925I1	K	PPGTGKTLFAK	E1BRY8	K	PPGTGKTLFAK	Q6NVR9	K	PPGTGKTLFAK	Q6NZU8	K	PPGTGKTLFAK	Q9VEX6	K	PPGTGKTMFAK	Q7PY83	K	PPGTGKTMFAK	Q20748	K	PPGTGKTLFAK	*	*	*	*	*	*	*	*	*	*	*	*
621	Q9NVI7	K	KMCWLKAEGPG	*	*	*	F7G5J0	K	KMCWLKSEGPG	Q3KRE0	K	KMQWLKVERPD	Q925I1	K	KMQWLKVERPD	E1BRY8	K	KMEWLKAEGAE	Q6NVR9	K	KMEWLKAEGKE	Q6NZU8	H	KMDWLHGEGVL	Q9VEX6	S	KMAWLSDQERA	Q7PY83	S	KMAWLSEQEKL	Q20748	E	KMEWLEKEQLK	*	*	*	*	*	*	*	*	*	*	*	*
494	Q9NVI7	K	GQHSNKFMLVL	*	*	*	F7G5J0	K	GQHSNKFMLVL	Q3KRE0	K	GQHSNKFMLVL	Q925I1	K	GQHSSKFMLVL	E1BRY8	K	GQHSNKFMLVL	Q6NVR9	K	GEQSNKFMLVL	Q6NZU8	K	GEQSNKFMLVL	Q9VEX6	K	SEQNPKFMLVL	Q7PY83	R	GEQNPRFMLVL	Q20748	K	GEQSRKFMLVV	*	*	*	*	*	*	*	*	*	*	*	*
262	Q9NVI7	K	EQIRLKAAEHR	*	*	*	F7G5J0	K	EQIHLKAAEHR	Q3KRE0	K	EQIRLKAAEHR	Q925I1	K	EQIRLKAAEHR	E1BRY8	K	EQIRLKAAEHR	Q6NVR9	K	ENIRLKAAEHR	Q6NZU8	K	EQIRLKAAEHR	Q9VEX6	K	EKIRLKAQEHR	Q7PY83	K	EQIRLKAEENR	Q20748	H	EQMKLHEEENR	*	*	*	*	*	*	*	*	*	*	*	*
92	Q9NVI7	K	LEQQSKLKMRL	*	*	*	F7G5J0	K	LEQQSKLKMQL	Q3KRE0	K	LEQQSKL----	Q925I1	K	LEQQSKL----	E1BRY8	K	LEQQAKLK---	Q6NVR9	K	LEQQSKI----	Q6NZU8	K	MEHQGKI----	Q9VEX6	K	TEYNTKV----	Q7PY83	K	QEYLAKV----	Q20748	E	KEVENET----	*	*	*	*	*	*	*	*	*	*	*	*
72	Q9NVI7	K	HSRYAKDALNL	*	*	*	F7G5J0	K	QSRYAKDALNL	Q3KRE0	K	HSRHAKEALNL	Q925I1	K	HSRHAKEALSL	E1BRY8	K	ASRHAKDALSL	Q6NVR9	K	QSRHAKEALNL	Q6NZU8	K	QSRHAKEALDL	Q9VEX6	R	RSKHAREALEL	Q7PY83	R	RSKHAREALEL	Q20748	K	KFPNAKEALEL	*	*	*	*	*	*	*	*	*	*	*	*
442	Q9NVI7	K	VTAMHKLFDWA	*	*	*	F7G5J0	K	VTAMHKLFDWA	Q3KRE0	K	VTAMHKVFDWA	Q925I1	K	VTAMHKVFDWA	E1BRY8	K	VTAIHKLFDWA	Q6NVR9	K	VTAMHKVFDWA	Q6NZU8	K	VTAMHKVFDWA	Q9VEX6	K	VTAIHKVFDWS	Q7PY83	K	VTAIHKVFDWA	Q20748	K	VSAIHKVFDWA	*	*	*	*	*	*	*	*	*	*	*	*
259	P06576	K	GVINLKDATSK	G3R7H4	K	GVINLKDATSK	F7F3I6	K	GVINLKDATSK	P10719	K	GVINLKDATSK	P56480	K	GVINLKDATSK	Q5ZLC5	K	GVINLKDATSK	F7CKS7	K	GVINLKDTTSK	F1R2V7	*	*	Q05825	K	GVISLKDKTSK	*	*	*	P46561	K	GVIDLKGKNSK	P49376	E	GVINLEG-DSK	P00830	E	GVINLEG-ESK	P23704	D	SVIQLDG-DSK	P22068	E	GVIKLEG-ESK
159	P06576	K	ERGPIKTKQFA	G3R7H4	K	ERGPIKTKQFA	F7F3I6	K	ERGPIKTKQFA	P10719	K	ERGPIKTKQFA	P56480	K	ERGPIKTKQFA	Q5ZLC5	T	ERGPITTKQFA	F7CKS7	T	ERGPITTKQFA	F1R2V7	*	*	Q05825	D	ERGPIDTDKTA	*	*	*	P46561	A	ERGPIASKNFA	P49376	N	ERGPINSKMRK	P00830	K	ERGPIKSKLRK	P23704	K	ERGPIKTDKFR	P22068	K	ERGPIKAVKYS
55	P06576	K	TSPSPKAGAAT	G3R7H4	K	TSPSPKAGAAT	F7F3I6	K	TSPSPKAGAAT	P10719	K	SSAAPKAGTAT	P56480	K	ASAAPKAGTAT	Q5ZLC5	K	AAPAAKAGSAT	F7CKS7	K	TSAAAKPGTAV	F1R2V7	*	*	Q05825	A	AKAAKAAAAAN	*	*	*	P46561	T	VSAKATAANAS	P49376	A	---YAAAASSQ	P00830	Q	-ASAAQSTPIT	P23704	S	-RFASSAGVGD	P22068	A	YASTEAAKHNK
198	P06576	K	LAPYAKGGKIG	G3R7H4	K	LAPYAKGGKIG	F7F3I6	K	LAPYAKGGKIG	P10719	K	LAPYAKGGKIG	P56480	K	LAPYAKGGKIG	Q5ZLC5	K	LAPYAKGGKIG	F7CKS7	K	LAPYAKGGKIG	F1R2V7	*	*	Q05825	K	LAPYAKGGKIG	*	*	*	P46561	K	LAPYAKGGKIG	P49376	R	LAPYARGGKIG	P00830	R	LAPYARGGKIG	P23704	R	LAPYARGGKIG	P22068	R	LAPYARGGKIG
485	P06576	K	KLVPLKETIKG	G3R7H4	K	KLVPLKETIKG	F7F3I6	K	KLVPLKETIKG	P10719	K	KLVPLKETIKG	P56480	K	KLVPLKETIKG	Q5ZLC5	K	KLVPLKETIKG	F7CKS7	K	KLVPLKDTIKG	F1R2V7	*	*	Q05825	E	KLVPLEQTIKG	*	*	*	P46561	E	KFVSLEETIRG	P49376	K	RLVRLKDTISS	P00830	K	KLVRLKDTVAS	P23704	K	KLVDLKDTIAS	P22068	K	RLVSLKDTIRS
133	P06576	K	SGAPIKIPVGP	G3R7H4	K	SGAPIKIPVGP	F7F3I6	K	SGAPIKIPVGP	P10719	K	SGAPIKIPVGP	P56480	K	SGAPIKIPVGP	Q5ZLC5	R	SGAPIRIPVGP	F7CKS7	R	AGTPIRIPVGP	F1R2V7	*	*	Q05825	R	TGYPIRIPVGA	*	*	*	P46561	K	TGDPIKIPVGP	P49376	S	TGAPISVPVGR	P00830	S	TGGPISVPVGR	P23704	T	TGAPITIPVGP	P22068	S	TGSPISIPVGP
264	P06576	K	KDATSKVALVY	G3R7H4	K	KDATSKVALVY	F7F3I6	K	KDATSKVALVY	P10719	K	KDATSKVALVY	P56480	K	KDATSKVALVY	Q5ZLC5	K	KDATSKVALVY	F7CKS7	K	KDTTSKVALVY	F1R2V7	*	*	Q05825	K	KDKTSKVALVY	*	*	*	P46561	K	KGKNSKVSLVY	P49376	K	EG-DSKVALVF	P00830	K	EG-ESKVALVF	P23704	K	DG-DSKVALVF	P22068	K	EG-ESKAALVF
426	P06576	K	ARGVQKILQDY	G3R7H4	K	ARGVQKILQDY	F7F3I6	K	ARGVQKILQDY	P10719	K	ARGVQKILQDY	P56480	K	ARGVQKILQDY	Q5ZLC5	K	ARGVQKILQDY	F7CKS7	K	ARGVQKILQDY	F1R2V7	*	*	Q05825	K	ARGVQKILQDY	*	*	*	P46561	K	ARGVQKILQDY	P49376	Q	ATQVQQTLQAY	P00830	E	ASKVQETLQTY	P23704	Q	ATRVQQILQEY	P22068	Q	AGSVQQMLQEY
201	P06576	K	YAKGGKIG-LF	G3R7H4	K	YAKGGKIG-LF	F7F3I6	K	YAKGGKIG-LF	P10719	K	YAKGGKIG-LF	P56480	K	YAKGGKIG-LF	Q5ZLC5	K	YAKGGKIG-LF	F7CKS7	K	YAKGGKIGSLF	F1R2V7	*	*	Q05825	K	YAKGGKIG-LF	*	*	*	P46561	K	YAKGGKIG-LF	P49376	K	YARGGKIG-LF	P00830	K	YARGGKIG-LF	P23704	K	YARGGKIG-LF	P22068	K	YARGGKIG-LF
124	P06576	K	LVRGQKVLDSG	G3R7H4	K	LVRGQKVLDSG	F7F3I6	K	LVRGQKVLDSG	P10719	K	LVRGQKVLDSG	P56480	K	LVRGQKVLDSG	Q5ZLC5	K	LVRGQKVLDSG	F7CKS7	K	LVRGQKVLDAG	F1R2V7	*	*	Q05825	K	LVRGQKVLDTG	*	*	*	P46561	P	LVRGQPVADTG	P49376	N	LVRGENVSDTG	P00830	K	LVRGEKVLDTG	P23704	K	LVRGAKASDTG	P22068	A	LVRGTAVIDTG
193	Q9BQE5	K	GTNVAKVMKEF	G3S662	K	GTNVAKVMKEF	F6QKR4	K	STDAVKVVKEF	M0RCB7	K	SMVKVKMAAEA	A2VDH7	K	GMAKVKMVADA	*	*	*	*	*	*	*	*	*	*	*	*	*	*	*	*	*	*	*	*	*	*	*	*	*	*	*	*	*	*
320	Q9BQE5	K	QELEGKLNFLT	G3S662	K	EELEGKLNFLT	F6QKR4	K	QDLEGKLNVLI	M0RCB7	K	RELEEKLEVLV	A2VDH7	K	RELEEKLEALI	*	*	*	*	*	*	*	*	*	*	*	*	*	*	*	*	*	*	*	*	*	*	*	*	*	*	*	*	*	*
83	Q9BQE5	K	RQWFLKEFPRL	G3S662	K	RQWFLKEFPRL	F6QKR4	K	REWFLKEFPRL	M0RCB7	D	VERFIDVFPQV	A2VDH7	D	MERFMDAFPQV	*	*	*	*	*	*	*	*	*	*	*	*	*	*	*	*	*	*	*	*	*	*	*	*	*	*	*	*	*	*
303	Q9BQE5	K	LLEGAKSESAE	G3S662	K	LLEGAKSEPAE	F6QKR4	K	LLQGAKSELAE	M0RCB7	K	LYKGAKAKSAE	A2VDH7	K	LHKGTKAKSAE	*	*	*	*	*	*	*	*	*	*	*	*	*	*	*	*	*	*	*	*	*	*	*	*	*	*	*	*	*	*
196	Q9BQE5	K	VAKVMKEFVGG	G3S662	K	VAKVMKEFVGG	F6QKR4	K	AVKVVKEFVGG	M0RCB7	A	KVKMAAEAVVY	A2VDH7	A	KVKMVADAVVH	*	*	*	*	*	*	*	*	*	*	*	*	*	*	*	*	*	*	*	*	*	*	*	*	*	*	*	*	*	*
326	Q9BQE5	K	LNFLTKIHEML	G3S662	K	LNFLTKIHEML	F6QKR4	K	LNVLIKIHEML	M0RCB7	Q	LEVLVQIYDGL	A2VDH7	Q	LEALIQMYEGL	*	*	*	*	*	*	*	*	*	*	*	*	*	*	*	*	*	*	*	*	*	*	*	*	*	*	*	*	*	*
86	Q99880	K	LAHYNKRSTIT	*	*	*	*	*	*	*	*	*	*	*	*	*	*	*	*	*	*	*	*	*	P02283	K	LAHYNKRSTIT	*	*	*	*	*	*	*	*	*	*	*	*	P37210	K	LAAYNKKSTIS	P04913	K	LAAYNKKSTIS
44	Q99880	K	SVYVYKVLKQV	*	*	*	*	*	*	*	*	*	*	*	*	*	*	*	*	*	*	*	*	*	P02283	K	AIYIYKVLKQV	*	*	*	*	*	*	*	*	*	*	*	*	P37210	K	SSYIYKVLKQV	P04913	K	SSYIYKVLKQV
109	Q99880	K	PGELAKHAVSE	*	*	*	*	*	*	*	*	*	*	*	*	*	*	*	*	*	*	*	*	*	P02283	K	PGELAKHAVSE	*	*	*	*	*	*	*	*	*	*	*	*	P37210	K	PGELAKHAVSE	P04913	K	PGELAKHAVTE
121	Q99880	K	TKAVTKYTSSK	*	*	*	*	*	*	*	*	*	*	*	*	*	*	*	*	*	*	*	*	*	P02283	K	TKAVTKYTSSK	*	*	*	*	*	*	*	*	*	*	*	*	P37210	K	TKAVTKYSSST	P04913	K	TKSVTKYSSSA
126	Q99880	K	KYTSSK-####	*	*	*	*	*	*	*	*	*	*	*	*	*	*	*	*	*	*	*	*	*	P02283	K	KYTSSK-####	*	*	*	*	*	*	*	*	*	*	*	*	P37210	T	KYSSSTK####	P04913	A	KYSSSAQ####
21	Q99880	K	KKAVTKAQKKD	*	*	*	*	*	*	*	*	*	*	*	*	*	*	*	*	*	*	*	*	*	P02283	K	---AQKNITKT	*	*	*	*	*	*	*	*	*	*	*	*	P37210	T	DAGKKTAASGD	P04913	D	----RDTMKSA
117	Q99880	K	VSEGTKAVTKY	*	*	*	*	*	*	*	*	*	*	*	*	*	*	*	*	*	*	*	*	*	P02283	K	VSEGTKAVTKY	*	*	*	*	*	*	*	*	*	*	*	*	P37210	K	VSEGTKAVTKY	P04913	K	VTEGTKSVTKY
58	Q99880	K	TGISSKAMGIM	*	*	*	*	*	*	*	*	*	*	*	*	*	*	*	*	*	*	*	*	*	P02283	K	TGISSKAMSIM	*	*	*	*	*	*	*	*	*	*	*	*	P37210	R	TGISNRAMSIL	P04913	Q	TGISNQAMRIL
47	Q99880	K	VYKVLKQVHPD	*	*	*	*	*	*	*	*	*	*	*	*	*	*	*	*	*	*	*	*	*	P02283	K	IYKVLKQVHPD	*	*	*	*	*	*	*	*	*	*	*	*	P37210	K	IYKVLKQVHPD	P04913	K	IYKVLKQVHPD
6	Q99880	K	MPELAKSA-PA	*	*	*	*	*	*	*	*	*	*	*	*	*	*	*	*	*	*	*	*	*	P02283	S	MPPKTSGK-AA	*	*	*	*	*	*	*	*	*	*	*	*	P37210	A	MPPKPADKKPA	P04913	A	--MSAAEKKPA
35	Q99880	K	RKRSRKESYSV	*	*	*	*	*	*	*	*	*	*	*	*	*	*	*	*	*	*	*	*	*	P02283	K	KKRKRKESYAI	*	*	*	*	*	*	*	*	*	*	*	*	P37210	K	RTKARKETYSS	P04913	K	RGKNRKETYSS
385	Q99814	K	GAVSEKSNFLF	*	*	*	F7EH03	K	GAVSEKSNFLF	Q9JHS1	K	VALSEKSNYLF	P97481	K	VAVTEKSNYLF	Q9W7C6	K	--GRDKSDLLF	Q6GL61	K	--VQEKSDFLF	B3DJD1	P	ALGSDPADLLF	*	*	*	*	*	*	*	*	*	*	*	*	*	*	*	*	*	*	*	*	*
392	Q99814	K	NFLFTKLKEEP	*	*	*	F7EH03	K	NFLFTKLKEEP	Q9JHS1	N	NYLFTNLKEEP	P97481	K	NYLFTKLKEEP	Q9W7C6	K	DLLFTKLKEEP	Q6GL61	K	DFLFTKLKKEP	B3DJD1	K	DLLFTKLKEEP	*	*	*	*	*	*	*	*	*	*	*	*	*	*	*	*	*	*	*	*	*
497	Q99814	K	LDNDLKIEVIE	*	*	*	F7EH03	K	LDNDLKIEVIE	Q9JHS1	K	LENHLKIEVIE	P97481	K	LENPLKIEVIE	Q9W7C6	K	VDDDLKIEVIE	Q6GL61	K	LDEDLKIELIE	B3DJD1	K	VDSDLKVELTE	*	*	*	*	*	*	*	*	*	*	*	*	*	*	*	*	*	*	*	*	*
512	Q99814	K	MDTEAKDQCST	*	*	*	F7EH03	K	MDTEAKDQCST	Q9JHS1	K	MDTEAKDQCST	P97481	R	MDTEPRDPGST	Q9W7C6	K	MDTESKSQCNS	Q6GL61	K	MDTEAKNQCNT	B3DJD1	A	LDTQEAKTSRN	*	*	*	*	*	*	*	*	*	*	*	*	*	*	*	*	*	*	*	*	*
503	Q99814	K	IEVIEKLFAMD	*	*	*	F7EH03	K	IEVIEKLFAMD	Q9JHS1	K	IEVIEKLFAMD	P97481	K	IEVIEKLFAMD	Q9W7C6	K	IEVIEKLFAMD	Q6GL61	K	IELIEKLFAMD	B3DJD1	K	VELTEKLFSLD	*	*	*	*	*	*	*	*	*	*	*	*	*	*	*	*	*	*	*	*	*
68	Q9HAH7	K	SGLSQKGTQIP	G3QF73	K	SGLSQKGTQIP	F6WD90	-	-----------	D3ZWF2	K	SGLPQKGTQIP	Q8R089	K	SGLPQKGTQIP	*	*	*	F6Z0M1	K	PSLPHKAPQLT	*	*	*	*	*	*	*	*	*	*	*	*	*	*	*	*	*	*	*	*	*	*	*	*
8	Q9HAH7	K	EKYPGKMEGLF	G3QF73	K	EKYPGKMEGLF	F6WD90	-	-----------	D3ZWF2	K	EKYPGKMEGLF	Q8R089	K	EKYPGKMEGLF	*	*	*	F6Z0M1	K	EKYPGKIESLY	*	*	*	*	*	*	*	*	*	*	*	*	*	*	*	*	*	*	*	*	*	*	*	*
604	Q96DY7	K	TLLDAKELLKY	G3R331	K	TLLDAKELLKY	F7H9E9	K	TLLDAKELLKY	D4AB60	K	TLLDAKELLKY	Q8BJS8	K	TLLDAKELLKY	F1NLJ4	K	TSLDAKELLKY	Q0P4G8	K	TLLDAKELLKY	E7F5B9	R	TLLDARELLKH	*	*	*	*	*	*	*	*	*	*	*	*	*	*	*	*	*	*	*	*	*
591	Q96DY7	K	QLLGHKEGPRD	G3R331	K	QLLGHKEGPRD	F7H9E9	K	QLLGHKEGPRD	D4AB60	K	QLLGHKEGPRD	Q8BJS8	K	QLLGHKEGPRD	F1NLJ4	K	QLLGHKDSQRE	Q0P4G8	K	QLLGRKDGLKE	E7F5B9	K	SLMGPKDSQRG	*	*	*	*	*	*	*	*	*	*	*	*	*	*	*	*	*	*	*	*	*
570	Q96DY7	K	LETFEKTKQKM	G3R331	K	LETFEKTKQKM	F7H9E9	K	LETFEKTKQKM	D4AB60	K	LETSEKAKQKM	Q8BJS8	K	LETSEKAKQKM	F1NLJ4	K	LENFEKIKQKM	Q0P4G8	K	LENFEKVKQRL	E7F5B9	R	YENIQRVRQRS	*	*	*	*	*	*	*	*	*	*	*	*	*	*	*	*	*	*	*	*	*
630	Q96DY7	K	IQKGEKTFVLT	G3R331	K	IQKGEKTFVLT	F7H9E9	K	IQKGEKTFVLT	D4AB60	K	IQRGEKPFVLT	Q8BJS8	K	IQRGEKPFVLT	F1NLJ4	S	IPKRESAFFLT	Q0P4G8	N	VQRGDNAFLLT	E7F5B9	N	VLRGDNAFQLS	*	*	*	*	*	*	*	*	*	*	*	*	*	*	*	*	*	*	*	*	*
642	Q96DY7	K	ELSPGKLQVLP	G3R331	K	ELSPGKLQVLP	F7H9E9	K	ELSPGKLQVLP	D4AB60	K	ELSPGKLQILP	Q8BJS8	K	ELSPGKLQVLP	F1NLJ4	K	ELTPRKLRGLP	Q0P4G8	K	KLTPKKLKGLP	E7F5B9	K	DLTPRKVTKLP	*	*	*	*	*	*	*	*	*	*	*	*	*	*	*	*	*	*	*	*	*
608	Q96DY7	K	AKELLKYFTSD	G3R331	K	AKELLKYFTSD	F7H9E9	K	AKELLKYFTSD	D4AB60	K	AKELLKYFTSE	Q8BJS8	K	AKELLKYFTSD	F1NLJ4	K	AKELLKYFTPE	Q0P4G8	K	AKELLKYFTPQ	E7F5B9	K	ARELLKHFTPD	*	*	*	*	*	*	*	*	*	*	*	*	*	*	*	*	*	*	*	*	*
627	Q96DY7	K	PLPIQKGEKTF	G3R331	K	PLPIQKGEKTF	F7H9E9	K	PLPIQKGEKTF	D4AB60	R	PLQIQRGEKPF	Q8BJS8	R	PLHIQRGEKPF	F1NLJ4	K	PLHIPKRESAF	Q0P4G8	R	PLQVQRGDNAF	E7F5B9	R	PLPVLRGDNAF	*	*	*	*	*	*	*	*	*	*	*	*	*	*	*	*	*	*	*	*	*
126	Q9BV23	K	IDGQVKRIHQF	G3RID6	K	IDGQVKRIHQF	F7HIR7	K	IDGQVKRIHQF	Q5XI64	K	IVGQVKRIHQF	Q9D375	K	IVGQVKRIHQF	E1C7P7	K	IMGQAKRIHQF	B1WBH7	K	ISGQVKRIHQF	E7F881	K	IEGQVKRINQF	*	*	*	*	*	*	*	*	*	*	*	*	P53750	E	FDSLCESIGYL	*	*	*	*	*	*
235	Q13057	K	DLLKSKLLPEL	G3R5K8	K	DLLKSKLLPEL	F7HLA5	K	DLLKSKLLPEL	Q5XIA5	K	DLLKSKLLPEL	Q9DBL7	K	DLLKSKLLPEL	*	*	*	F6U2L2	K	ELLESKVLKEL	Q66HW0	K	ELLKNKVLKEL	Q9VRP4	K	AMTKGKTLPDL	Q7Q774	K	GMIKSKKLHEL	Q9BL56	K	DMIIKKSLFEM	*	*	*	*	*	*	*	*	*	*	*	*
554	Q13057	K	WALLQKRIPKT	G3R5K8	K	WALLQKRIPKT	F7HLA5	K	WALLQKRIPKT	Q5XIA5	K	WDLLQKRLPKA	Q9DBL7	K	WNLLQKRLPKA	*	*	*	F6U2L2	Q	WDLLQQRINQE	Q66HW0	Q	WSLLQQRIQKR	Q9VRP4	K	WKMLTKELDSY	Q7Q774	Q	WSILQQEMKLK	Q9BL56	K	VEELMKRIL--	*	*	*	*	*	*	*	*	*	*	*	*
170	Q9H4A5	K	KNLVEKGILTT	G3QEZ8	K	KNLVEKGILTT	F7B4L7	K	KNLVEKGILTT	Q66H74	K	KNLVEKGILTT	Q8R088	K	KNLVEKGILTT	H9L0M6	K	KGLVEKGILTT	Q5U4Q6	K	KNLVEKGILTT	Q32PS8	K	KSLVEKGVLTT	*	*	*	*	*	*	*	*	*	Q6CPT5	K	KGLVDKGVLRT	Q06385	K	KGLVDKGVLRT	Q7S481	K	KGLVDKGILRT	O14205	K	KGLVDKGILRN
177	Q9H4A5	K	ILTTEKQNFLL	G3QEZ8	K	ILTTEKQNFLL	F7B4L7	K	ILTTEKQNFLL	Q66H74	K	ILTTEKQNFLL	Q8R088	K	ILTTEKQNFLL	H9L0M6	K	ILTTGKQSFLL	Q5U4Q6	K	ILTTEKQNFLL	Q32PS8	K	VLTTEKQNFLL	*	*	*	*	*	*	*	*	*	Q6CPT5	M	VLRTEMKNFFL	Q06385	M	VLRTEMKNFFL	Q7S481	K	ILRTEKRNFLL	O14205	K	ILRNEKKNFLL
99	Q96FF9	K	GRELTK-EDLF	G3SA94	K	GRELTK-EDLF	F6XUN0	K	GRELTK-EDLF	M0R5F5	K	LKVPTK-EDLF	Q9CPY3	K	LKVPTK-EDLF	*	*	*	B0BMM7	V	EKSQMVPKEAT	A2BIB1	I	TSSPAI-----	*	*	*	*	*	*	*	*	*	*	*	*	*	*	*	*	*	*	*	*	*
296	O95279	K	FSFLSKKE---	G3QTD8	K	FSFLSKKE---	F6VWZ8	K	FSFLSKKE---	Q2KTA6	K	FSFLSKKE---	Q9JK62	K	FSFLSKKE---	R4GK85	K	FSFLSKKE---	F6UQW5	K	FSFLSKKE---	Q32PR9	K	FSFLSKKK---	*	*	*	*	*	*	O76791	V	KRFLEVQEHLL	*	*	*	*	*	*	*	*	*	*	*	*
80	P14550	K	LFVTSKLWNTK	G3RAF6	K	LFVTSKLWNTK	G7MGP9	K	LFVTSKLWNTK	P51635	K	LFVTSKLWNTK	Q9JII6	K	LFVTSKLWNTK	Q5ZK84	K	LFVTSKLWNTK	Q28FD1	K	VFVTSKLWNNK	Q568L5	K	VFVTSKLWNTK	*	*	*	*	*	*	*	*	*	*	*	*	P14065	K	IFVTTKLWCTQ	Q7SD67	K	LFIVSKLWNTF	Q10494	K	IWVTSKLWCNA
23	P14550	K	GLGTWKSEPGQ	G3RAF6	-	----------Q	G7MGP9	K	GLGTWKSEPGQ	P51635	K	GLGTWKSEPGQ	Q9JII6	K	GLGTWKSEPGQ	Q5ZK84	K	GLGTWKSEPGQ	Q28FD1	K	GLGTWKSAPGQ	Q568L5	K	GLGTWKSEPGL	*	*	*	*	*	*	*	*	*	*	*	*	P14065	Q	GLGTWQSKEND	Q7SD67	K	GFGLWKVDGSI	Q10494	R	GLGTWRSEPNQ
68	P14550	K	DVGPGKAVPRE	G3RAF6	K	DVGPGKAVPRE	G7MGP9	K	DVGPGKAVPRE	P51635	K	SVGAGKAVPRE	Q9JII6	K	SVGSGKAVPRE	Q5ZK84	K	CVGPNKVIKRE	Q28FD1	K	SVGSDKGLSRE	Q568L5	K	TMGPDKGIRRE	*	*	*	*	*	*	*	*	*	*	*	*	P14065	-	S-----GVPRE	Q7SD67	-	AIKEG-IVKRE	Q10494	-	S-----GVPRK
153	P14550	K	EALVAKGLVQA	G3RAF6	K	EALVAKGLVQA	G7MGP9	K	EALVAKGLVRA	P51635	K	EALVAKGLVKA	Q9JII6	K	EVLVAKGLVKA	Q5ZK84	K	EKLVEKGLAKA	Q28FD1	Q	EKLVKQGLTKA	Q568L5	K	EKLVGKGLVRA	*	*	*	*	*	*	*	*	*	*	*	*	P14065	T	QELPKTGKTKA	Q7SD67	K	ESLVEKGLSKS	Q10494	T	EKLLETGKVRH
287	P14550	K	SPEEMKQLNAL	G3RAF6	K	SPEEMKQLNAL	G7MGP9	K	SPEEMKQLNAL	P51635	K	SPEEMKQLDAL	Q9JII6	K	SPEEMKQLDAL	Q5ZK84	S	TEEEMSHVGSL	Q28FD1	Q	SEEEMQLIGAL	Q568L5	S	ESEEMSQVTAL	*	*	*	*	*	*	*	*	*	*	*	*	P14065	E	STEDFEAINNI	Q7SD67	K	SEEDIKTISGF	Q10494	D	TKEDMDEINSI
294	P14550	K	LNALNKNWRYI	G3RAF6	K	LNALNKNWRYI	G7MGP9	K	LNALNKNWRYI	P51635	K	LDALNKNWRYI	Q9JII6	K	LDALNKNWRYI	Q5ZK84	K	VGSLNKNWRYI	Q28FD1	K	IGALNKNWRYI	Q568L5	R	VTALHRGWRYI	*	*	*	*	*	*	*	*	*	*	*	*	P14065	K	INNISKEKGEK	Q7SD67	R	ISGFDRGIRFN	Q10494	I	INSIGIRARFN
30	P14550	K	EPGQVKAAVKY	G3RAF6	K	---QVKAAVKY	G7MGP9	K	EPGQVKAAVKY	P51635	K	EPGQVKAAIKY	Q9JII6	K	EPGQVKAAIKH	Q5ZK84	K	EPGQVKEAVKY	Q28FD1	K	APGQVKDAVKY	Q568L5	K	EPGLVKQAVIW	*	*	*	*	*	*	*	*	*	*	*	*	P14065	Y	KENDAYKAVLT	Q7SD67	S	DGSIASDVVYN	Q10494	K	EPNQTKNAVKT
275	P14550	K	ILQNIKVFDFT	G3RAF6	K	ILQNIKVFDFT	G7MGP9	K	ILQNIKVFDFT	P51635	Q	ILQNIQVFDFT	Q9JII6	Q	ILQNIQVFDFT	Q5ZK84	Q	ILQNLQVFDFS	Q28FD1	Q	ILQNFQVFDFS	Q568L5	Q	IKENIQVFDFT	*	*	*	*	*	*	*	*	*	*	*	*	P14065	K	IKTNRKIFTL-	Q7SD67	N	MKSNLNSLDFD	Q10494	K	IKSNFKYIPL-
452	Q96G01	K	NYTDEKAKYES	G3RK02	K	NYTDEKAKYES	F6T3N9	K	NYTDEKAKYES	D4ADZ2	K	NYTEEKTKYES	Q8BR07	K	NYTEEKTKYES	F1NPR9	K	NYTEEKAKYES	F6QTC0	R	TYSEERSKLDS	F1RBX3	S	SQSEESNHSEG	P16568	-	-YTDA------	*	*	*	Q94174	*	*	*	*	*	*	*	*	*	*	*	*	*	*
443	Q96G01	K	KEKYNKSVENY	G3RK02	K	KEKYNKSVENY	F6T3N9	K	KEKYNKSVENY	D4ADZ2	K	KEKYNKSVENY	Q8BR07	K	KEKYNKSVENY	F1NPR9	N	KEKYNNYVENY	F6QTC0	K	KEKYNKHVETY	F1RBX3	Q	KEKYNQSLESQ	P16568	-	QKGLN-----Y	*	*	*	Q94174	*	*	*	*	*	*	*	*	*	*	*	*	*	*
454	Q96G01	K	TDEKAKYESKI	G3RK02	K	TDEKAKYESKI	F6T3N9	K	TDEKAKYESKI	D4ADZ2	K	TEEKTKYESKI	Q8BR07	K	TEEKTKYESKI	F1NPR9	K	TEEKAKYESRI	F6QTC0	K	SEERSKLDSRI	F1RBX3	H	SEESNHSEGKV	P16568	-	TDA-------T	*	*	*	Q94174	*	*	*	*	*	*	*	*	*	*	*	*	*	*
260	Q9NZJ0	K	EPIASKSFLYP	G3R8Y9	K	EPIASKSFLYP	F6SRD8	K	EPIASKSFLYP	D3ZER4	K	EPIASKSFLYP	Q3TLR7	K	EPIASKSFLYP	Q5ZJW8	K	DPVPSKSFFYP	Q6P1W0	K	DPVPAKLFPYP	Q5RHI5	Q	NPLPLQAYPYP	*	*	*	Q7PTB3	Y	EPMPKYSFSYA	*	*	*	*	*	*	*	*	*	*	*	*	*	*	*
123	Q9NZJ0	K	GDQTAKFWDVK	G3R8Y9	K	GDQTAKFWDIK	F6SRD8	K	GDQTAKFWDVK	D3ZER4	K	GDQTAKFWDVK	Q3TLR7	K	GDQTAKFWDVR	Q5ZJW8	K	GDQTAKVWDVR	Q6P1W0	K	GDQTAKLWDVK	Q5RHI5	R	GDQTARLWDVI	*	*	*	Q7PTB3	K	GDHTAKLWTLG	*	*	*	*	*	*	*	*	*	*	*	*	*	*	*
432	Q9NZJ0	K	QSTPAKAPRAK	G3R8Y9	K	QSTPAKAPRVK	F6SRD8	K	QSTPAKAPRVK	D3ZER4	K	LSTPAKAPRSQ	Q3TLR7	K	QSTPAKAPRAK	Q5ZJW8	K	QSTPAKAFSV-	Q6P1W0	K	LCTPGKPSMIP	Q5RHI5	K	ELTPSKNPGSV	*	*	*	Q7PTB3	R	QADPTRTPKAS	*	*	*	*	*	*	*	*	*	*	*	*	*	*	*
27	Q8WXD5	K	VTASEKNEYKG	G3RKF4	K	VTASEKNEYKG	F7HPI9	K	VTASEKNEYKG	Q5JCM4	-	VIASE-KEYKG	Q9CX53	-	VIACE-KEYKG	E1BRN1	K	VAADEKNEYEG	A9ULI9	K	VSADEKNDYQG	F1QMN1	-	-----------	*	*	*	*	*	*	*	*	*	*	*	*	*	*	*	*	*	*	*	*	*
112	Q8WXD5	K	KKWLEKNHIPI	G3RKF4	K	KKWLEKNHIPI	F7HPI9	K	KKWLEKNHIPI	Q5JCM4	K	KKWLEKNHIPV	Q9CX53	K	KKWLEKNHIPV	E1BRN1	T	KKWLETNHIPV	A9ULI9	Q	KNWLEQNNIPV	F1QMN1	D	RRWLQDNRIPV	*	*	*	*	*	*	*	*	*	*	*	*	*	*	*	*	*	*	*	*	*
108	Q8WXD5	K	KNSLKKWLEKN	G3RKF4	K	KNSLKKWLEKN	F7HPI9	K	KNSLKKWLEKN	Q5JCM4	K	KTSLKKWLEKN	Q9CX53	K	RTSLKKWLEKN	E1BRN1	K	KNDLKKWLETN	A9ULI9	N	KLSLKNWLEQN	F1QMN1	R	RESVRRWLQDN	*	*	*	*	*	*	*	*	*	*	*	*	*	*	*	*	*	*	*	*	*
173	Q9H930	K	IKLSLKQGE--	G3QK84	K	IKLSLKQGE--	F6VWM8	E	IQLSLEQ-E--	*	*	*	Q6NSQ5	R	LPSSLRQEAGA	*	*	*	*	*	*	E7F805	A	DPGSSAKKPS-	*	*	*	*	*	*	*	*	*	*	*	*	*	*	*	*	*	*	*	*	*
160	Q9H930	K	-ESDRKEREER	G3QK84	K	-ESDRKEREER	F6VWM8	K	-ESDRKEREER	*	*	*	Q6NSQ5	T	EQTRQTRQEPQ	*	*	*	*	*	*	E7F805	R	NGTYNRKRNDR	*	*	*	*	*	*	*	*	*	*	*	*	*	*	*	*	*	*	*	*	*
207	Q9H930	K	NSTLGKPKRKR	G3QK84	K	NSILGKPKRKR	F6VWM8	K	NSTLEKPKRKR	*	*	*	Q6NSQ5	K	NIPARKPKKQR	*	*	*	*	*	*	E7F805	K	RDKLAKGEKCI	*	*	*	*	*	*	*	*	*	*	*	*	*	*	*	*	*	*	*	*	*
248	Q9H930	K	LVSSEKKANMN	G3QK84	K	LVLSEKKANVN	F6VWM8	E	LVPNEEKAKVN	*	*	*	Q6NSQ5	-	-----------	*	*	*	*	*	*	E7F805	S	TSVRKSKKNIS	*	*	*	*	*	*	*	*	*	*	*	*	*	*	*	*	*	*	*	*	*
238	Q9H930	K	QNDNSK-----	G3QK84	K	QNDNSK-----	F6VWM8	K	QHDNSK-----	*	*	*	Q6NSQ5	-	-----------	*	*	*	*	*	*	E7F805	L	IEENHLQCPPM	*	*	*	*	*	*	*	*	*	*	*	*	*	*	*	*	*	*	*	*	*
199	Q13823	K	QEEIYKKGQSK	G3QXJ5	K	QEEIYKKGQSK	F6VCJ0	K	QEEIYKKGQSK	Q4KLJ3	K	QEEIYKKGQSK	Q99LH1	K	QEEIYKKGQSK	E1BVP8	K	QEEIFKKGQSK	F7AR05	K	REEIYKKGQSK	F1Q9A5	K	REEIFKKGQSK	Q7JXU4	G	RDWVFGAGQSK	Q7PSR2	A	REYIFAAGGSK	Q9XXN4	R	MNPLFRAGQSN	Q6CSP9	H	KEAIFHKGQSK	P53742	S	KEAIFSKGQSK	Q7SHR8	T	KEAIFTKGQSK	O14236	S	RDAIFSKGQSK
311	Q13115	K	AFEFVKQRRSI	G3QSY8	K	AFEFVKQRRSI	F7HKX4	K	AFEFVKQRRSI	Q62767	K	AFEFVKQRRSI	Q8BFV3	K	AFEFVKQRRSI	Q9PW71	K	AFEFVKQRRSI	Q28F83	K	AFEFVKQRRSI	Q7SZF3	K	AFEFVKQRRSI	*	*	*	*	*	*	*	*	*	*	*	*	*	*	*	*	*	*	*	*	*
160	Q13115	K	PEFCSKTKALA	G3QSY8	K	PEFCSKTKALA	F7HKX4	K	PEFCSKTKALA	Q62767	K	PEFCSKTKALA	Q8BFV3	K	PEFCSKTKALA	Q9PW71	K	PEFCAKTKTLS	Q28F83	K	PEFCAKTKSIN	Q7SZF3	K	PDYCLKTRTLS	*	*	*	*	*	*	*	*	*	*	*	*	*	*	*	*	*	*	*	*	*
16	Q13115	K	DCSVLKRLMNR	G3QSY8	K	DCSVLKRLMNR	F7HKX4	K	DCSVLKRLMNR	Q62767	K	DCSVLKRLMNR	Q8BFV3	K	DCSVLKRLMNR	Q9PW71	R	EGSALRRLVGR	Q28F83	K	DCSVLKRLLKR	Q7SZF3	K	DCSVLKRLMKD	*	*	*	*	*	*	*	*	*	*	*	*	*	*	*	*	*	*	*	*	*
78	Q13115	K	VRRRAKGSVSL	G3QSY8	K	VRRRAKGSVSL	F7HKX4	K	VRRRAKGSVSL	Q62767	K	VRRRAKGSVSL	Q8BFV3	K	VRRRAKGSVSL	Q9PW71	K	VRRRAKGAVSL	Q28F83	K	VRRRAKGSVSL	Q7SZF3	K	VRRRAKGSVSL	*	*	*	*	*	*	*	*	*	*	*	*	*	*	*	*	*	*	*	*	*
86	Q9UK32	K	QGSFGKVFLVR	G3RSV7	K	QGSFGKVFLVR	F7D8E6	K	QGSFGKVFLVR	F1LYL8	K	QGSFGKVFLVR	Q7TPS0	K	QGSFGKVFLVR	E1C7L2	K	QGSFGKVFLVR	F7BCV5	-	-----------	Q6PFQ0	K	QGSFGKVFLVR	*	*	*	*	*	*	*	*	*	*	*	*	*	*	*	*	*	*	*	*	*
223	Q9BQC3	K	YVGGSKASPDP	G3S888	K	YVGGSKASPDP	F6UDN0	E	YVGGSEASPDP	Q568Y2	Q	YVGASQASSDP	Q9CR25	Q	YVGASQASSDS	Q5ZKI2	G	YVGAEGL----	F6Z9F4	G	YVGGEGS----	A4QN59	G	YIGQEGL----	Q9VFE9	N	FIGADNQR---	Q7QI32	N	YIGRDNLS---	Q09454	N	FCGFPNSP---	Q6CS90	K	HVTIPKDP---	P32461	Q	HLTTPQDP---	Q7S5C0	P	HISQPPTA---	Q10206	S	YIGPDSP----
226	Q9UBU8	K	FYLPAKKNVDS	G3RM80	K	FYLPAKKNVDS	F6VZK6	K	FYLPAKKNVDS	Q6AYU1	K	FYLPAKKNVDS	Q569V4	K	FYLPAKKNVDS	F1P0X0	K	FYLPAKKNVDS	F6TVN8	K	FNLPAKKNVET	A8E7S8	K	FHLPAKKNVDA	Q9Y0I1	K	LELPAKVTVQQ	Q7PY89	K	LELPAKVTVQE	Q9XWW2	E	NIVPHEYSVDQ	Q6CND0	E	VQLPSERPIEH	Q12432	D	CRLPADVTVEM	Q1K8Y6	V	VPIPHVHPVDE	O13953	N	IAIPRNPTVRA
103	Q9UBU8	K	-SRVLKYVDTN	G3RM80	K	-SRVLKYVDTN	F6VZK6	K	-SRVLKYVDTN	Q6AYU1	K	-SRVLKYVDAN	Q569V4	K	-SRVLKYVDTN	F1P0X0	K	-SRVLKYVDTN	F6TVN8	K	-SRVLKYVDTN	A8E7S8	K	-SRVLKYVDSN	Q9Y0I1	K	-NRVLKYNDDN	Q7PY89	K	-SRVLKYNEAN	Q9XWW2	K	KDRIFKGT---	Q6CND0	P	-DRIRPYNDEN	Q12432	A	-DRIRAYNEEN	Q1K8Y6	R	-DRLMR-----	O13953	Q	-DRILQWTEEN
127	Q9UBU8	K	---EGKMRGAA	G3RM80	K	---EGKMRGAA	F6VZK6	K	---EGKMRGAA	Q6AYU1	K	---EGKMRGAA	Q569V4	K	---EGKMRGAA	F1P0X0	K	---EGKMRGAA	F6TVN8	K	---EGKMRAAA	A8E7S8	R	---EGRMRGVA	Q9Y0I1	N	---KDNKKGSA	Q7PY89	K	T--KGKKSDAQ	Q9XWW2	-	-----------	Q6CND0	-	-----------	Q12432	-	----------E	Q1K8Y6	-	TTFD-------	O13953	T	KSASSTSKHDS
240	Q9UBU8	K	DYANYKKSRG-	G3RM80	K	DYANYKKSRG-	F6VZK6	K	DYANYKKSRG-	Q6AYU1	K	DYANYKKSRG-	Q569V4	K	DYANYKKSRG-	F1P0X0	K	DYANYKKSRG-	F6TVN8	K	EYATYKKSRG-	A8E7S8	K	DYANYKKSRG-	Q9Y0I1	K	QYLAHKKSVKS	Q7PY89	K	NYVQYKKQSKV	Q9XWW2	I	DYIKTIPVSNE	Q6CND0	T	QFYADTSNST-	Q12432	V	KYEHEVSQEL-	Q1K8Y6	E	DYLEHERPNRV	O13953	K	AFRESKISHL-
143	Q9UBU8	K	SGLQQK-----	G3RM80	K	SGLQQK-----	F6VZK6	K	SGLQQK-----	Q6AYU1	K	SGLQQK-----	Q569V4	K	SGLQQK-----	F1P0X0	K	SGLQQK-----	F6TVN8	K	AALQQK-----	A8E7S8	K	AAVQQK-----	Q9Y0I1	E	EQMRNESRAST	Q7PY89	D	QGKDSDSRAST	Q9XWW2	-	-----------	Q6CND0	V	SGSRPVGRPSK	Q12432	L	KLSTSLGGPSN	Q1K8Y6	T	LGWTST-RPPP	O13953	R	SGKRSR-----
339	Q9UBU8	K	LKYLAKNSATL	G3RM80	K	LKYLAKNSATL	F6VZK6	K	LKYLAKNSATL	Q6AYU1	K	LKYLAKNSATL	Q569V4	K	LKYLAKNSATL	F1P0X0	K	LKYLAKNSSAL	F6TVN8	K	LKYLAKNSSLL	A8E7S8	K	LKYLVKNSSSL	Q9Y0I1	K	LKFLVKNSSIF	Q7PY89	K	LKYLVKNSSTL	Q9XWW2	K	IVFLNKNHGKY	Q6CND0	I	LEWIAINIARK	Q12432	M	LVWLLMHVDEY	Q1K8Y6	R	TNWFSRHTTKY	O13953	L	LKYLVLHKDEY
227	Q9UBU8	K	YLPAKKNVDSI	G3RM80	K	YLPAKKNVDSI	F6VZK6	K	YLPAKKNVDSI	Q6AYU1	K	YLPAKKNVDSI	Q569V4	K	YLPAKKNVDSI	F1P0X0	K	YLPAKKNVDSI	F6TVN8	K	NLPAKKNVETV	A8E7S8	K	HLPAKKNVDAV	Q9Y0I1	V	ELPAKVTVQQI	Q7PY89	V	ELPAKVTVQEI	Q9XWW2	Y	IVPHEYSVDQI	Q6CND0	R	QLPSERPIEHI	Q12432	V	RLPADVTVEMV	Q1K8Y6	H	PIPHVHPVDEI	O13953	P	AIPRNPTVRAA
241	Q9UBU8	K	YANYKKSRG-N	G3RM80	K	YANYKKSRG-N	F6VZK6	K	YANYKKSRG-N	Q6AYU1	K	YANYKKSRG-N	Q569V4	K	YANYKKSRG-N	F1P0X0	K	YANYKKSRG-N	F6TVN8	K	YATYKKSRG-N	A8E7S8	K	YANYKKSRG-N	Q9Y0I1	K	YLAHKKSVKST	Q7PY89	K	YVQYKKQSKVT	Q9XWW2	P	YIKTIPVSNEQ	Q6CND0	S	FYADTSNST-S	Q12432	S	YEHEVSQEL-E	Q1K8Y6	R	YLEHERPNRVP	O13953	I	FRESKISHL-N
117	Q9UBU8	K	QRELQKANQEQ	G3RM80	K	QRELQKANQEQ	F6VZK6	K	QRELQKANQEQ	Q6AYU1	K	QRELQKANQEQ	Q569V4	K	QRELQKANQEQ	F1P0X0	K	QKELQKANQEQ	F6TVN8	K	QKELQKANQDQ	A8E7S8	K	QKELQKANQDH	Q9Y0I1	R	RQELARQCGER	Q7PY89	R	QQEVHRLHSPL	Q9XWW2	-	--------ASE	Q6CND0	E	KKSLVEKAREL	Q12432	N	KKRLANEAKEA	Q1K8Y6	N	---LPNKLTST	O13953	N	QKELKNAAIST
111	Q9UBU8	K	DTNLQKQRELQ	G3RM80	K	DTNLQKQRELQ	F6VZK6	K	DTNLQKQRELQ	Q6AYU1	K	DANLQKQRELQ	Q569V4	K	DTNLQKQRELQ	F1P0X0	K	DTNLQKQKELQ	F6TVN8	K	DTNLQKQKELQ	A8E7S8	K	DSNLQKQKELQ	Q9Y0I1	R	DDNVKRRQELA	Q7PY89	R	EANRQRQQEVH	Q9XWW2	-	-----------	Q6CND0	L	DENLELKKSLV	Q12432	M	EENIAMKKRLA	Q1K8Y6	-	---------LP	O13953	T	EENLKTQKELK
249	Q9UBU8	K	---DNKEYAVN	G3RM80	K	---DNKEYAVN	F6VZK6	K	---DNKEYAVN	Q6AYU1	K	---DNKEYAVN	Q569V4	K	---DNKEYAVN	F1P0X0	K	---DNKEYAVN	F6TVN8	K	---DNKEYAVN	A8E7S8	K	---DNKEYAVN	Q9Y0I1	K	---ASKEVAIN	Q7PY89	K	---VTKETAVA	Q9XWW2	T	ADIKITNLALI	Q6CND0	E	---VVEQAQLS	Q12432	S	---PGSQSQLS	Q1K8Y6	Q	---SPQMDILE	O13953	D	---EIDVDVFE
42	Q9H490	K	PLSSWKRVVEG	G3QU94	K	PLSSWKRVVEG	F6UA81	K	PLSSWKRVVEG	Q8CHJ1	K	PLSSWKRVVEG	Q3TAA8	K	PLSSWKRVVEG	E1BST8	K	PLNAWKRVVEG	Q28CK0	K	PLNSWKRVVEG	D5MQ15	K	PLNAWKRVVEG	Q9VLK0	K	PLNSHKRMQEG	Q7Q3W6	K	PINSWKRVEEG	Q22672	E	VVYSFEKLKDS	Q6CPH2	R	PVTSYRSLQEG	P41733	R	PVTSFRSLQEG	Q7SFC3	K	PVTSFKRLQEG	O13883	L	PVSGFLRVREG
111	Q9H490	K	VFKKQKLLLEL	G3QU94	K	VFKKQKLLLEL	F6UA81	K	VFKKQKLLLEL	Q8CHJ1	K	VFKKQKLLLEL	Q3TAA8	K	VFKKQKLLLEL	E1BST8	K	VFKKQKLLIEL	Q28CK0	K	MFKKQKLLLEL	D5MQ15	K	VFRKQKYALES	Q9VLK0	D	KQDQQD--KER	Q7Q3W6	R	MYEKQR--KEK	Q22672	-	THG--------	Q6CPH2	-	LQI--------	P41733	-	LKL--------	Q7SFC3	-	-----------	O13883	-	-------VLDP
418	Q9NVA2	K	GAQQTKKDKDK	G3RGK5	K	GAQQTKKDKDK	F7GP07	K	GAQQTKKDKDK	B3GNI6	K	GAQQTKKDKDK	Q8C1B7	K	GAQQTKKDKDK	F1P0X3	K	GSQQTKKDKDK	B1H3L0	K	GAQQTKKDKDK	A4FUM1	-	GLKK---DKEK	Q7KLG8	-	GKKK-------	*	*	*	*	*	*	*	*	*	*	*	*	*	*	*	*	*	*
336	Q9NVA2	K	LGELQKKEEEM	G3RGK5	K	LGELQKKEEEM	F7GP07	K	LGELQKKEEEM	B3GNI6	K	LGELQKKEEEM	Q8C1B7	K	LGELQKKEEEM	F1P0X3	K	LGELQKKEDEM	B1H3L0	K	LGELQKKEEEM	A4FUM1	M	IVELQMKEEQM	Q7KLG8	A	LACLQAKEEEV	*	*	*	*	*	*	*	*	*	*	*	*	*	*	*	*	*	*
326	Q9NVA2	K	ETYEAKRNEFL	G3RGK5	K	ETYEAKRNEFL	F7GP07	K	ETYEAKRNEFL	B3GNI6	K	ETYEAKRNEFL	Q8C1B7	K	ETYEAKRNEFL	F1P0X3	K	ETYEAKRNEFL	B1H3L0	K	ETYEAKRNEFL	A4FUM1	K	ETYVAKRREFI	Q7KLG8	K	QTFESKRSDHL	*	*	*	*	*	*	*	*	*	*	*	*	*	*	*	*	*	*
315	Q9NVA2	K	TDPDSKPFSLQ	G3RGK5	K	TDPDSKPFSLQ	F7GP07	K	TDPDSKPFSLQ	B3GNI6	K	TDPDSKPFSLQ	Q8C1B7	K	TDPDSKPFSLQ	F1P0X3	K	TDPDSKPFSLQ	B1H3L0	K	TAPDSKPFSLQ	A4FUM1	E	TDADSEPFSLQ	Q7KLG8	Q	VDSNNQPVSFQ	*	*	*	*	*	*	*	*	*	*	*	*	*	*	*	*	*	*
91	Q9P032	K	CQ-EPKEFRLP	G3R8Q5	K	CQ-EPKEFRLP	F6ZAR5	K	CQ-EPKEFRLP	Q9NQR8	K	QQ-QPKEFRLP	Q9D1H6	K	RQ-EPKEFRLP	E1C7K8	V	LPRKHVEKRLT	B5DEA5	K	AQ---KEHRLP	E7FDX3	T	EQ--ETQRRQL	Q9VH39	E	AADNVEQRPLP	Q7QJR4	P	AQTQDPDKPLP	*	*	*	*	*	*	*	*	*	*	*	*	*	*	*
107	Q9P032	K	DMINIKSIPKG	G3R8Q5	K	DMINIKSIPKG	F6ZAR5	K	GMINMKSIPKG	Q9NQR8	K	DK-NIKDIPKG	Q9D1H6	T	DK-NITDIPKG	E1C7K8	K	EELDIKKVPKG	B5DEA5	E	MGVDVESIPKG	E7FDX3	S	GFCDVSDVPKG	Q9VH39	N	GYLEPNRISPG	Q7QJR4	R	GHLEPRTVTKG	*	*	*	*	*	*	*	*	*	*	*	*	*	*	*
147	Q9P032	K	YQLEQKDVNSL	G3R8Q5	K	YQLEQKDVNSL	F6ZAR5	K	YQLEKKDVNSL	Q9NQR8	E	YHLELEDVNSL	Q9D1H6	K	YYLELKDVNSL	E1C7K8	N	YSLELNEVNSL	B5DEA5	K	YHLDLKNTQSL	E7FDX3	K	YALDPKDAKAL	Q9VH39	P	YKLKEPLVENI	Q7QJR4	P	YNMKEPLVKNI	*	*	*	*	*	*	*	*	*	*	*	*	*	*	*
97	Q9P032	K	EFRLPKD----	G3R8Q5	K	EFRLPKD----	F6ZAR5	K	EFRLPKG----	Q9NQR8	I	EFRLPIG----	Q9D1H6	I	EFRLPIG----	E1C7K8	K	EKRLTK-----	B5DEA5	K	EHRLPKF--AM	E7FDX3	K	QRRQLKL--SL	Q9VH39	L	QRPLPLERKTP	Q7QJR4	I	DKPLPINRTTV	*	*	*	*	*	*	*	*	*	*	*	*	*	*	*
66	Q9P032	K	LLSFLKDVYVD	G3R8Q5	K	LLSFLKDVYVD	F6ZAR5	K	LLSFLKDVYVD	Q9NQR8	R	LLSLLRDVYVN	Q9D1H6	R	LLSLLRDVYVD	E1C7K8	K	LLALLKDVYVE	B5DEA5	K	LLTRLKEVYVD	E7FDX3	K	LLSMLKDVYVE	Q9VH39	K	LDGRLKDVYVT	Q7QJR4	R	LNENLRQVYVT	*	*	*	*	*	*	*	*	*	*	*	*	*	*	*
60	Q9P032	K	ARKDEKLLSFL	G3R8Q5	K	ARKDEKLLSFL	F6ZAR5	K	ARKDDKLLSFL	Q9NQR8	K	SRKDNKLLSLL	Q9D1H6	K	SKKDNKLLSLL	E1C7K8	R	YRKDDRLLALL	B5DEA5	L	RNKDNLLLTRL	E7FDX3	P	HRRNDPLLSML	Q9VH39	S	NMKDSSLDGRL	Q7QJR4	Q	SRKNVQLNENL	*	*	*	*	*	*	*	*	*	*	*	*	*	*	*
51	Q9P032	K	LYPEVKGEIAR	G3R8Q5	K	LYPEVKGEIAR	F6ZAR5	K	HYPEIKGEIAR	Q9NQR8	E	QYPEIEEEVSR	Q9D1H6	E	QYPEIEEVVSK	E1C7K8	Q	DNPEIQQEIYR	B5DEA5	E	HHPDIEDKIRN	E7FDX3	T	DAPSITEDVHR	Q9VH39	V	LDPKFVDKLNM	Q7QJR4	V	DHPEIVEEQSR	*	*	*	*	*	*	*	*	*	*	*	*	*	*	*
73	Q9P032	K	VYVDSKDPVSS	G3R8Q5	K	VYVDSKDPVSS	F6ZAR5	K	VYVDSKDPVSS	Q9NQR8	K	VYVNSKDPVPS	Q9D1H6	K	VYVDSKDPVPA	E1C7K8	R	VYVESRDPPAQ	B5DEA5	Y	VYVDSYDPSSG	E7FDX3	K	VYVESKDPVAQ	Q9VH39	Q	VYVTSQDRFIK	Q7QJR4	K	VYVTSKDVMID	*	*	*	*	*	*	*	*	*	*	*	*	*	*	*
266	Q9UH90	K	EGAPKK-KEPQ	G3RKU6	K	EGAPKK-KEPQ	F7FV32	K	EGAPEK-KEPQ	F1LXQ1	R	ECSTER-RGPQ	Q3KN92	R	EGSAER-RGPQ	F1P440	V	EKAKEV-PCKA	F6Z597	A	DDSPKAAEENQ	E7EZS7	-	TKPQ---DAFI	*	*	*	*	*	*	O17324	-	-----------	*	*	*	*	*	*	*	*	*	*	*	*
265	Q9UH90	K	GEGAPKK-KEP	G3RKU6	K	GEGAPKK-KEP	F7FV32	E	GEGAPEK-KEP	F1LXQ1	E	AECSTER-RGP	Q3KN92	E	AEGSAER-RGP	F1P440	E	AEKAKEV-PCK	F6Z597	K	IDDSPKAAEEN	E7EZS7	-	VTKPQ---DAF	*	*	*	*	*	*	O17324	-	-----------	*	*	*	*	*	*	*	*	*	*	*	*
191	Q9NWU5	K	AVAHAKEYIQQ	G3R3Z6	K	AVAHAKEYIQQ	F7HTP1	K	AVDRAKEYIQQ	P0C2C0	K	AVDHAKEYIQQ	Q8BU88	K	AVDHAKDYIQQ	F1P2F4	K	GFDQAKEYVQQ	Q0VFH6	K	GFQQAKEYVQQ	B0JZC1	K	GFDQAKEYVEQ	Q9VXB5	E	PEQQYESWMEQ	A0NCQ2	A	GEQQLAEWEEA	Q9XX18	D	GWDHMDEYYNY	*	*	*	*	*	*	*	*	*	*	*	*
105	Q9NWU5	K	LEFNDKKGAKI	G3R3Z6	K	LEFNDKKGAKI	F7HTP1	K	LEFSDKKGAKI	P0C2C0	K	LEFNDKKGAQI	Q8BU88	K	LEFNDKKGAQI	F1P2F4	K	LEFNDKKGAKI	Q0VFH6	K	LEFNDKKGAKI	B0JZC1	K	LEFNDKKGAKI	Q9VXB5	K	LNFVLKKGATD	A0NCQ2	K	LSFVDKKGASY	Q9XX18	L	LDMQQLKACNL	*	*	*	*	*	*	*	*	*	*	*	*
461	P52569	K	PRVTSKSESQV	G3REU7	K	PRVTSKSESQV	F6XEX2	K	PRVTSKSESQV	B5D5N9	K	TNATSKSESQV	P18581	K	TNATLKSESQV	R4GH92	V	KRESAVSESQI	F7E7U9	M	ERESMMNESQI	Q5PR34	E	E--LTESESHL	Q2PDY3	T	ETTSLTSSSER	Q7Q8T7	L	ESSNLLKARER	O44798	L	PFCGFLDK---	*	*	*	*	*	*	*	*	*	Q9HDV2	V	KEVGFVS----
226	P52569	K	SEEFLKNISAS	G3REU7	K	SEEFLKNISAS	F6XEX2	R	SETSYRKESFL	B5D5N9	K	SEEFLKNISAS	P18581	K	SEEFLKNISAS	R4GH92	I	SEEYLIDLSEI	F7E7U9	Q	TESFLQNISAT	Q5PR34	V	SEESLVNITVV	Q2PDY3	S	DPSTVS-----	Q7Q8T7	S	KPENVS-----	O44798	-	-----------	*	*	*	*	*	*	*	*	*	Q9HDV2	-	T----------
632	P52569	K	AAAEEKS----	G3REU7	K	AATEEKS----	F6XEX2	K	AATEEKS----	B5D5N9	K	AAAEEKS----	P18581	K	AATEEKS----	R4GH92	N	--QEKNP----	F7E7U9	K	SPTEEKT----	Q5PR34	N	--TG-NE----	Q2PDY3	S	CISKESVLTLE	Q7Q8T7	-	-----------	O44798	-	---GT------	*	*	*	*	*	*	*	*	*	Q9HDV2	G	-----GSLSIK
654	P52569	K	FIFHEKTSEF-	G3REU7	K	FIFHEKTSEF-	F6XEX2	K	FIFHEKTSEF-	B5D5N9	K	FILHEKTSEC-	P18581	K	FILHEKTSEC-	R4GH92	R	FLACERTSEC-	F7E7U9	R	FILHERTSEC-	Q5PR34	K	-THTEKTSPC-	Q2PDY3	N	FYVEDNKSENS	Q7Q8T7	-	-----------	O44798	-	-----------	*	*	*	*	*	*	*	*	*	Q9HDV2	-	-----------
742	Q5VSL9	K	SAIYQKVRHRL	G3SFS3	K	SAIYQKVRHRL	F7GRI9	K	SAIYQKVRHRL	G3V8E2	K	SAIYQKVRHRL	Q8C079	K	SAIYQKVRHRL	*	*	*	Q501K9	K	SAIYQKVRHRL	Q803T2	K	SAIYQKVRHRL	Q9VZQ9	K	SAIYAKVRHRL	Q7Q3J1	K	SAIYAKVRHRL	*	*	*	*	*	*	*	*	*	Q1K7X9	*	*	O13665	N	TQIYLNCSLDL
828	Q5VSL9	K	REVFSKPISWE	G3SFS3	K	REVFSKPISWE	F7GRI9	K	REVFSKPISWE	G3V8E2	K	REVFSKPISWE	Q8C079	K	REVFSKPISWE	*	*	*	Q501K9	K	REVFSKPISWE	Q803T2	K	REVFSKPISWE	Q9VZQ9	S	EEVYNSQTDWD	Q7Q3J1	N	QEVYNNNIDWD	*	*	*	*	*	*	*	*	*	Q1K7X9	*	*	O13665	-	-----------
50	Q96T88	K	LFYRGKQMEDG	G3RVG5	K	LFYRGKQMEDG	F7DWN1	K	LFYRGKQMEDG	Q7TPK1	K	LFYRGKQMEDG	Q8VDF2	K	LFYRGKQMEDG	F1P4F7	L	ILMLSLQMEDG	F6UA42	K	LFYRGKQMENG	E7EZF3	K	LFYRGKQMEDG	*	*	*	*	*	*	*	*	*	*	*	*	*	*	*	*	*	*	*	*	*
233	Q96T88	K	NPDNPKERGFW	G3RVG5	K	NPDNPKERGFW	F7DWN1	K	NPDNPKERGFW	Q7TPK1	R	NVDYPRKRGFW	Q8VDF2	R	NVDYPRKRGFW	F1P4F7	T	NPDEPTERGFW	F6UA42	K	NPDEPKERGYW	E7EZF3	K	NPDDPKERGYW	*	*	*	*	*	*	*	*	*	*	*	*	*	*	*	*	*	*	*	*	*
592	Q96T88	K	PGPWTKEGKDR	G3RVG5	K	PGPWTKEGKDR	F7DWN1	K	PGPWTKEGKDR	Q7TPK1	R	PEPWTREGKDR	Q8VDF2	R	PEPWTREGKDR	F1P4F7	K	PAPWTKEGKDR	F6UA42	K	PAPWSKEGKER	E7EZF3	R	SAPWTRDGKER	*	*	*	*	*	*	*	*	*	*	*	*	*	*	*	*	*	*	*	*	*
385	Q96T88	K	SKKKAKMASAT	G3RVG5	K	SKKKAKMASAT	F7DWN1	K	SKKKAKMASAT	Q7TPK1	K	SKKKAKMASAT	Q8VDF2	K	SKKKAKMASAT	F1P4F7	K	SKKKQKMASAN	F6UA42	K	SKKKAKMASAS	E7EZF3	K	SKKKAKMASAS	*	*	*	*	*	*	*	*	*	*	*	*	*	*	*	*	*	*	*	*	*
399	Q96T88	K	QRDWGKGMACV	G3RVG5	K	QRDWGKGMACV	F7DWN1	K	QRDWGKGMACV	Q7TPK1	K	RRDWGKGMACV	Q8VDF2	K	RRDWGKGMACV	F1P4F7	K	RRDWGKGMACV	F6UA42	K	QRDWGKGMACV	E7EZF3	K	QRDWGKGMACV	*	*	*	*	*	*	*	*	*	*	*	*	*	*	*	*	*	*	*	*	*
600	Q96T88	K	KDRIKKLGLTM	G3RVG5	K	KDRIKKLGLTM	F7DWN1	K	KDRTKKLGLTM	Q7TPK1	Q	KDRTRQLGLTM	Q8VDF2	Q	KDRTRQLGLTM	F1P4F7	K	KDRMKKLGLTM	F6UA42	K	KERIKKLGLVM	E7EZF3	K	KERIKKLGLTM	*	*	*	*	*	*	*	*	*	*	*	*	*	*	*	*	*	*	*	*	*
702	Q96T88	K	VLASLKDRPAS	G3RVG5	K	VLASLKDRPAS	F7DWN1	K	VLASLKDRPAS	Q7TPK1	Q	VLSSLQD----	Q8VDF2	Q	VLTSLQD----	F1P4F7	K	VLDALKDGP--	F6UA42	K	VMSFLKEGP--	E7EZF3	S	AMESLSLGP--	*	*	*	*	*	*	*	*	*	*	*	*	*	*	*	*	*	*	*	*	*
570	Q96T88	K	WPEKGKSGFLV	G3RVG5	K	WPEKGKSGFLV	F7DWN1	K	WPEKGKSGFLV	Q7TPK1	K	WPEKGKSGFIV	Q8VDF2	K	WPERGKSGFLV	F1P4F7	K	WPETGKSGFLV	F6UA42	K	WPEKGKSGFLV	E7EZF3	K	WPEKGKSGFLV	*	*	*	*	*	*	*	*	*	*	*	*	*	*	*	*	*	*	*	*	*
84	Q96T88	K	LPHSTKERDSE	G3RVG5	K	LPHSAKERDSE	F7DWN1	K	LPHSAKERDSE	Q7TPK1	K	LPLSTKERDSE	Q8VDF2	K	LPLSTKERDSE	F1P4F7	K	LPAVSKEKDSE	F6UA42	K	S-VPTKDKECG	E7EZF3	K	T-VLPKDKEAE	*	*	*	*	*	*	*	*	*	*	*	*	*	*	*	*	*	*	*	*	*
670	Q96T88	K	TSKKTKVEPYS	G3RVG5	K	TSKKTKVEPYS	F7DWN1	K	TAKKSKVEPYS	Q7TPK1	K	VSKKSKLEPYT	Q8VDF2	K	ASKKSKLEPYT	F1P4F7	K	TPKKTKVEPYK	F6UA42	K	TPKKTKVESYK	E7EZF3	K	TPKKMKVEAYK	*	*	*	*	*	*	*	*	*	*	*	*	*	*	*	*	*	*	*	*	*
136	Q96T88	K	ELGLYKVNEYV	G3RVG5	K	ELGLYKVNEYV	F7DWN1	K	EMGLYKVNEYV	Q7TPK1	K	DLGLYKVNEYV	Q8VDF2	K	DLGLYKVNEYV	F1P4F7	K	GFGLYKIHDLV	F6UA42	K	GPSLYKKNDLV	E7EZF3	K	GFGFYKINEFV	*	*	*	*	*	*	*	*	*	*	*	*	*	*	*	*	*	*	*	*	*
626	Q96T88	K	EKENSKREEEE	G3RVG5	K	EKENSKREEEE	F7DWN1	K	EKENSKREEEE	Q7TPK1	A	NRKRPAKA---	Q8VDF2	A	SRKRPAKA---	F1P4F7	-	ENN---GDDE-	F6UA42	T	EKENKTEDEL-	E7EZF3	N	EKENKNEDDI-	*	*	*	*	*	*	*	*	*	*	*	*	*	*	*	*	*	*	*	*	*
560	Q96T88	K	YDGIYKVVKYW	G3RVG5	K	YDGIYKVVKYW	F7DWN1	K	YDGIYKVVKYW	Q7TPK1	K	YDGIYKVVKYW	Q8VDF2	K	YDGIYKVVKYW	F1P4F7	K	YDGIYKVVKYW	F6UA42	K	YDGIYKVVKYW	E7EZF3	K	YDGIYKVVKYW	*	*	*	*	*	*	*	*	*	*	*	*	*	*	*	*	*	*	*	*	*
563	Q96T88	K	IYKVVKYWPEK	G3RVG5	K	IYKVVKYWPEK	F7DWN1	K	IYKVVKYWPEK	Q7TPK1	K	IYKVVKYWPEK	Q8VDF2	K	IYKVVKYWPER	F1P4F7	K	IYKVVKYWPET	F6UA42	K	IYKVVKYWPEK	E7EZF3	K	IYKVVKYWPEK	*	*	*	*	*	*	*	*	*	*	*	*	*	*	*	*	*	*	*	*	*
303	Q96T88	K	SGPSCKHCKDD	G3RVG5	K	SGPSCKHCKDD	F7DWN1	K	SGPSCKHCKDD	Q7TPK1	Q	SGPSCQYCKDD	Q8VDF2	R	SGPSCRFCKDD	F1P4F7	K	SGPVCKACKDN	F6UA42	K	NGPECKHCKDN	E7EZF3	K	NGPECKVCKDD	*	*	*	*	*	*	*	*	*	*	*	*	*	*	*	*	*	*	*	*	*
692	Q96T88	K	DKSNAKLWNEV	G3RVG5	K	DKSNAKLWNEV	F7DWN1	K	DKSNAKLWNEV	Q7TPK1	K	DKGNAKLWDDV	Q8VDF2	K	DKGNAKLWDDV	F1P4F7	K	DEANEKLWNEV	F6UA42	K	DDLNAKLWREV	E7EZF3	K	DELNKKLWDEA	*	*	*	*	*	*	*	*	*	*	*	*	*	*	*	*	*	*	*	*	*
525	Q96T88	K	EGAEAKDWRSG	G3RVG5	K	EGAEAKDWRSG	F7DWN1	K	EGAEAKDWRSG	Q7TPK1	E	KGAEAEDWRQG	Q8VDF2	E	KGAEAEDWRQG	F1P4F7	K	NGAEAKDWRAG	F6UA42	K	EGAVAKDWRAG	E7EZF3	K	EGAEAKDWKAG	*	*	*	*	*	*	*	*	*	*	*	*	*	*	*	*	*	*	*	*	*
170	P35527	K	ASYLDKVQALE	G3QRG2	K	ASYLDKVQALE	F6UR30	K	ASYLDKVQALE	Q8CIS9	K	ASYMDKVQELE	Q6RHW0	K	ASYMEKVLELE	E1C8E4	K	ASYLDKVRSLE	*	*	*	*	*	*	*	*	*	*	*	*	*	*	*	*	*	*	*	*	*	*	*	*	*	*	*
72	Q96K31	K	RQEYQKALQEY	G3QUU6	K	RQEYQKALQEY	F6WB65	K	RQEYQKALQEY	Q5BK24	K	RQEYEKALQEY	Q9D2X8	K	RQEYEKALQEY	F1NN31	K	EREFEKALCEY	Q28E51	K	LKDFEKAFGHY	Q5U3R5	I	RKQYQIALDDY	*	*	*	*	*	*	*	*	*	*	*	*	*	*	*	*	*	*	*	*	*
202	Q96K31	K	SDKTIK-----	G3QUU6	K	SDKTIK-----	F6WB65	K	SDKTIK-----	Q5BK24	R	SDKAVR-----	Q9D2X8	G	SDKAVG-----	F1NN31	K	SDGSFKMAAGG	Q28E51	T	LESILT----N	Q5U3R5	-	-----------	*	*	*	*	*	*	*	*	*	*	*	*	*	*	*	*	*	*	*	*	*
190	Q96K31	K	LASSQKQH-SF	G3QUU6	K	LASSQKQH-SF	F6WB65	K	LASSQKQQ-SF	Q5BK24	G	GESPQGQK-SS	Q9D2X8	G	GVSPQGQK-SS	F1NN31	N	CIPETNLNQSE	Q28E51	E	ATGSVERNQSD	Q5U3R5	E	ETSSAEEK---	*	*	*	*	*	*	*	*	*	*	*	*	*	*	*	*	*	*	*	*	*
913	P53618	K	NVSIEKPIH--	G3S1L5	N	LKILENPFHKH	F7GF98	K	NVSIEKPIH--	P23514	K	NVSIEKPVH--	Q9JIF7	K	NVSIEKPVH--	Q5ZIA5	K	NVSIEKPIH--	B5DEA8	K	NVSIEKPIH--	Q66HV4	K	NVSIEKPIH--	P45437	K	NLSIEKPVDDP	Q7PXG9	K	NLSIEKPLDRP	Q9TYL9	K	NVSVEKALP--	Q6CT54	K	NLCIEKDPI--	P41810	K	NLCIEKDSK--	Q7RZ70	K	NLSIEKEGE--	Q9UUF7	K	SLSVEK-SV--
501	P53618	K	EAGELKPEEEI	G3S1L5	K	EAGELKPEEEI	F7GF98	K	EAGELKPEEEI	P23514	K	EAGELKPEEEI	Q9JIF7	K	EAGELKPEEEI	Q5ZIA5	K	EAGELKPEEEV	B5DEA8	K	ESGELKPEEDV	Q66HV4	K	EAGEVKPEEEV	P45437	T	LAGDQTEEQKQ	Q7PXG9	A	LAGNEAGEEEQ	Q9TYL9	P	QEEQKP-EEQQ	Q6CT54	E	VQNDDED---D	P41810	E	LTQNQEHTEEN	Q7RZ70	G	LDNVDGDAEEK	Q9UUF7	N	LKDVSNVPEDD
786	P53618	K	DFANIKANVKV	G3S1L5	K	DFANIKANVKV	F7GF98	K	DFANIKANVKV	P23514	K	DFANIKANVKV	Q9JIF7	K	DFANIKANVKV	Q5ZIA5	K	DFANIKANVKV	B5DEA8	K	DFANIKANVKV	Q66HV4	K	DFANIKANVKV	P45437	K	DFCNIKANVKV	Q7PXG9	K	DFCNIKANVKV	Q9TYL9	K	DFSNIKATVKV	Q6CT54	T	GFHKITITAKV	P41810	T	GFHKFTVTVKV	Q7RZ70	Q	DFHNVQCTIKV	Q9UUF7	Q	AFKSVQATVKV
943	P53618	K	LSLGDKINLSQ	G3S1L5	K	LSLGDKINLSQ	F7GF98	K	LSLGDKINLSQ	P23514	K	LSLGDKINLSQ	Q9JIF7	K	LSLGDKINLSQ	Q5ZIA5	K	LSLGDKINLSQ	B5DEA8	K	LSLGDKINLSQ	Q66HV4	K	LSLGDKINLSQ	P45437	K	LSLGDKISSSQ	Q7PXG9	K	LSLGDKINHTQ	Q9TYL9	K	LTLGDKLSSAM	Q6CT54	N	LTNGDNITRMG	P41810	R	LSLGDRVALIA	Q7RZ70	L	LSLGSLKALNK	Q9UUF7	F	LSLGAFV----
534	P53618	K	SSRPTK-----	G3S1L5	K	SSRPTK-----	F7GF98	K	SSRPTK-----	P23514	K	SSRPTK-----	Q9JIF7	K	SSRPTK-----	Q5ZIA5	K	SSRPTK-----	B5DEA8	K	SSRPAK-----	Q66HV4	K	TSRPSK-----	P45437	A	L-APVA-----	Q7PXG9	A	V-APVA-----	Q9TYL9	S	STVTTS-----	Q6CT54	K	VSEKVK-STSN	P41810	K	VKTSQK-SVTD	Q7RZ70	A	SQSTAAARLEA	Q9UUF7	A	SEALSAARLEA
771	P53618	K	LKLVEKPSPLT	G3S1L5	K	LKLVEKPSPLT	F7GF98	K	LKLVEKPSPLT	P23514	K	LKLVEKPSPLT	Q9JIF7	K	LKLVEKPSPLT	Q5ZIA5	K	LKLVEKPSPLT	B5DEA8	K	LKLVEKPSPLT	Q66HV4	K	LKLVEKPSPLT	P45437	R	LKLVERPHPVV	Q7PXG9	K	LKLVEKPHPVV	Q9TYL9	K	LKLVDKPTPVT	Q6CT54	H	LKIIDHPPSTN	P41810	T	LKIIDTPQKTN	Q7RZ70	K	LKVVEKPTSQN	Q9UUF7	R	LKVVERPPPMN
107	P53618	K	CDAYRKDLQHP	G3S1L5	K	CDAYRKDLQHP	F7GF98	K	CDAYRKDLQHP	P23514	K	CDAYRKDLQHP	Q9JIF7	K	CDAYRKDLQHP	Q5ZIA5	K	CDAYRKDLQHP	B5DEA8	K	CDAYRKDLQHP	Q66HV4	K	CDAYRKDLQHP	P45437	K	CDAYRKDLQHP	Q7PXG9	K	CDAYRKDLQHP	Q9TYL9	K	CDAYRKDLQHP	Q6CT54	H	CNAIQHDLQHP	P41810	H	CNAIQHDLQHP	Q7RZ70	N	CNGIRNDLQHP	Q9UUF7	N	CNSFRNDLQHP
229	Q8NGL4	K	FTTIMKMRSAS	G3RYG8	K	FITIIKMPSES	F6SJY6	R	FITIMRMPSAS	*	*	*	*	*	*	*	*	*	*	*	*	*	*	*	*	*	*	*	*	*	*	*	*	*	*	*	*	*	*	*	*	*	*	*	*
12	Q96EE3	K	IAADHKDLIHD	G3R6H1	K	IAADHKDLIHD	F7H1B5	K	IAADHKDLIHD	*	*	*	Q8R2U0	K	IAADHKDLIHD	E1BYP7	-	-----------	Q5U4Y8	K	IAADHKDLIHD	Q6TGU2	K	IAADHKDLIHD	Q7K2X8	K	IIADHKDVIHD	Q7Q9L2	K	IHTEHKDVIHD	O45933	R	TVGAHRDLIHC	Q6CL03	S	FLTGHSDLVHD	P53011	D	FDSGHDDLVHD	*	*	*	Q10099	Q	IQTNHQDLVND
211	Q96EE3	K	TRKYAKAETL-	G3R6H1	K	TRKYAKAETL-	F7H1B5	K	TRKYAKAETL-	*	*	*	Q8R2U0	K	TRKYAKAETL-	E1BYP7	K	TRKYAKAEAL-	Q5U4Y8	K	TRKYAKAETL-	Q6TGU2	K	TRKYAKAETL-	Q7K2X8	K	SRKCVKIDTV-	Q7Q9L2	K	ARRWAKTETI-	O45933	R	LRKWQRINSLV	Q6CL03	P	QGKLVPAGHL-	P53011	V	DGKLHVAAKL-	*	*	*	Q10099	K	HGKWKKVAEL-
306	Q96EE3	K	CVRLWKANYMD	G3R6H1	K	CVRLWKANYMD	F7H1B5	K	CVRLWKDNHIQ	*	*	*	Q8R2U0	K	CVRLWKANYMD	E1BYP7	K	CVRLWKANYMD	Q5U4Y8	K	TVRLWKANYMD	Q6TGU2	K	CVRLWKANYMD	Q7K2X8	R	CVRLWRMNYNR	Q7Q9L2	K	CVRMWKMNYLK	O45933	K	TLRSWKSLFVN	Q6CL03	K	KIRLWKASYSN	P53011	K	KVRLWKATYSN	*	*	*	Q10099	K	CVRLWKASYAN
120	Q96EE3	K	SVTDVKFAPKH	G3R6H1	K	SVTDVKFAPKH	F7H1B5	K	SVTDVKFAPKH	*	*	*	Q8R2U0	K	SVTDVKFAPKH	E1BYP7	-	-----------	Q5U4Y8	K	SVTDVKFAPKH	Q6TGU2	K	SVTDVKFAPKH	Q7K2X8	E	SVTDVEFAPKY	Q7Q9L2	K	SVTDVKFAPKS	O45933	C	DVTDICFSPRH	Q6CL03	K	PLFSVKFAPSH	P53011	K	SLYSVKFAPAH	*	*	*	Q10099	S	AVLDISFCPFQ
96	Q96EE3	K	GESNDK-LRGQ	G3R6H1	K	GESNDK-LRGQ	F7H1B5	K	GESNDK-LRGQ	*	*	*	Q8R2U0	K	GESNDK-LRGQ	E1BYP7	-	-----------	Q5U4Y8	K	GESNDK-LRGQ	Q6TGU2	K	GESNDK-QRGQ	Q7K2X8	S	GEKVSSTNTPT	Q7Q9L2	P	GEKTNPAMPPL	O45933	D	VRSEKDLKQKE	Q6CL03	-	DAL----ELSG	P53011	-	DQE----ECSG	*	*	*	Q10099	-	KN------FES
200	O75489	K	GHPFRKDFPLS	Q0MQG7	K	GHPFRKDFPLS	F6ZLX4	K	GHPFRKDFPLS	D3ZG43	K	GHPFRKDFPLT	Q9DCT2	K	GHPFRKDFPLT	F1ND23	K	GHPFRKDFPLS	Q6P613	K	GHPFRKDFPLS	Q566S4	K	GHPFRKDFPLS	Q9VZU4	R	GHPQRRDFPLS	Q7Q5G0	R	GHPQRRDFPLS	Q86NC2	K	GHPFRKDYPLS	*	*	*	*	*	*	P23710	K	GHPLRKDFPMT	*	*	*
144	O75489	K	SRIRVKTYTDE	Q0MQG7	K	SRIRVKTYTDE	F6ZLX4	K	SRIRVKTYTDE	D3ZG43	K	SRIRVKTYADE	Q9DCT2	K	SRIRVKTYADE	F1ND23	K	SRIRVKTYTDE	Q6P613	M	TRMRVMTYTDE	Q566S4	K	SRIRVKTYTDE	Q9VZU4	K	SRIRVKTYTDE	Q7Q5G0	K	SRIRVKTYTDE	Q86NC2	R	ARVRVRTYTDE	*	*	*	*	*	*	P23710	K	SRIRVKTYADE	*	*	*
232	O75489	K	AQEFRKFDLN-	Q0MQG7	K	AQEFRKFDLN-	F6ZLX4	K	AQEFRKFDLN-	D3ZG43	K	AQEFRKFDLN-	Q9DCT2	K	AQEFRKFDLN-	F1ND23	K	SQEFRKFDLN-	Q6P613	K	SQEFRKFDLS-	Q566S4	K	AQEFRKFDLN-	Q9VZU4	K	AQEFRKFDLS-	Q7Q5G0	K	AQEFRKFDLS-	Q86NC2	K	AQEFRKFDLN-	*	*	*	*	*	*	P23710	N	TQAFRNFEGGS	*	*	*
56	O75489	K	-DVAHKQLSAF	Q0MQG7	K	-DVAHKQLSAF	F6ZLX4	K	-DVAHKQLSAF	D3ZG43	K	-DVTHKRLSAF	Q9DCT2	K	-DVTHKQLSAF	F1ND23	K	-EVEQKQLCAF	Q6P613	N	-KVQLNQLSAF	Q566S4	S	-PVTHSQLSEF	Q9VZU4	S	-AVARSHLSDF	Q7Q5G0	S	-AAARSELSEF	Q86NC2	E	-EHKRERLANF	*	*	*	*	*	*	P23710	D	YQSKADNLHKY	*	*	*
76	Q9NQ87	K	PTAFEKQGSSK	G3QYY3	K	PTAFEKQGSSK	F6XRP0	K	PTAFEKQGSSK	D3ZIH3	K	PTAFEKQGSSK	Q9DBX7	K	PTAFEKQGSSK	E1BRR2	K	PTAFEKQGSSK	*	*	*	Q8AXV5	K	PSAFEKQGSSK	*	*	*	*	*	*	*	*	*	*	*	*	*	*	*	*	*	*	*	*	*
233	Q8N9M5	K	STAPLKTMSSD	G3RU29	K	STAPLKTMSSD	F7A3A5	K	SSAPLKTLSSD	F1M0L2	E	APEPLETPSSE	Q3UPR7	E	TPEPLETLSSD	*	*	*	*	*	*	*	*	*	*	*	*	*	*	*	*	*	*	*	*	*	*	*	*	*	*	*	*	*	*
340	Q96HW7	K	AHERAKELYSS	G3QGP0	-	-----------	F6R657	K	AHERAKELYSS	D3ZZQ6	K	AHERAKELYSS	Q8CIM8	K	AHERAKELYSS	E1C2J7	K	AHERAKELYSS	F6UCW4	K	AHERAKELYSS	E7F2X3	K	AHERAKELYAS	Q9W3E1	A	AHERGARLVAS	Q7PX93	A	LHERSAAHFAS	O18167	K	AKKAPKMQESR	*	*	*	*	*	*	*	*	*	*	*	*
201	P28070	K	REVLEKQP---	G3R4T7	K	REVLEKQP---	F7H4P3	K	REVLEKQP---	P34067	K	REVLEKQP---	P99026	K	REVLEKQP---	H9L0U6	K	REVLEKKP---	Q5RJU8	R	REVTERKA---	Q568F3	N	REVIENKE---	Q9VNA5	K	REKKPKDR---	Q7QLL8	*	*	P90868	K	EDEWRK--KGE	Q6CR65	T	RKLVDTEKDVE	P30657	R	RKVVDRESDIP	Q7S0B8	T	RRYAETEEDAA	Q9USQ9	D	RKATDDDR-WK
147	P28070	K	YSRRSKMNPLW	G3R4T7	K	YSRRSKMNPLW	F7H4P3	K	YSRRSKMNPLW	P34067	K	YSRRSKMNPLW	P99026	K	YSRRSKMNPLW	H9L0U6	K	YNRRSKINPLW	Q5RJU8	K	YNRRSKMNPLW	Q568F3	K	YNRRSKMNPLW	Q9VNA5	R	YNRRSRMNPLY	Q7QLL8	*	*	P90868	K	YAKRCKMNPVW	Q6CR65	K	YQRRSKLDPLW	P30657	K	YQRRSKMNPLW	Q7S0B8	D	YKRRNDFDPLW	Q9USQ9	K	YARRNKLDPYW
240	P28070	K	TVTE-KGVEIE	G3R4T7	K	TVTE-KGVEIE	F7H4P3	K	TVTE-KGVEIE	P34067	K	TVTE-KGVEIE	P99026	K	TVTE-KGVEIE	H9L0U6	K	IVTE-KGVEVE	Q5RJU8	S	TVTE-SGVEVE	Q568F3	D	IVTA-DGVEII	Q9VNA5	N	VCSV-NGCGVE	Q7QLL8	*	*	P90868	E	RVDATEGVVLG	Q6CR65	L	IIDNELGLNIE	P30657	T	IIDKNTGLTFK	Q7S0B8	D	VVTK-DGVELK	Q9USQ9	E	TITP-EGIEFQ
128	Q96EF0	K	RESGWKLIDPI	G3RIS4	K	RESGWKLIDPI	F6ZSQ9	K	RESGWKLIEAI	*	*	*	*	*	*	Q5F452	K	REIGWKLIDLK	*	*	*	Q6TEL0	E	RRRGWELISVV	Q9W1Q6	D	KNAGWDYFKLE	Q7Q7F5	D	KAAGWDYFKLE	Q69Z15	R	DVRGWRRLDWN	Q6CPC9	N	PFNSWNIYDPV	P47147	D	SPDSWDIYDPI	A7UVV3	*	*	*	*	*
255	Q96EF0	K	NRAAGKGYENE	G3RIS4	K	NRAAGKGYENE	F6ZSQ9	K	NRAAGKGYENE	*	*	*	*	*	*	Q5F452	K	NRAAGKGYENE	*	*	*	Q6TEL0	K	NRAAGKGYENE	Q9W1Q6	K	NRAAGKGYENE	Q7Q7F5	K	NRAAGKGYENE	Q69Z15	K	NKVQGKGFEDE	Q6CPC9	G	QTALGGGTENM	P47147	G	QMALGGGTENM	A7UVV3	*	*	*	*	*
351	P54652	K	IPKIQKLLQDF	*	*	*	*	*	*	P14659	K	IPKIQKLLQDF	P17156	K	IPKIQKLLQDF	P08106	K	IPKIQKLLQDF	F7BBI7	K	IPKVQKLLQDF	*	*	*	*	*	*	*	*	*	*	*	*	*	*	*	*	*	*	*	*	*	*	*	*
503	P54652	K	TGKENKITITN	*	*	*	*	*	*	P14659	K	TGKENKITITN	P17156	K	TGKENKITITN	P08106	K	TGKENKITITN	F7BBI7	K	TGKENKITITN	*	*	*	*	*	*	*	*	*	*	*	*	*	*	*	*	*	*	*	*	*	*	*	*
348	P54652	K	STRIPKIQKLL	*	*	*	*	*	*	P14659	K	STRIPKIQKLL	P17156	K	STRIPKIQKLL	P08106	K	STRIPKIQKLL	F7BBI7	K	STRIPKVQKLL	*	*	*	*	*	*	*	*	*	*	*	*	*	*	*	*	*	*	*	*	*	*	*	*
189	P54652	K	YGLDKKGCAGG	*	*	*	*	*	*	P14659	K	YGLDKKGCAGG	P17156	K	YGLDKKGCAGG	P08106	K	YGLDKKGTRAG	F7BBI7	K	YGLDKKGAGHG	*	*	*	*	*	*	*	*	*	*	*	*	*	*	*	*	*	*	*	*	*	*	*	*
113	P54652	K	YKGETKTFFPE	*	*	*	*	*	*	P14659	K	YKGEMKTFFPE	P17156	K	YKGEMKTFFPE	P08106	K	YKGEMKTFFPE	F7BBI7	K	FKGENKTFFPE	*	*	*	*	*	*	*	*	*	*	*	*	*	*	*	*	*	*	*	*	*	*	*	*
328	P54652	K	ALRDAKLDKGQ	*	*	*	*	*	*	P14659	K	ALRDAKLDKGQ	P17156	K	ALRDAKLDKGQ	P08106	K	ALRDAKLDKGQ	F7BBI7	K	ALRDAKLDKAQ	*	*	*	*	*	*	*	*	*	*	*	*	*	*	*	*	*	*	*	*	*	*	*	*
454	P54652	K	ERAMTKDNNLL	*	*	*	*	*	*	P14659	K	ERAMTKDNNLL	P17156	K	ERAMTKDNNLL	P08106	K	ERAMTKDNNLL	F7BBI7	R	ERAMTRDNNLL	*	*	*	*	*	*	*	*	*	*	*	*	*	*	*	*	*	*	*	*	*	*	*	*
364	P54652	K	GKELNKSINPD	*	*	*	*	*	*	P14659	K	GKELNKSINPD	P17156	K	GKELNKSINPD	P08106	K	GKELNKSINPD	F7BBI7	K	GRELNKSINPD	*	*	*	*	*	*	*	*	*	*	*	*	*	*	*	*	*	*	*	*	*	*	*	*
510	P54652	K	TITNDKGRLSK	*	*	*	*	*	*	P14659	K	TITNDKGRLSK	P17156	K	TITNDKGRLSK	P08106	K	TITNDKGRLSK	F7BBI7	K	TITNDKGRLSK	*	*	*	*	*	*	*	*	*	*	*	*	*	*	*	*	*	*	*	*	*	*	*	*
223	P54652	K	GIFEVKSTAGD	*	*	*	*	*	*	P14659	K	GIFEVKSTAGD	P17156	K	GIFEVKSTAGD	P08106	K	GIFEVKSTAGD	F7BBI7	K	GIFEVKSTAGD	*	*	*	*	*	*	*	*	*	*	*	*	*	*	*	*	*	*	*	*	*	*	*	*
360	P54652	K	DFFNGKELNKS	*	*	*	*	*	*	P14659	K	DFFNGKELNKS	P17156	K	DFFNGKELNKS	P08106	K	DFFNGKELNKS	F7BBI7	R	DFFNGRELNKS	*	*	*	*	*	*	*	*	*	*	*	*	*	*	*	*	*	*	*	*	*	*	*	*
188	P54652	K	AYGLDKKGCAG	*	*	*	*	*	*	P14659	K	AYGLDKKGCAG	P17156	K	AYGLDKKGCAG	P08106	K	AYGLDKKGTRA	F7BBI7	K	AYGLDKKGAGH	*	*	*	*	*	*	*	*	*	*	*	*	*	*	*	*	*	*	*	*	*	*	*	*
109	P54652	K	VQVEYKGETKT	*	*	*	*	*	*	P14659	K	VQVEYKGEMKT	P17156	K	VQVEYKGEMKT	P08106	K	VQVEYKGEMKT	F7BBI7	K	VKVEFKGENKT	*	*	*	*	*	*	*	*	*	*	*	*	*	*	*	*	*	*	*	*	*	*	*	*
373	Q92901	K	IDTTSKFGHGR	G3R1R9	K	IDTTSKFGHGR	F7HSX3	K	IDTTSKFGHGR	D4A9G1	K	IDTTSKFGHGC	Q9CQ09	K	IDTTSKFGHGC	F1P5V2	K	IDTTSKFGHGC	Q5BKH7	K	IDTTSKFGHGC	*	*	*	*	*	*	*	*	*	*	*	*	*	*	*	*	*	*	*	*	*	*	*	*
646	Q96RS0	K	VPELAKYWAQR	G3RW03	K	VPELAKYWAQR	F6SPF4	K	VPELAKYWAQR	P85107	K	VPELAKYWAQR	Q923W1	K	VPELAKYWAQR	Q5ZJ77	K	DPELIKYWAQR	F6YTE0	K	VPHLAKYWAQR	F1QWD6	K	EPELAKYWAQR	*	*	*	A7USN0	K	DRSLLKYWYKR	*	*	*	*	*	*	*	*	*	*	*	*	*	*	*
110	Q96RS0	K	RITAHKDFEVS	G3RW03	K	RITAHKDFEVS	F6SPF4	K	RISAHKNFEVS	P85107	G	RMSTHGSFEVS	Q923W1	E	RMSSHENFEMS	Q5ZJ77	R	GHSAHRDFVAK	F6YTE0	R	GSSYERDYVPL	F1QWD6	R	SSSKQRRAGQV	*	*	*	A7USN0	-	-----------	*	*	*	*	*	*	*	*	*	*	*	*	*	*	*
44	Q96RS0	K	YNLGLKGYYIR	G3RW03	K	YNLGLKGYYIR	F6SPF4	K	YNLGLKGYYIR	P85107	K	YNLGLKGYYVK	Q923W1	K	YNLGLKGYYVK	Q5ZJ77	K	YKLGLKGFYVK	F6YTE0	K	LLLFCKGFYKS	F1QWD6	K	YRSDFKAISSQ	*	*	*	A7USN0	-	-----------	*	*	*	*	*	*	*	*	*	*	*	*	*	*	*
121	Q96RS0	K	MNTRNKVKIKK	G3RW03	K	MNTRNKVKIKK	F6SPF4	K	MNTRNKVKIKK	P85107	K	MNARNKAKVRQ	Q923W1	K	MNARNKAKVKQ	Q5ZJ77	R	EKYRKRGNVKF	F6YTE0	V	DSCEKVNKIWK	F1QWD6	-	LARP------K	*	*	*	A7USN0	-	-----------	*	*	*	*	*	*	*	*	*	*	*	*	*	*	*
663	Q96RS0	K	FDDGIKLDREG	G3RW03	K	FDDGIKLDREG	F6SPF4	K	FDDGIKLDREG	P85107	K	FDDGIKLDKEG	Q923W1	K	FDDGIKLDKEG	Q5ZJ77	K	FDEGIKLDREG	F6YTE0	K	FDEGIKLDEEG	F1QWD6	K	FDEGIKLDHEG	*	*	*	A7USN0	K	FDAGIKLDRES	*	*	*	*	*	*	*	*	*	*	*	*	*	*	*
102	Q99757	K	GPRLEKMVAKQ	G3RTN8	K	GPRLEKMVAKQ	*	*	*	P97615	K	GPRLEKMVAKQ	P97493	K	GPRLEKMVAKQ	Q5ZJY6	K	GPRLEKMVAKQ	Q641J6	K	APRLEKVVAKQ	Q6P131	K	GPRLEKAIAKQ	Q9W022	S	TPRIESIVGEQ	Q7QJ17	T	TPRIETVIGEN	Q17424	E	GPRLEEKVNGR	*	*	*	*	*	*	*	*	*	*	*	*
581	B2RNG4	K	ELVQQKQLVRE	G3SE48	K	ELVQQKQLVRE	F6ZTK3	K	ELVQQKQLVRE	D3ZA88	S	ELAQQSQLVEE	K7N6K2	S	ELAQQSQLVEE	*	*	*	*	*	*	*	*	*	*	*	*	*	*	*	*	*	*	*	*	*	*	*	*	*	*	*	*	*	*
16	P78424	K	AGQVSKPLLSV	G3QV14	K	AGQVSKPLLSV	F7H570	-	-----------	E9PU86	-	-----------	Q8BJI4	K	AGQVSKPLLSV	E1C0A7	K	AGQVSKPLLSL	*	*	*	E7F3F7	K	TGQLSKPLLPL	*	*	*	*	*	*	*	*	*	*	*	*	*	*	*	*	*	*	*	*	*
932	Q8N5A0	K	AAQGVKILGKD	*	*	*	F6YEC2	K	AAQGVKILGKD	B2GUV7	K	AAQGVKILGKD	Q6A002	K	AAQGVKILGKD	Q9W6Q4	-	-----------	*	*	*	F1QB47	K	TAQGVKILGKD	*	*	*	*	*	*	*	*	*	*	*	*	*	*	*	*	*	*	*	*	*
768	Q99665	K	LVDLYKVLESR	G3RT34	K	LVDLYKVLESR	F6X0C8	K	LVDLYKVLESR	F1LRH7	K	LVNLYKVLGSR	P97378	K	LVNLYKVLESR	Q5GR16	K	LPDLYKKMVLE	F6WV01	-	-----------	A8WH97	-	------VEVEE	*	*	*	*	*	*	*	*	*	*	*	*	*	*	*	*	*	*	*	*	*
128	Q99614	K	GNEQFKKGDYI	G3QFT3	K	GNEQFKKGDYT	F7AF32	K	GNEQFKKGDYI	Q66H09	K	GNEQFKRGDYV	Q91Z38	K	GNERFKRGDYM	E1BWM0	K	GNEQFKKGDYG	*	*	*	Q5U3P1	K	GNAQFKSGEHV	Q9VEV3	K	GNELFKNDDAE	Q7Q9B6	K	GNELFKQGEHS	O44951	A	GNNFFANGEFE	*	*	*	*	*	*	Q7S8N9	T	ANALFTSGKYD	*	*	*
250	Q99614	K	EEMLGKLKDLG	G3QFT3	K	EEMLGKLKDLG	F7AF32	K	EEMLGKLKDLG	Q66H09	K	EEMLGKLKDLG	Q91Z38	K	EEMLGKLKDLG	E1BWM0	K	KEMLGKLKDLG	*	*	*	Q5U3P1	K	EEMMSKLKDLG	Q9VEV3	S	NEMMSSLKDLG	Q7Q9B6	K	EEMMGKLKDLG	O44951	K	ADVMEKLKGFG	*	*	*	*	*	*	Q7S8N9	K	AEMWGKLKDLG	*	*	*
180	Q99614	K	INDCSKAIQLN	G3QFT3	K	INDCSKAIQLN	F7AF32	K	INDCSKAIQLN	Q66H09	K	ITDCSKAIQLN	Q91Z38	K	ITDCSKAIQLN	E1BWM0	K	LNDCSKAVELD	*	*	*	Q5U3P1	K	ISDCSKAIELN	Q9VEV3	K	IDDCTKAIELW	Q7Q9B6	K	LEDCTKALEYN	O44951	K	VEAASKSIEIG	*	*	*	*	*	*	Q7S8N9	K	ITHATKALDLL	*	*	*
102	Q99614	K	LIELEKNMSDE	G3QFT3	K	LIELEKNMSDE	F7AF32	K	LIELEKNMSDE	Q66H09	K	LIELEKNMPEE	Q91Z38	K	LIELEKNMPEE	E1BWM0	K	LLELEKDMPEE	*	*	*	Q5U3P1	K	LRELEKDLTEE	Q9VEV3	K	LREREKDLSPE	Q7Q9B6	C	QRDYECGLSEE	O44951	E	MAIIEEIF--E	*	*	*	*	*	*	Q7S8N9	I	SKQADIKFSPE	*	*	*
25	Q96CJ1	K	GESFEK-Q---	G3R7H1	K	GESFEK-Q---	F6QNE7	K	GESFEK-Q---	Q811X5	K	GESFEK-Q---	Q91ZD6	K	GESFEK-Q---	Q5ZHP7	K	GETFEK-Q---	B5DDV6	K	GESFEK-Q---	Q6IQU8	K	GETFEK-Q---	Q7JRJ1	P	GATFNPKN---	*	*	*	Q9TXQ9	V	GKSFEVKGRKS	*	*	*	*	*	*	*	*	*	*	*	*
119	Q96CJ1	K	VEGSSKIQYRK	G3R7H1	K	VEGSSKIQYRK	F6QNE7	K	VEGSSKIQYRK	Q811X5	K	GEGSSKIQCRL	Q91ZD6	R	VEGSSRIQYRL	Q5ZHP7	K	AEGSSKVQSRI	B5DDV6	K	AEGSSKIQSRL	Q6IQU8	K	AEGSSKIQSRL	Q7JRJ1	K	NEVTNKSVQLP	*	*	*	Q9TXQ9	T	DLDQGTELALK	*	*	*	*	*	*	*	*	*	*	*	*
283	Q8N5Y2	K	EQAQYKKVTSS	G3QUN5	K	EQAQYKKVTSS	F7HPY9	K	EQAQYKKVTSS	Q5RJQ2	K	EQTQYKRVTSS	Q9WVG9	K	EQTQYKRVTSS	F1NGM3	K	EQAQFKKVTSS	F6XGM5	K	ELSQYKKVMSS	*	*	*	P50536	H	EKEYVHNYLTD	Q7PYF7	Q	EKPQAQIVLAE	*	*	*	*	*	*	*	*	*	*	*	*	*	*	*
289	Q8N5Y2	K	KVTSSKFFLPI	G3QUN5	K	KVTSSKFFLPI	F7HPY9	K	KVTSSKFFLPI	Q5RJQ2	K	RVTSSKFFLPI	Q9WVG9	K	RVTSSKFFLPI	F1NGM3	K	KVTSSKFFLPI	F6XGM5	K	KVMSSKFFKKR	*	*	*	P50536	D	NYLTDDNMRNC	Q7PYF7	D	IVLAEDNLRSF	*	*	*	*	*	*	*	*	*	*	*	*	*	*	*
34	Q7Z6W7	K	KWHPDKNPENK	G3QMW1	K	KWHPDKNPENK	F6T7S1	K	KWHPDKNPENK	D3ZN46	K	KWHPDKNPENK	Q9QYI8	K	KWHPDKNPENK	*	*	*	*	*	*	*	*	*	*	*	*	*	*	*	*	*	*	*	*	*	*	*	*	*	*	*	*	*	*
256	P55735	K	NTWSPKLLH--	G3R3T3	K	NTWSPKLLH--	H9FYB4	K	NTWSPKLLH--	Q5XFW8	K	NMWSPKLLH--	Q9D1M0	K	NMWSPKLLH--	E1BVC4	K	SSWSPKLLH--	Q6P812	K	NCWNPKLLH--	Q7T2E1	K	NTWTAKLLH--	Q9V3J4	T	SEWTSTVLH--	Q7QBG4	A	ANWQPAVLH--	Q9N4A7	K	EEWKAKLLE--	Q6CSZ5	T	DTWKKTLLKED	Q04491	T	GPWKKTLLKEE	Q7RZF5	K	GEWKCKVL---	O94319	T	GPWQKTPLTEE
175	P55735	K	PSGQ-KPNYIK	G3R3T3	K	PSGQ-KPNYIK	H9FYB4	K	PSGQ-KPNYIK	Q5XFW8	K	PSGQ-KPNYIK	Q9D1M0	K	PSGQ-KPNYIK	E1BVC4	K	PSGQ-KPNYIK	Q6P812	K	PSSQ-KPNYIK	Q7T2E1	K	PTGQ-KPNYIK	Q9V3J4	R	RVTS-RSAAVK	Q7QBG4	T	RPSK-TNLAVK	Q9N4A7	D	----ADPAAKK	Q6CSZ5	S	TSGSASPQQVR	Q04491	G	-----GTKESR	Q7RZF5	G	NPG-PGSTGNR	O94319	-	SP----AAGPK
38	P55735	K	SDRSVKIFDVR	G3R3T3	K	SDRSVKIFDVR	H9FYB4	K	SDRSVKIFDVR	Q5XFW8	K	SDRSVKIFDVR	Q9D1M0	K	SDRSVKIFDVR	E1BVC4	K	SDRSVKIFDVR	Q6P812	K	SDRSVKIFDVK	Q7T2E1	K	SDRSVKIFDVK	Q9V3J4	R	SDGSVRIFHSR	Q7QBG4	K	SDNSVKIFDIK	Q9N4A7	K	SDRLVKIFEVR	Q6CSZ5	K	SDHTVKIFEVE	Q04491	K	SDKTIKIFEVE	Q7RZF5	K	SDRTIKIFEIE	O94319	K	SDQTIKVFSIE
64	O15105	K	GCCLGKAVRGA	G3R4S9	-	-----------	F7EIP8	K	GCCLGKAVRGA	O88406	K	GCCLGKAVRGA	O35253	K	GCCLGKAVRGA	C3U1W3	K	GCCPAKLPRGG	F6X8Q3	K	GCCLGKSANKV	Q6NZT3	S	GCCLASKP---	*	*	*	*	*	*	*	*	*	*	*	*	*	*	*	*	*	*	*	*	*
70	O15105	K	AVRGAKGHHHP	G3R4S9	-	-----------	F7EIP8	K	AVRGAKGHIHP	O88406	K	AVRGAKGHHHP	O35253	K	AVRGAKGHHHP	C3U1W3	-	LPRGG------	F6X8Q3	P	SANKVPGK---	Q6NZT3	-	KP---------	*	*	*	*	*	*	*	*	*	*	*	*	*	*	*	*	*	*	*	*	*
343	Q96BW5	K	LIENPKQWLTF	G3RFD4	K	LIENPKQWLTF	F7GPK8	K	LIENPKQWLTF	Q63530	K	LRENPKQWLTF	Q60866	K	LIENPKQWLTF	E1BWG7	K	LIGNPKRWLTF	F6XQC2	K	LLENPKQWLTF	F1RBR6	K	LIENPKRWLTF	Q9VHF2	A	TVTNPAKWLAF	Q7QK30	A	TIANPARWLEM	*	*	*	*	*	*	*	*	*	*	*	*	*	*	*
336	Q96BW5	K	ENVLDKILIEN	G3RFD4	K	ENVLDKILIEN	F7GPK8	K	ENVLDKILIEN	Q63530	K	ERVLDKILREN	Q60866	K	ERVLDKILIEN	E1BWG7	K	QDKIDKILIGN	F6XQC2	K	QQCVDKILLEN	F1RBR6	K	QNQVDKILIEN	Q9VHF2	Q	LEQVEQMTVTN	Q7QK30	T	IKTVDTMTIAN	*	*	*	*	*	*	*	*	*	*	*	*	*	*	*
19	Q96BW5	K	LVEPSKLGRTL	G3RFD4	K	LVEPSKLGRTL	F7GPK8	K	LVEPSKLGRTL	Q63530	Q	PVEPSQLGRTL	Q60866	Q	LVEPSQLGRTL	E1BWG7	Q	LVEPEQLGCTL	F6XQC2	Q	PIHPEQLGRTL	F1RBR6	Q	QIEPDQLGRTM	Q9VHF2	L	TITPNLLGRTL	Q7QK30	Q	PVDPEQLGYTL	*	*	*	*	*	*	*	*	*	*	*	*	*	*	*
111	Q96BW5	K	DTQTLKRLAEE	G3RFD4	K	DTQTLKRLAEE	F7GPK8	K	DTQTLKGLAEE	Q63530	K	DVRTLKWLAEQ	Q60866	K	DVHTLKWLAEQ	E1BWG7	K	DMKTLKKLSEE	F6XQC2	K	DIKMLKKMAEK	F1RBR6	K	NLPALKQLAKE	Q9VHF2	V	NLEFIVELAKS	Q7QK30	H	NLKLMHDVSRE	*	*	*	*	*	*	*	*	*	*	*	*	*	*	*
302	Q96BW5	K	HDIHTKTRLMK	G3RFD4	K	HDIHTKTRLMK	F7GPK8	K	HDIHTKTRLMK	Q63530	K	HDIHTKHRLMK	Q60866	K	HDIHTKHRLMK	E1BWG7	K	HDVHTKNRLMK	F6XQC2	K	HDIHTKNRLLK	F1RBR6	K	HDIHTKHRLTK	Q9VHF2	K	HDIHTKHRLTS	Q7QK30	K	HDIHTKHRLTS	*	*	*	*	*	*	*	*	*	*	*	*	*	*	*
238	Q96BW5	K	RTILDKKELLE	G3RFD4	K	RTILDKKELLE	F7GPK8	K	RTILDKKELLE	Q63530	K	RSIFDKKELLE	Q60866	K	RTIFDKKELLE	E1BWG7	T	RSIFDTKKLLE	F6XQC2	E	RTIFDETKLLE	F1RBR6	H	RSIYDHGELLE	Q9VHF2	I	RTIFDIDELLE	Q7QK30	D	RTLFEDEDLLE	*	*	*	*	*	*	*	*	*	*	*	*	*	*	*
81	Q96BW5	K	ETEAIKEELLY	G3RFD4	K	ETEAIKEELLY	F7GPK8	K	ETEAIKEELLY	Q63530	R	EVEAVREELLY	Q60866	R	EVGAIREELLY	E1BWG7	R	EIDAVREELLH	F6XQC2	T	EIEAITEEIMI	F1RBR6	K	ELEAVKEELLC	Q9VHF2	K	ALEAAKKDVLL	Q7QK30	T	THEAVTKDVVA	*	*	*	*	*	*	*	*	*	*	*	*	*	*	*
225	Q96BW5	K	GADISKTVMSH	G3RFD4	K	GADISKTVMSH	F7GPK8	K	GADISKTVMSH	Q63530	K	GADISKTVMSH	Q60866	K	GADISKTVMSH	E1BWG7	K	GADASKTVMSH	F6XQC2	K	GADISKTVMSH	F1RBR6	K	GGDISKTVMSH	Q9VHF2	K	GGRADKCVMSH	Q7QK30	K	GGSASKCVMSH	*	*	*	*	*	*	*	*	*	*	*	*	*	*	*
88	Q96BW5	K	ELLYFKANGGG	G3RFD4	K	ELLYFKANGGG	F7GPK8	K	ELLYFKANGGG	Q63530	K	ELLYFKAKGGG	Q60866	K	ELLYFKAKGGG	E1BWG7	K	ELLHFKAAGGG	F6XQC2	K	EIMIFKAAGGG	F1RBR6	R	ELLCYRKAGGG	Q9VHF2	K	DVLLYKKHGGG	Q7QK30	K	DVVAYKKFGGG	*	*	*	*	*	*	*	*	*	*	*	*	*	*	*
137	P30043	K	HIRMHKVLRES	G3RVX8	K	HIRMHKVLQES	F6T739	K	HIRMHKVLQES	B5DF65	K	HIRMHKILEES	Q923D2	K	HIRMHKILQES	*	*	*	F6X829	Q	HIRMHQVLKDS	E9QCF1	T	HDRMYTVLKES	Q9VH72	D	HQRMLDLTKAC	Q7PXB6	E	HRRMLETVKGC	*	*	*	Q6CSL6	S	--LSDSELITS	*	*	*	*	*	*	*	*	*
105	P30043	K	AHGVDKVVACT	G3RVX8	K	AHGVDKVVACT	F6T739	K	AHGVDKVVACT	B5DF65	K	AHGVDKVVACT	Q923D2	K	AHGVDKVVACT	*	*	*	F6X829	K	LLGIRKVVACM	E9QCF1	K	ARGIRKVVGCM	Q9VH72	K	EAKLTKFSIVM	Q7PXB6	K	EASLKKFSVCL	*	*	*	Q6CSL6	H	QAGVKHIVRIS	*	*	*	*	*	*	*	*	*
99	P30043	K	IVAAMKAHGVD	G3RVX8	K	IVAAMKAHGVD	F6T739	K	IVAAMKAHGVD	B5DF65	K	IVAAMKAHGVD	Q923D2	K	IVTAMKAHGVD	*	*	*	F6X829	K	IVEAMKLLGIR	E9QCF1	K	IVEVMKARGIR	Q9VH72	K	LIKAMKEAKLT	Q7PXB6	K	IIAAMKEASLK	*	*	*	Q6CSL6	K	ALWAAKQAGVK	*	*	*	*	*	*	*	*	*
178	P30043	K	SRVISKHDLGH	G3RVX8	K	SRVISKHDLGH	F6T739	K	SRVISKHDLGH	B5DF65	K	SRVISKHDLGH	Q923D2	K	SRVISKHDLGH	*	*	*	F6X829	T	GNVISTHDLSH	E9QCF1	K	GRVISKYDLGH	Q9VH72	K	--LVSKYDLGK	Q7PXB6	K	SRSISKLDLGQ	*	*	*	Q6CSL6	S	LGMIDSRDIVD	*	*	*	*	*	*	*	*	*
120	P30043	K	LWDPTKVPPRL	G3RVX8	K	LWDPTKVPPRL	F6T739	K	LWDPTKVPPRL	B5DF65	K	LWDPSKVPPRL	Q923D2	K	LWDPTKVPPRL	*	*	*	F6X829	K	LWDIAKVPPTL	E9QCF1	K	LWDRSKVPPRL	Q9VH72	E	LRPLNEVPTVF	Q7PXB6	K	FMDPDKVPAIF	*	*	*	Q6CSL6	T	AHDAPTINSRS	*	*	*	*	*	*	*	*	*
46	O43617	K	NKQLDKMGFNI	G3QPZ5	K	NKQLDKMGFNI	F7A3R2	K	NKQLDKMGFNI	Q5U1Z2	R	NKQLDRMGYNI	Q3U9K9	R	NKQLDRMGYNI	Q5ZI57	K	NKQLDKMGYNI	Q5BKN1	K	NKQLEKMGYNI	Q6DC31	K	NKQLDKMGYNI	Q9VSY8	R	NKQLERIGYNM	F5HIY1	R	NKQLDRIGFNM	P34605	K	TIQLDKMGFNM	Q6CJT3	S	NDQLFSMGYNI	P36149	S	NDHLYSMGYNI	V5ILR3	R	NKQLDRMGYNI	Q9P6P5	K	NEELDKMGYNI
42	O43617	K	-EDVNKQLDKM	G3QPZ5	K	-EDVNKQLDKM	F7A3R2	K	-EDVNKQLDKM	Q5U1Z2	K	-EDVNKQLDRM	Q3U9K9	K	-EDVNKQLDRM	Q5ZI57	K	-EDVNKQLDKM	Q5BKN1	K	-EDVNKQLEKM	Q6DC31	K	-EEVNKQLDKM	Q9VSY8	K	-EDVNKQLERI	F5HIY1	K	-DDVNKQLDRI	P34605	I	-KDVTIQLDKM	Q6CJT3	D	FKKVNDQLFSM	P36149	D	FNKVNDHLYSM	V5ILR3	K	YAEVNKQLDRM	Q9P6P5	E	YEKVNEELDKM
156	O43617	K	VQDTLKGDGVT	G3QPZ5	K	VQDTLKGDGVT	F7A3R2	K	VQDTLKGDGVT	Q5U1Z2	K	VQDTLKGDGVT	Q3U9K9	K	VQDTLKGDGVT	Q5ZI57	K	VQDTLKGDSVT	Q5BKN1	K	AQDTLKGDSVT	Q6DC31	R	TQDTLRGDNVT	Q9VSY8	K	VQDQLKGDNVT	F5HIY1	K	SQDQLKGDATT	P34605	D	---ATDTGANT	Q6CJT3	R	VSDVLRGNTQT	P36149	R	VSDILRGDSQT	V5ILR3	R	ISDVLRGHDTT	Q9P6P5	R	LRDILRGDEHT
29	Q99417	K	LDTLTKVLVAL	G3QSP6	K	LDTLTKVLVAL	*	*	*	D4A7F2	K	LDTLTKVLVAL	Q9EQS3	K	LDTLTKVLVAL	*	*	*	Q28FI3	K	LDTLTKVLVAL	Q24JV0	N	LDSLTNVLVAL	*	*	*	A7US38	Q	LDAITQVLVKC	*	*	*	*	*	*	*	*	*	*	*	*	*	*	*
20	Q99417	K	RRYLEKSGVLD	G3QSP6	K	RRYLEKSGVLD	*	*	*	D4A7F2	K	RRYLEKSGVLD	Q9EQS3	K	RRYLEKSGVLD	*	*	*	Q28FI3	K	RRYLEKAGVLD	Q24JV0	K	RRYLEKAGVLD	*	*	*	A7US38	R	RKYLDRQGVLD	*	*	*	*	*	*	*	*	*	*	*	*	*	*	*
255	Q9UNE7	K	ITYDRKDIEEH	G3RYV0	K	ITYDRKDIEEH	H9FNL3	K	ITYDRKDIEEH	D4A4T0	K	ITYDRKDIEEH	Q9WUD1	K	ITYDRKDIEEH	Q5ZHY5	K	ITYDRKDIEEH	Q0V9Q4	K	ITYDRKDIEEH	Q7ZTZ6	K	ITYDRKDIEEH	Q9XYW6	K	ITYERKDIEEH	Q7PWM1	K	MTYERKDIEEH	G5ECY6	E	ITYDREEIVQH	*	*	*	*	*	*	A7UWK1	A	KSYERASIEEH	*	*	*
221	Q9UNE7	K	VD--EKRKKRD	G3RYV0	K	VD--EKRKKRD	H9FNL3	K	VD--EKRKKRD	D4A4T0	K	VD--EKRKKRD	Q9WUD1	K	VD--EKRKKRD	Q5ZHY5	K	VD--EKRKKRD	Q0V9Q4	K	VD--EKRKKRD	Q7ZTZ6	K	VD--EKRKKRE	Q9XYW6	R	VD--ERRKKRE	Q7PWM1	R	VD--DRRRKRE	G5ECY6	K	TQ--EKRQNRE	*	*	*	*	*	*	A7UWK1	N	ARDKENQRRPN	*	*	*
22	Q9UNE7	K	GGSPEKSPSAQ	G3RYV0	K	GGSPEKSPSAQ	H9FNL3	K	GGSPEKSPSAQ	D4A4T0	K	GGSPDKSPSAQ	Q9WUD1	K	GGSPDKSPSAQ	Q5ZHY5	K	GGSPEKSHSAQ	Q0V9Q4	K	GGSPEKSVSAQ	Q7ZTZ6	K	ASSPEKSSSAQ	Q9XYW6	T	HIYSTTNLSDL	Q7PWM1	A	HMYSTANLSDV	G5ECY6	M	-----MSSGAE	*	*	*	*	*	*	A7UWK1	S	----MSTQSSL	*	*	*
688	Q9UGP8	K	FPAPGKPGNYQ	G3QJD3	-	-----------	F7FPB6	K	FPAPGKPGNYQ	D4A2Z6	R	FPAPGRPGNHQ	Q8VHE0	K	FPAPGKPGNYQ	E1C0C3	K	FPAPGKPGNYQ	F7CZX0	K	FPAPNKPGNYQ	Q6DGY6	K	FPAPSKTGNYQ	Q9VS57	W	FTAPRWPGVYT	Q7QJ88	W	FTAPKWAGMYV	Q9U1W0	-	-----------	Q6CTV3	E	QPAPKEEGTYF	P14906	T	QPAPETVGDFF	Q7RXN9	Q	A--PPQAGHYT	Q9HGN7	V	V--PPVAGTFS
300	Q9UGP8	K	CPYSLKARVLL	G3QJD3	K	CPYSLKARVLL	F7FPB6	K	CPYSLKARVLL	D4A2Z6	K	CPYSLKARVLL	Q8VHE0	K	CPYSLKARVLL	E1C0C3	K	CPYSLKARVLL	F7CZX0	K	CPYSLKTRVLL	Q6DGY6	K	YPYSLKARVLL	Q9VS57	K	RMYSIKARAIL	Q7QJ88	K	RSYSLKARAIL	Q9U1W0	K	QPYALKSRVLL	Q6CTV3	D	---SVDIANII	P14906	D	---PTDFEKLL	Q7RXN9	K	NGPRRKALALL	Q9HGN7	Y	KNPKEYILKLL
381	Q9UGP8	K	LQQF-KSPLLQ	G3QJD3	K	LQQF-KSPLLQ	F7FPB6	K	LQQF-KSPLLQ	D4A2Z6	K	LQQF-KSPLLQ	Q8VHE0	K	LQQF-KSPLLQ	E1C0C3	K	LQQF-KSPLLQ	F7CZX0	K	LQQF-KSPLLQ	Q6DGY6	K	LQEA-KSPLLQ	Q9VS57	K	LWEF-KSPLLQ	Q7QJ88	E	LRES-EHPLMQ	Q9U1W0	N	LWQK-NSPLLQ	Q6CTV3	H	TPLSPHSQIFQ	P14906	N	VPLTPNCQILQ	Q7RXN9	A	IPPK-ASPLYQ	Q9HGN7	P	IPLDAPFPLLQ
710	Q9UGP8	K	GLDQIKPLKLE	G3QJD3	-	-----------	F7FPB6	K	GLDQIKPLKLE	D4A2Z6	K	GLDQTKPLKLE	Q8VHE0	K	GLDQIKPLKLE	E1C0C3	K	GLDQIKPLKLE	F7CZX0	K	GLDQIKPLKLE	Q6DGY6	K	GLDQIKPLKLE	Q9VS57	Q	GMDQQQELKLD	Q7QJ88	L	GMDQQLDLKLD	Q9U1W0	-	-----------	Q6CTV3	F	GSDLDFTVPLT	P14906	I	TTDLDITMNMK	Q7RXN9	M	GFDTKMEVTLV	Q9HGN7	S	GEDVISNLTMI
407	Q9UGP8	K	KKYKIKTIQDL	G3QJD3	K	KKYKIKTIQDL	F7FPB6	K	KKYKIKTIQDL	D4A2Z6	K	KKFKIKSIQDL	Q8VHE0	K	KKYKIKTIQDL	E1C0C3	K	KKYKIKSIQDL	F7CZX0	K	KKFKIKSIRDL	Q6DGY6	R	KKYKVRTLQDL	Q9VS57	K	KKRHVKNLQQF	Q7QJ88	R	RKYNTRNLQQL	Q9U1W0	F	RKKRVFSCHDL	Q6CTV3	C	-TDDICALGKL	P14906	H	-TGDIHTLGKL	Q7RXN9	T	DSRVHTTVQAF	Q9HGN7	S	--RNISSIPQF
633	Q9UGP8	K	LETKSKITHPV	G3QJD3	K	LETKSKITHPV	F7FPB6	K	LETKSKITHPV	D4A2Z6	K	LETKSKITHPV	Q8VHE0	K	LETKSKITHPV	E1C0C3	K	LETKSKITHPV	F7CZX0	K	LETKSKITHSV	Q6DGY6	K	LETKSKVTHPV	Q9VS57	R	LEGKSRLSHTV	Q7QJ88	K	LEGRSKVSHPV	Q9U1W0	-	-----------	Q6CTV3	P	KLLEQPLLPET	P14906	P	MMSKQPLVPYS	Q7RXN9	V	AESEDVYPPLA	Q9HGN7	E	VLGDVETLPYA
135	Q9UGP8	K	KYHPDK-GGD-	G3QJD3	K	KYHPDK-GGD-	F7FPB6	K	KYHPDK-GGD-	D4A2Z6	K	KYHPDK-GGD-	Q8VHE0	K	KYHPDK-GGD-	E1C0C3	K	KYHPDK-GGD-	F7CZX0	-	HSD-----RN-	Q6DGY6	K	KHHPDK-GGD-	Q9VS57	K	VLHPDKETGD-	Q7QJ88	K	ILHPDKETGD-	Q9U1W0	R	IHHPDR-GGD-	Q6CTV3	K	KFHPDKLSKDL	P14906	K	KFHPDKLAKGL	Q7RXN9	K	KFHPDKARPDA	Q9HGN7	K	KFHPDKVRNMV
130	Q9UGP8	K	RLLSLKYHPDK	G3QJD3	K	RLLSLKYHPDK	F7FPB6	K	RLLSLKYHPDK	D4A2Z6	K	RLLSLKYHPDK	Q8VHE0	K	RLLSLKYHPDK	E1C0C3	K	RALSLKYHPDK	F7CZX0	H	RLLQIHSD---	Q6DGY6	K	RVLSLKHHPDK	Q9VS57	V	YRLSKVLHPDK	Q7QJ88	I	RTLSVILHPDK	Q9U1W0	I	RDMSKIHHPDR	Q6CTV3	K	RKLSVKFHPDK	P14906	K	RKLSVKFHPDK	Q7RXN9	K	KMLSLKFHPDK	Q9HGN7	K	KRLSIKFHPDK
147	Q9UGP8	K	FMRIAKAYAAL	G3QJD3	K	FMRIAKAYAAL	F7FPB6	K	FMRIAKAYAAL	D4A2Z6	K	FMRIAKAYAAL	Q8VHE0	K	FMRIAKAYAAL	E1C0C3	K	FMRIAKAYAAL	F7CZX0	K	MALCAKPFPSL	Q6DGY6	K	FMKLAKAYSAL	Q9VS57	K	FMMLSKAYQAL	Q7QJ88	K	FMKLTKAYQAL	Q9U1W0	K	FDKIAKAHQAL	Q6CTV3	K	FVMINKAYKAL	P14906	K	YVQITKAYESL	Q7RXN9	K	YVEISKAYQAL	Q9HGN7	N	YIEITNAYRAL
315	Q9BPY3	K	LPEYFKRLTCE	G3RK42	K	LPEYFKRLTCE	F7HSX4	K	LPEYFKRLTCE	Q4QQT2	K	LPEYFKRLTCE	Q8C569	K	LPEYFKRLTCE	E1BQT0	G	LPEYFGRLASE	Q6DF29	E	LPEYFERLANE	E7FEK3	E	LPEYFERLANE	*	*	*	*	*	*	*	*	*	*	*	*	*	*	*	*	*	*	*	*	*
43	Q13557	K	QEYAAKIINTK	G3S8D3	K	QEYAAKIINTK	F6UGY3	K	QEYAAKIINTK	P15791	K	QEYAAKIINTK	Q8CCM0	K	QEYAAKIINTK	Q5ZKI0	K	QEYAAKIINTK	A9ULG8	K	QEYAAKIINTK	Q6DEH3	K	QEYAAKIINTK	Q00168	K	FEFAAKIINTK	Q7QEK3	K	FEFAAKIINTK	O62305	K	LEFAAKIINTK	*	*	*	*	*	*	*	*	*	*	*	*
227	Q13557	K	LYQQIKAGAYD	G3S8D3	K	LYQQIKAGAYD	F6UGY3	K	LYQQIKAGAYD	P15791	K	LYQQIKAGAYD	Q8CCM0	K	LYQQIKAGAYD	Q5ZKI0	K	LYQQIKAGAYD	A9ULG8	K	LYQQIKAGAYD	Q6DEH3	K	LYQQIKAGAYD	Q00168	K	LYSQIKAGAYD	Q7QEK3	K	LYVQIKAGTYD	O62305	K	LYAQIKAGAYD	*	*	*	*	*	*	*	*	*	*	*	*
251	Q13557	K	KDLINKMLTIN	G3S8D3	K	KDLINKMLTIN	F6UGY3	K	KDLINKMLTIN	P15791	K	KDLINKMLTIN	Q8CCM0	K	KDLINKMLTIN	Q5ZKI0	K	KDLINKMLTIN	A9ULG8	K	KDLINKMLTIN	Q6DEH3	K	KDLINKMLTIN	Q00168	Q	KNLINQMLTVN	Q7QEK3	Q	KSLINQMLTVN	O62305	S	KSLIDSMLTVN	*	*	*	*	*	*	*	*	*	*	*	*
351	Q92598	K	RIPAVKERIAK	G3RH28	K	RIPAVKERIAK	F6Y7D1	K	RIPAVKERIAK	Q66HA8	K	RIPAVKERIAR	Q61699	K	RIPAVKERIAK	E1BT08	K	RIPAVKERIAK	F7AZ65	K	RIPAVKERIAK	*	*	*	*	*	*	*	*	*	*	*	*	Q6CLY0	K	RIPCLKDAISK	P32590	K	RIPVLKKSISD	*	*	*	*	*	*
655	Q92598	K	CGPYEKFICEQ	G3RH28	K	CGPYEKFICEQ	F6Y7D1	K	CGPYEKFICEQ	Q66HA8	K	CGPYEKFICEQ	Q61699	K	CGPYEKFICEQ	E1BT08	K	SGPYEKFVCEK	F7AZ65	K	CGPYEKFVSDK	*	*	*	*	*	*	*	*	*	*	*	*	Q6CLY0	P	DEEYAPFASDE	P32590	D	DDEYSDFASDA	*	*	*	*	*	*
221	Q92598	K	NKGKLKVLGTA	G3RH28	K	NKGKLKVLGTA	F6Y7D1	K	NKGKLKVLGTA	Q66HA8	K	NKGKLKVLGTA	Q61699	K	NKGKLKVLGTA	E1BT08	K	NKSKLKVLGTA	F7AZ65	K	NKGKLKVLGTA	*	*	*	*	*	*	*	*	*	*	*	*	Q6CLY0	K	KKGELKVLGTA	P32590	K	RKGEMKVLGTA	*	*	*	*	*	*
84	Q92598	K	FIQKEKENLSY	G3RH28	K	FIQKEKENLSY	F6Y7D1	K	FIQKEKENLSY	Q66HA8	K	FIQKEKENLSY	Q61699	K	FIQKEKENLSY	E1BT08	K	FVQKEKEKLSY	F7AZ65	K	FVQKEKNNMPY	*	*	*	*	*	*	*	*	*	*	*	*	Q6CLY0	S	DFKEESKHFSA	P32590	N	EFDIENKFFTS	*	*	*	*	*	*
691	Q92598	K	QAYVDKLEELM	G3RH28	K	QAYVDKLEELM	F6Y7D1	K	QAYVDKLEELM	Q66HA8	K	QAYIDKLEELM	Q61699	K	QAYIDKLEELM	E1BT08	K	QVYVDKLEDLK	F7AZ65	K	QVYIEKLEELK	*	*	*	*	*	*	*	*	*	*	*	*	Q6CLY0	K	GKYIAKYEELA	P32590	K	AKYIAKYEELA	*	*	*	*	*	*
585	Q92598	K	QPPEAKKPKIK	G3RH28	K	QPPEAKKPKIK	F6Y7D1	K	QPPEAKKPKIK	Q66HA8	K	QPPEAKKPKIK	Q61699	K	QPPEAKKPKIK	E1BT08	K	QPPEAKKPKIK	F7AZ65	K	QPPEAKKPKMK	*	*	*	*	*	*	*	*	*	*	*	*	Q6CLY0	K	TEPEYKKVTKT	P32590	K	AEPQFKEVTKT	*	*	*	*	*	*
53	Q92598	K	IGVAAKNQQIT	G3RH28	K	IGVAAKNQQIT	F6Y7D1	K	IGVAAKNQQIT	Q66HA8	K	IGVAAKNQQIT	Q61699	K	IGVAAKNQQIT	E1BT08	K	IGVSAKNQQIT	F7AZ65	Q	HGLKGQSNLIT	*	*	*	*	*	*	*	*	*	*	*	*	Q6CLY0	K	VGESGKNKQTS	P32590	K	LGESGKTKQTS	*	*	*	*	*	*
626	Q92598	K	MIMQDKLEKER	G3RH28	K	MIMQDKLEKER	F6Y7D1	K	MIMQDKLEKER	Q66HA8	K	MIMQDKLEKER	Q61699	K	MIMQDKLEKER	E1BT08	K	MIMQDKLEKER	F7AZ65	K	MILQDKLEKER	*	*	*	*	*	*	*	*	*	*	*	*	Q6CLY0	K	LSAQDKLVFET	P32590	K	LRNQDKLVAET	*	*	*	*	*	*
388	Q92598	K	LSPAFKVREFS	G3RH28	K	LSPAFKVREFS	F6Y7D1	K	LSPAFKVREFS	Q66HA8	K	LSPAFKVREFS	Q61699	K	LSPAFKVREFS	E1BT08	K	LSPAFKVREFS	F7AZ65	K	LSPAFKVREFS	*	*	*	*	*	*	*	*	*	*	*	*	Q6CLY0	R	HSPTMRVRPFK	P32590	R	HSPTLRVRPFK	*	*	*	*	*	*
588	Q92598	K	EAKKPKIKVVN	G3RH28	K	EAKKPKIKVVN	F6Y7D1	K	EAKKPKIKVVN	Q66HA8	K	EAKKPKIKVVN	Q61699	K	EAKKPKIKVVN	E1BT08	K	EAKKPKIKVKN	F7AZ65	K	EAKKPKMKVKN	*	*	*	*	*	*	*	*	*	*	*	*	Q6CLY0	T	EYKKVTKTVKK	P32590	T	QFKEVTKTIKK	*	*	*	*	*	*
234	Q92598	K	PFLGGKNFDEK	G3RH28	K	PFLGGKNFDEK	F6Y7D1	K	PFLGGKNFDEK	Q66HA8	K	PFLGGKNFDEK	Q61699	K	PFLGGKNFDEK	E1BT08	R	PFLGGRNFDGK	F7AZ65	K	PYLGGKSFDEK	*	*	*	*	*	*	*	*	*	*	*	*	Q6CLY0	R	KHFGGRDFDHA	P32590	R	KHFGGRDFDRA	*	*	*	*	*	*
272	Q92598	K	YQECEKLKKLM	G3RH28	K	YQECEKLKKLM	F6Y7D1	K	YQECEKLKKLM	Q66HA8	K	HQECEKLKKLM	Q61699	K	HQECEKLKKLM	E1BT08	K	YQECEKLKKLM	F7AZ65	K	YQECEKLKKLM	*	*	*	*	*	*	*	*	*	*	*	*	Q6CLY0	K	LSAAEKLKKVL	P32590	K	LIAAEKLKKVL	*	*	*	*	*	*
471	Q92598	K	NVSAQKDGEKS	G3RH28	K	NVSAQKDGEKS	F6Y7D1	K	NVSAQKDGEKS	Q66HA8	K	NVSAQKDGEKS	Q61699	K	NVSAQKDGEKS	E1BT08	K	NVAAQKDGEKS	F7AZ65	K	NICAAKDGEKS	*	*	*	*	*	*	*	*	*	*	*	*	Q6CLY0	E	GVQLNEGESSI	P32590	K	GVKVPKDQDFI	*	*	*	*	*	*
790	Q92598	K	IKTKIKELNNT	G3RH28	K	IKTKIKELNNT	F6Y7D1	K	IKIKIKELNNT	Q66HA8	K	ISAKVKELNNV	Q61699	K	IRAKVKELNNV	E1BT08	Q	IKAKLQELNNV	F7AZ65	T	IKAKRTSLDSS	*	*	*	*	*	*	*	*	*	*	*	*	Q6CLY0	-	-----------	P32590	-	-----------	*	*	*	*	*	*
590	Q92598	K	KKPKIKVVNVE	G3RH28	K	KKPKIKVVNVE	F6Y7D1	K	KKPKIKVVNVE	Q66HA8	K	KKPKIKVVNVE	Q61699	K	KKPKIKVVNVE	E1BT08	K	KKPKIKVKNVE	F7AZ65	K	KKPKMKVKNID	*	*	*	*	*	*	*	*	*	*	*	*	Q6CLY0	T	KKVTKTVKKDS	P32590	T	KEVTKTIKKDV	*	*	*	*	*	*
360	Q92598	K	AKFFGKDISTT	G3RH28	K	AKFFGKDISTT	F6Y7D1	K	AKFFGKDISTT	Q66HA8	K	ARFFGKDVSTT	Q61699	K	AKFFGKDVSTT	E1BT08	K	AKFFGKDVSTT	F7AZ65	K	AKFFGKDVSTT	*	*	*	*	*	*	*	*	*	*	*	*	Q6CLY0	K	SKAFNKPLSTT	P32590	K	SDVFGKPLSST	*	*	*	*	*	*
68	Q92598	K	TVSNFKRFHGR	G3RH28	K	TVSNFKRFHGR	F6Y7D1	K	TVSNFKRFHGR	Q66HA8	K	TVSSFKRFHGR	Q61699	K	TVSSFKRFHGR	E1BT08	K	TVSNFKRFHGR	F7AZ65	K	TVSSFKKFHGR	*	*	*	*	*	*	*	*	*	*	*	*	Q6CLY0	K	TVDNLKRIIGL	P32590	K	TVENLKRIIGL	*	*	*	*	*	*
44	Q92598	K	ISFGSKN-RTI	G3RH28	K	ISFGSKN-RTI	F6Y7D1	K	ISFGSKN-RTI	Q66HA8	K	ISFGPKN-RTI	Q61699	K	ISFGSKN-RTI	E1BT08	K	VSFGSKN-RAI	F7AZ65	N	ATCGINYSHNH	*	*	*	*	*	*	*	*	*	*	*	*	Q6CLY0	K	VSFGQKN-RFV	P32590	R	VGFGPRN-RYL	*	*	*	*	*	*
475	Q92598	K	QKDGEKSRVKV	G3RH28	K	QKDGEKSRVKV	F6Y7D1	K	QKDGEKSRVKV	Q66HA8	K	QKDGEKSKVKV	Q61699	K	QKDGEKSRVKV	E1BT08	K	QKDGEKSKVKV	F7AZ65	K	AKDGEKSKVKV	*	*	*	*	*	*	*	*	*	*	*	*	Q6CLY0	S	NEGESSIPVKL	P32590	F	PKDQDFIPVKV	*	*	*	*	*	*
185	Q92598	K	NYGIYKQDLPS	G3RH28	K	NYGIYKQDLPS	F6Y7D1	K	NYGIYKQDLPS	Q66HA8	K	NYGIYKQDLPN	Q61699	K	NYGIYKQDLPN	E1BT08	K	NYGIYKQDLPA	F7AZ65	K	NYGIYKQDLPA	*	*	*	*	*	*	*	*	*	*	*	*	Q6CLY0	K	SYGVFKTDLPE	P32590	K	SYGVFKNDLPG	*	*	*	*	*	*
430	Q92598	K	AAPFSKVLTFL	G3RH28	K	AAPFSKVLTFL	F6Y7D1	K	AAPFSKVLTFL	Q66HA8	K	AAPFSKVLTFL	Q61699	K	AAPFSKVLTFL	E1BT08	K	AAPFSKVLTFY	F7AZ65	K	AAPFSKVLTFY	*	*	*	*	*	*	*	*	*	*	*	*	Q6CLY0	K	TYPSTKLITLH	P32590	K	SYPSTKLITLH	*	*	*	*	*	*
194	Q92598	K	PSLDEKPRIVV	G3RH28	K	PSLDEKPRIVV	F6Y7D1	K	PSLDEKPRIVV	Q66HA8	K	PNADEKPRVVV	Q61699	K	PNAEEKPRVVV	E1BT08	K	PAPEEKPRIVV	F7AZ65	K	PAPEEKPKIVV	*	*	*	*	*	*	*	*	*	*	*	*	Q6CLY0	K	PEGEEKPRIVA	P32590	K	PGPEEKPRIIG	*	*	*	*	*	*
82	Q92598	K	DPFIQKEKENL	G3RH28	K	DPFIQKEKENL	F6Y7D1	K	DPFIQKEKENL	Q66HA8	K	DPFIQKEKENL	Q61699	K	DPFIQKEKENL	E1BT08	K	DPFVQKEKEKL	F7AZ65	K	DAFVQKEKNNM	*	*	*	*	*	*	*	*	*	*	*	*	Q6CLY0	E	HPDFKEESKHF	P32590	I	DPEFDIENKFF	*	*	*	*	*	*
102	Q92598	K	GGVGIKVMYMG	G3RH28	K	GGVGIKVMYMG	F6Y7D1	K	GGVGIKVMYMG	Q66HA8	K	GGVGIKVMYMD	Q61699	K	GGVGIKVMYMD	E1BT08	K	GGVGVKVMYMD	F7AZ65	K	GGVGVKVNYLE	*	*	*	*	*	*	*	*	*	*	*	*	Q6CLY0	Q	GKIGTQVRFGG	P32590	E	GKVGVEVEFGG	*	*	*	*	*	*
356	Q92598	K	KERIAKFFGKD	G3RH28	K	KERIAKFFGKD	F6Y7D1	K	KERIAKFFGKD	Q66HA8	R	KERIARFFGKD	Q61699	K	KERIAKFFGKD	E1BT08	K	KERIAKFFGKD	F7AZ65	K	KERIAKFFGKD	*	*	*	*	*	*	*	*	*	*	*	*	Q6CLY0	K	KDAISKAFNKP	P32590	D	KKSISDVFGKP	*	*	*	*	*	*
95	Q92598	K	DLVPLKNGGVG	G3RH28	K	DLVPLKNGGVG	F6Y7D1	K	DLVPLKNGGVG	Q66HA8	K	DLVPMKNGGVG	Q61699	K	DLVPMKNGGVG	E1BT08	K	DLVPMKNGGVG	F7AZ65	N	KLVQMNNGGVG	*	*	*	*	*	*	*	*	*	*	*	*	Q6CLY0	D	KLVKLDDGKIG	P32590	K	KLVQLKNGKVG	*	*	*	*	*	*
458	Q92598	K	YPE-AKIGRFV	G3RH28	K	YPE-AKIGRFV	F6Y7D1	K	YPE-AKIGRFV	Q66HA8	K	YPE-AKIGRFV	Q61699	K	YPE-AKIGRFV	E1BT08	K	YPE-SKIGRYI	F7AZ65	K	YPE-SKIGHFV	*	*	*	*	*	*	*	*	*	*	*	*	Q6CLY0	Q	EDVPVQIAKWE	P32590	T	KGTSTTIAKWS	*	*	*	*	*	*
511	P12268	K	LHSYEKRLF##	*	*	*	*	*	*	Q6P9U9	K	LHSYEKRLF##	Q3UAT9	K	LHSYEKRLF##	Q5F4A4	K	LHSYEKRLF##	Q66JD5	K	LHSYEKRLF##	Q7ZYW9	K	QHSYEKRLF##	*	*	*	*	*	*	*	*	*	*	*	*	*	*	*	*	*	*	*	*	*
109	P12268	K	VRKVKKYEQGF	*	*	*	*	*	*	Q6P9U9	K	VRKVKKYEQGF	Q3UAT9	K	VRKVKKYEQGF	Q5F4A4	K	VRKVKKYEQGF	Q66JD5	K	VRKVKKYEQGF	Q7ZYW9	R	VRKVKRYEQGF	*	*	*	*	*	*	*	*	*	*	*	*	*	*	*	*	*	*	*	*	*
134	P12268	K	DVFEAKARHGF	*	*	*	*	*	*	Q6P9U9	K	DVFEAKARHGF	Q3UAT9	K	DVFEAKARHGF	Q5F4A4	K	DVFEAKARHGF	Q66JD5	K	DVFEAKARHGF	Q7ZYW9	K	DVFQAKARHGF	*	*	*	*	*	*	*	*	*	*	*	*	*	*	*	*	*	*	*	*	*
450	P12268	K	GAVQDKGSIHK	*	*	*	*	*	*	Q6P9U9	K	GAVQDKGSIHK	Q3UAT9	K	GAVQDKGSIHK	Q5F4A4	K	GAVQDKGSIHK	Q66JD5	K	GAVQDKGSIHK	Q7ZYW9	K	GAVQDKGSIHK	*	*	*	*	*	*	*	*	*	*	*	*	*	*	*	*	*	*	*	*	*
208	P12268	K	RSKKGKLPIVN	*	*	*	*	*	*	Q6P9U9	K	RSKKGKLPIVN	Q3UAT9	K	RSKKGKLPIVN	Q5F4A4	K	RSKKGKLPIVN	Q66JD5	K	RSKKGKLPIVN	Q7ZYW9	K	RSKKGKLPIVN	*	*	*	*	*	*	*	*	*	*	*	*	*	*	*	*	*	*	*	*	*
291	P12268	K	MIKYIKDKYPN	*	*	*	*	*	*	Q6P9U9	K	MIKYIKEKYPN	Q3UAT9	K	MIKYIKEKYPS	Q5F4A4	K	MIKYIKEKYPN	Q66JD5	K	MIKFIKEKYQD	Q7ZYW9	K	MIKYIKEKYPN	*	*	*	*	*	*	*	*	*	*	*	*	*	*	*	*	*	*	*	*	*
288	P12268	K	QINMIKYIKDK	*	*	*	*	*	*	Q6P9U9	K	QINMIKYIKEK	Q3UAT9	K	QINMIKYIKEK	Q5F4A4	K	QINMIKYIKEK	Q66JD5	K	QINMIKFIKEK	Q7ZYW9	K	QINMIKYIKEK	*	*	*	*	*	*	*	*	*	*	*	*	*	*	*	*	*	*	*	*	*
238	P12268	K	YPLASKDAKKQ	*	*	*	*	*	*	Q6P9U9	K	YPLASKDTKKQ	Q3UAT9	K	YPLASKDAKKQ	Q5F4A4	K	YPLASKDSKKQ	Q66JD5	K	YPLASKDAKKQ	Q7ZYW9	K	FPLASKDSRKQ	*	*	*	*	*	*	*	*	*	*	*	*	*	*	*	*	*	*	*	*	*
349	P12268	K	ATAVYKVSEYA	*	*	*	*	*	*	Q6P9U9	K	ATAVYKVSEYA	Q3UAT9	K	ATAVYKVSEYA	Q5F4A4	K	ATAVYKVSEYA	Q66JD5	K	ATAVYKVSEYA	Q7ZYW9	K	ATAVYKVSEYA	*	*	*	*	*	*	*	*	*	*	*	*	*	*	*	*	*	*	*	*	*
489	P12268	K	YSGELKFEKRT	*	*	*	*	*	*	Q6P9U9	K	YSGELKFEKRT	Q3UAT9	K	YSGELKFEKRT	Q5F4A4	K	YSGELKFEKRT	Q66JD5	K	YSGELKFEKRT	Q7ZYW9	R	YSGELRFEKRT	*	*	*	*	*	*	*	*	*	*	*	*	*	*	*	*	*	*	*	*	*
375	P12268	K	VGHIAKALALG	*	*	*	*	*	*	Q6P9U9	K	VGHIAKALALG	Q3UAT9	K	VGHIAKALALG	Q5F4A4	K	VGHIAKALALG	Q66JD5	K	VGHIAKALALG	Q7ZYW9	K	VGHIAKALALG	*	*	*	*	*	*	*	*	*	*	*	*	*	*	*	*	*	*	*	*	*
206	P12268	K	LQRSKKGKLPI	*	*	*	*	*	*	Q6P9U9	K	LQRSKKGKLPI	Q3UAT9	K	LQRSKKGKLPI	Q5F4A4	K	LQRSKKGKLPI	Q66JD5	K	LQRSKKGKLPI	Q7ZYW9	K	LQRSKKGKLPI	*	*	*	*	*	*	*	*	*	*	*	*	*	*	*	*	*	*	*	*	*
438	P12268	K	EADKIKVAQGV	*	*	*	*	*	*	Q6P9U9	K	EADKIKVAQGV	Q3UAT9	K	EADKIKVAQGV	Q5F4A4	K	ETDKIKVAQGV	Q66JD5	K	EADKIKVAQGV	Q7ZYW9	K	ESDKIKVAQGV	*	*	*	*	*	*	*	*	*	*	*	*	*	*	*	*	*	*	*	*	*
422	P12268	K	LDAMDKHLSSQ	*	*	*	*	*	*	Q6P9U9	K	LDAMDKHLSSQ	Q3UAT9	K	LDAMDKHLSSQ	Q5F4A4	K	LDAMDKNLGSQ	Q66JD5	K	LDAMDKNVSSQ	Q7ZYW9	K	LDAMDKNLGSQ	*	*	*	*	*	*	*	*	*	*	*	*	*	*	*	*	*	*	*	*	*
195	P12268	K	AGITLKEANEI	*	*	*	*	*	*	Q6P9U9	K	AGVTLKEANEI	Q3UAT9	K	AGVTLKEANEI	Q5F4A4	K	SGVMLKEANEI	Q66JD5	K	AGVTLKEANEI	Q7ZYW9	K	AGVTLKEANEI	*	*	*	*	*	*	*	*	*	*	*	*	*	*	*	*	*	*	*	*	*
124	P12268	K	VVLSPKDRVRD	*	*	*	*	*	*	Q6P9U9	K	VVLSPKDRVRD	Q3UAT9	K	VVLSPKDRVRD	Q5F4A4	N	VVLSPNDRVRD	Q66JD5	K	VVLSPKHRVRD	Q7ZYW9	N	VVMSPNERVRD	*	*	*	*	*	*	*	*	*	*	*	*	*	*	*	*	*	*	*	*	*
436	P12268	K	FSEADKIKVAQ	*	*	*	*	*	*	Q6P9U9	K	FSEADKIKVAQ	Q3UAT9	K	FSEADKIKVAQ	Q5F4A4	K	FSETDKIKVAQ	Q66JD5	K	FSEADKIKVAQ	Q7ZYW9	K	FSESDKIKVAQ	*	*	*	*	*	*	*	*	*	*	*	*	*	*	*	*	*	*	*	*	*
474	P12268	K	QDIGAKSLTQV	*	*	*	*	*	*	Q6P9U9	K	QDIGAKSLTQV	Q3UAT9	K	QDIGAKSLTQV	Q5F4A4	K	QDIGAKSLTQV	Q66JD5	K	QDIGAKSLTQV	Q7ZYW9	K	QDIGAKSLTQL	*	*	*	*	*	*	*	*	*	*	*	*	*	*	*	*	*	*	*	*	*
293	P12268	K	KYIKDKYPNLQ	*	*	*	*	*	*	Q6P9U9	K	KYIKEKYPNLQ	Q3UAT9	K	KYIKEKYPSLQ	Q5F4A4	K	KYIKEKYPNLQ	Q66JD5	K	KFIKEKYQDLQ	Q7ZYW9	K	KYIKEKYPNVQ	*	*	*	*	*	*	*	*	*	*	*	*	*	*	*	*	*	*	*	*	*
311	P12268	K	TAAQAKNLIDA	*	*	*	*	*	*	Q6P9U9	K	TAAQAKNLIDA	Q3UAT9	K	TAAQAKNLIDA	Q5F4A4	K	TAAQAKNLIDA	Q66JD5	K	TAAQAKNLIDA	Q7ZYW9	K	TAAQAKNLIDA	*	*	*	*	*	*	*	*	*	*	*	*	*	*	*	*	*	*	*	*	*
455	P12268	K	KGSIHKFVPYL	*	*	*	*	*	*	Q6P9U9	K	KGSIHKFVPYL	Q3UAT9	K	KGSIHKFVPYL	Q5F4A4	K	KGSIHKFIPYL	Q66JD5	K	KGSIHKFIPYL	Q7ZYW9	K	KGSIHKFVPYL	*	*	*	*	*	*	*	*	*	*	*	*	*	*	*	*	*	*	*	*	*
109	Q53HL2	K	IQTPLKSAKTR	G3QXK5	K	IQTPLKSAKTR	F7CYE4	K	IQTPLKSAKTR	Q6AXW0	K	IQTPLKSVKKR	Q8BHX3	K	IQTPLKSVKKR	P86346	K	IQTPLKIVTKE	Q6GLC7	K	TKTPFKLDKKV	Q5XLR4	V	---PKVAAKEA	*	*	*	*	*	*	*	*	*	*	*	*	*	*	*	*	*	*	*	*	*
37	Q53HL2	K	VEIRIKQIESD	G3QXK5	K	VEIRIKQIESD	F7CYE4	K	VEIRIKQIESD	Q6AXW0	K	VQVRTKQIESD	Q8BHX3	K	VQVRTKQIESD	P86346	E	VRSRVEQLRTN	Q6GLC7	E	VKIITEELKAS	Q5XLR4	E	VHTIVERLKEK	*	*	*	*	*	*	*	*	*	*	*	*	*	*	*	*	*	*	*	*	*
12	Q53HL2	K	SSRVAKTNSLR	G3QXK5	K	SSRVAKTNSLR	F7CYE4	K	SSRVAKINSLR	Q6AXW0	R	SSRGTRTNTLR	Q8BHX3	R	SSRGTRTNTLR	P86346	A	----KAAAGAR	Q6GLC7	K	TSRKPKNRCVK	Q5XLR4	S	-QNAKSKKNPK	*	*	*	*	*	*	*	*	*	*	*	*	*	*	*	*	*	*	*	*	*
48	Q53HL2	K	RQNLLKEVDNL	G3QXK5	K	RQNLLKEVDNL	F7CYE4	K	RQNLLKEVDNL	Q6AXW0	K	RQTLLKEVENL	Q8BHX3	K	RQTLLKEVENL	P86346	K	GERLVKEMENL	Q6GLC7	K	VVNILKEVDSQ	Q5XLR4	K	TNNLLKDADNL	*	*	*	*	*	*	*	*	*	*	*	*	*	*	*	*	*	*	*	*	*
112	Q53HL2	K	PLKSAKTRKVI	G3QXK5	K	PLKSAKTRKVI	F7CYE4	K	PLKSAKTRKVI	Q6AXW0	K	PLKSVKKRKVI	Q8BHX3	K	PLKSVKKRKVI	P86346	T	PLKIVTKEKSK	Q6GLC7	K	PFKLDKKVKKG	Q5XLR4	K	PKVAAKEAKS-	*	*	*	*	*	*	*	*	*	*	*	*	*	*	*	*	*	*	*	*	*
225	Q53HL2	K	LA-DSKEIFLT	G3QXK5	K	LA-DSKEIFLT	F7CYE4	K	LA-DSKEIFLT	Q6AXW0	K	LA-DSKEISLS	Q8BHX3	K	LA-DSKEISLS	P86346	M	LA-DGMMSSLP	Q6GLC7	D	LA-GMDELFIN	Q5XLR4	E	LSAGGEDIVIS	*	*	*	*	*	*	*	*	*	*	*	*	*	*	*	*	*	*	*	*	*
487	P43243	K	GKPDQKFD-QK	G3QWJ4	K	GKPDQKFD-QK	F7CYK2	K	GKPDQKFD-QK	P43244	K	GKPDEKFD-QK	Q8K310	K	GKPDQKFD-QK	Q8UWC5	K	GKPDQKTEAPK	F6QGT3	K	VRPELKPVVKP	Q800H6	D	GRPATDTRPTK	*	*	*	*	*	*	*	*	*	*	*	*	*	*	*	*	*	*	*	*	*
836	P43243	K	KKFLNKLAEER	G3QWJ4	K	KKYLNKLAEER	F7CYK2	K	KKFLNKLAEER	P43244	K	KKFLNKLAEER	Q8K310	K	KKFLNKLAEER	Q8UWC5	K	KKILDKMAEDY	F6QGT3	D	KVCPDDCAHSF	Q800H6	K	KKYLEKEKAKA	*	*	*	*	*	*	*	*	*	*	*	*	*	*	*	*	*	*	*	*	*
181	P43243	K	DDWEEKRHFRR	G3QWJ4	K	DDWEEKRHFRR	F7CYK2	K	DDWEEKRHFRR	P43244	K	DDWEEKRHFRR	Q8K310	K	DDWEEKRHFRR	Q8UWC5	K	DDWEEKRHFRR	F6QGT3	E	DEWEDERTYRR	Q800H6	G	DTWGEGQGGRL	*	*	*	*	*	*	*	*	*	*	*	*	*	*	*	*	*	*	*	*	*
473	P43243	K	VHLSQKYKRIK	G3QWJ4	K	VHLSQKYKRIK	F7CYK2	K	VHLSQKYKRIK	P43244	K	VHLSQKYKRIK	Q8K310	K	VHLSQKYKRIK	Q8UWC5	K	VHLSQKYKRIK	F6QGT3	K	MYLSQKYKRIK	Q800H6	E	IYLSKELMAIR	*	*	*	*	*	*	*	*	*	*	*	*	*	*	*	*	*	*	*	*	*
565	P43243	K	QGRCVKVDLSE	G3QWJ4	K	QGRCVKVDLSE	F7CYK2	K	QGRCVKVDLSE	P43244	K	QGRCVKVDLSE	Q8K310	K	QGRCVKVDLSE	Q8UWC5	K	QGRCVKVDLSE	F6QGT3	K	QGKHLKVDLSG	Q800H6	R	SKRLIRMNLCT	*	*	*	*	*	*	*	*	*	*	*	*	*	*	*	*	*	*	*	*	*
625	P43243	K	SSTEGKEQE--	G3QWJ4	K	SSTEGKEQE--	F7CYK2	K	SSTEGKEQE--	P43244	K	NPAEGKEQE--	Q8K310	K	SPAEGKEQE--	Q8UWC5	D	SGTVEDKAK--	F6QGT3	A	SSLSSAFVK--	Q800H6	K	ESSDEKEEEPK	*	*	*	*	*	*	*	*	*	*	*	*	*	*	*	*	*	*	*	*	*
524	P43243	K	PYGKIKNYILM	G3QWJ4	K	PYGKIKNYILM	F7CYK2	K	PYGKIKNYILM	P43244	K	PYGKIKNYILM	Q8K310	K	PYGKIKNYILM	Q8UWC5	K	PYGKIKNYILM	F6QGT3	K	AYGKVKTYILM	Q800H6	E	RFGTVEKQLFL	*	*	*	*	*	*	*	*	*	*	*	*	*	*	*	*	*	*	*	*	*
522	P43243	K	AEPYGKIKNYI	G3QWJ4	K	AEPYGKIKNYI	F7CYK2	K	AEPYGKIKNYI	P43244	K	AEPYGKIKNYI	Q8K310	K	AEPYGKIKNYI	Q8UWC5	K	AEPYGKIKNYI	F6QGT3	K	AEAYGKVKTYI	Q800H6	T	ARRFGTVEKQL	*	*	*	*	*	*	*	*	*	*	*	*	*	*	*	*	*	*	*	*	*
611	P43243	K	DKKS-KTDG--	G3QWJ4	K	DKKS-KTDG--	F7CYK2	K	DKKS-KTDG--	P43244	K	DKKS-KTDG--	Q8K310	K	DKKS-KTD---	Q8UWC5	K	DKKS-KTDA--	F6QGT3	K	DKKLAKKEG--	Q800H6	K	DKSSLKGRKVS	*	*	*	*	*	*	*	*	*	*	*	*	*	*	*	*	*	*	*	*	*
515	P43243	K	DSAVLKLAEPY	G3QWJ4	K	DSAVLKLAEPY	F7CYK2	K	DSAVLKLAEPY	P43244	K	DSAVLKLAEPY	Q8K310	K	DSAVLKLAEPY	Q8UWC5	K	DNAVLKLAEPY	F6QGT3	K	DSAVIKLAEAY	Q800H6	T	KPELLTIARRF	*	*	*	*	*	*	*	*	*	*	*	*	*	*	*	*	*	*	*	*	*
132	P43243	K	RYPEDKITPEN	G3QWJ4	K	RYPEDKITPEN	F7CYK2	K	RYPEDKITPEN	P43244	K	RYPEDKITPEN	Q8K310	K	RYPEDKITPEN	Q8UWC5	K	RYPEDKITPEN	F6QGT3	K	RYPEEKITPEN	Q800H6	N	QVPEENISVET	*	*	*	*	*	*	*	*	*	*	*	*	*	*	*	*	*	*	*	*	*
146	P43243	K	ILLQLKRRRTE	G3QWJ4	K	ILLQLKRRRTE	F7CYK2	K	ILLQLKRRRTE	P43244	K	ILLQLKRRRTE	Q8K310	K	ILLQLKRRRTE	Q8UWC5	K	ILLQLKRRRAE	F6QGT3	K	ILSQLKRRRSD	Q800H6	K	LIMQLKNRKME	*	*	*	*	*	*	*	*	*	*	*	*	*	*	*	*	*	*	*	*	*
491	P43243	K	KFD-QKQELGR	G3QWJ4	K	KFD-QKQELGR	F7CYK2	K	KFD-QKQELGR	P43244	K	KFD-QKQELGR	Q8K310	K	KFD-QKQELGR	Q8UWC5	K	KTEAPKPELGR	F6QGT3	P	KPVVKPDVGGR	Q800H6	K	DTRPTKRIVSQ	*	*	*	*	*	*	*	*	*	*	*	*	*	*	*	*	*	*	*	*	*
532	P43243	K	ILMRMKSQAFI	G3QWJ4	K	ILMRMKSQAFI	F7CYK2	K	ILMRMKSQAFI	P43244	K	ILMRMKSQAFI	Q8K310	K	ILMRMKSQAFI	Q8UWC5	K	ILMRMKSQAFI	F6QGT3	K	ILMRKKNQAFI	Q800H6	N	LFL--NDKAFI	*	*	*	*	*	*	*	*	*	*	*	*	*	*	*	*	*	*	*	*	*
555	P43243	K	DHCLKKALWFQ	G3QWJ4	K	DHCLKKALWFQ	F7CYK2	K	DHCLKKALWFQ	P43244	K	DHCLKKALWFQ	Q8K310	K	DHCLKKALWFQ	Q8UWC5	K	EHCANKALWFQ	F6QGT3	N	DMCEKNPLWFQ	Q800H6	N	KYYTVNPLTIS	*	*	*	*	*	*	*	*	*	*	*	*	*	*	*	*	*	*	*	*	*
483	P43243	K	KKPEGKPDQKF	G3QWJ4	K	KKPEGKPDQKF	F7CYK2	K	KKPEGKPDQKF	P43244	K	KKPEGKPDEKF	Q8K310	K	KKPEGKPDQKF	Q8UWC5	K	KKPEGKPDQKT	F6QGT3	R	KKPEVRPELKP	Q800H6	R	RKS-GRPATDT	*	*	*	*	*	*	*	*	*	*	*	*	*	*	*	*	*	*	*	*	*
770	P43243	K	--DENKDDYTI	G3QWJ4	K	--DENKEDYTI	F7CYK2	K	--DENKEDYTI	P43244	K	--DENKEDYTI	Q8K310	K	--DENKEDYTI	Q8UWC5	Q	ETKSVQEKALI	F6QGT3	S	SSVEQSNVKDL	Q800H6	S	IPIAPSEIKLE	*	*	*	*	*	*	*	*	*	*	*	*	*	*	*	*	*	*	*	*	*
571	P43243	K	VDLSEKYKKLV	G3QWJ4	K	VDLSEKYKKLV	F7CYK2	K	VDLSEKYKKLV	P43244	K	VDLSEKYKKLV	Q8K310	K	VDLSEKYKKLV	Q8UWC5	K	VDLSEKYKKLV	F6QGT3	K	VDLSGKYKRLV	Q800H6	K	MNLCTKYKTLT	*	*	*	*	*	*	*	*	*	*	*	*	*	*	*	*	*	*	*	*	*
118	Q9P0T7	K	DPLIRKPDAY-	G3QSN9	K	DPLIRKPDAY-	F6ZEB5	K	DPLIRKPDAY-	B5DFJ7	K	DPLIRKPDAY-	Q9CR23	K	DPLIRKPDAY-	F1NKS2	K	DPLIRKPDAY-	*	*	*	Q7ZW08	K	DPLIRKHDPY-	Q9VNA4	K	DPLLNK-RVKA	Q7QJ43	K	DPLLNK-RVKA	Q2L6Y3	K	DPMLRKKRLSI	*	*	*	*	*	*	*	*	*	*	*	*
223	A6NI87	K	QRKMRKRAGAS	G3R8L4	K	QRKMRKRAGAS	G7MUI8	K	QRKMRKRAGAS	F1M5C8	K	KRKIHKHEG--	Q9CVN6	K	KRKMPKQRG--	*	*	*	*	*	*	*	*	*	*	*	*	*	*	*	*	*	*	*	*	*	*	*	*	*	*	*	*	*	*
953	Q7Z589	K	SAKQQKLSQPP	G3RAY4	K	SAKQQKLSQPP	F6YXL7	K	SAKQQKLSQPP	D4AC97	K	STKQQKLSQPQ	Q8BMB0	K	STKQQKLSQPQ	E1C7V7	K	AQKQQKLSQPQ	F7BTH4	K	----QKQVHLQ	Q7ZUV7	A	SRVCEAASSSS	Q9VQ58	-	-----------	A0NFY5	-	-----------	*	*	*	*	*	*	*	*	*	*	*	*	*	*	*
950	Q7Z589	K	QSQSAKQQKLS	G3RAY4	K	QSQSAKQQKLS	F6YXL7	K	QSQSAKQQKLS	D4AC97	K	QSQSTKQQKLS	Q8BMB0	K	QSQSTKQQKLS	E1C7V7	K	QSQAQKQQKLS	F7BTH4	-	QKQ----QKQV	Q7ZUV7	V	QQLSRVCEAAS	Q9VQ58	-	-----------	A0NFY5	-	ER---------	*	*	*	*	*	*	*	*	*	*	*	*	*	*	*
655	Q7Z589	K	KIIPTKIVYGQ	G3RAY4	K	KIIPTKIVYGQ	F6YXL7	K	KIIPTKIVYGQ	D4AC97	K	KIIPTKIVYGQ	Q8BMB0	K	KIIPTKIVYGQ	E1C7V7	K	KIIPTKIVYGQ	F7BTH4	K	KIIPTKIVYGQ	Q7ZUV7	K	KIIPTKIVYGQ	Q9VQ58	K	RISIQKILQPA	A0NFY5	K	NSGIPKA-NDA	*	*	*	*	*	*	*	*	*	*	*	*	*	*	*
710	Q7Z589	K	---EGKEEPQN	G3RAY4	K	---EGKEEPQN	F6YXL7	K	---EGKEEPQN	D4AC97	K	---EGKEEPQG	Q8BMB0	K	---EGKEEPQG	E1C7V7	K	---EVKEEPQS	F7BTH4	K	---EVKEDT--	Q7ZUV7	R	AGLENRDDTHT	Q9VQ58	S	-----SPNP--	A0NFY5	N	-----NTLATR	*	*	*	*	*	*	*	*	*	*	*	*	*	*	*
587	Q7Z589	K	QKTTGKGTTIQ	G3RAY4	K	QKTTGKGTTIQ	F6YXL7	K	QKTTGKGTTIQ	D4AC97	K	QKTTGKGTTIQ	Q8BMB0	K	QKTTGKGTTIQ	E1C7V7	K	QKTTGKGTTIQ	F7BTH4	K	QKTTGKGTTIQ	Q7ZUV7	K	QKTTGKGTTIQ	Q9VQ58	-	------GPQIL	A0NFY5	-	PKSAG------	*	*	*	*	*	*	*	*	*	*	*	*	*	*	*
597	Q7Z589	K	QGLPGKNVVTT	G3RAY4	K	QGLPGKNVVTT	F6YXL7	K	QGLPGKNVVTT	D4AC97	K	QGLPGKNVVTT	Q8BMB0	K	QGLPGKNVVTT	E1C7V7	K	QGLPGKNVVTT	F7BTH4	K	QGLPGKNVVTT	Q7ZUV7	K	QGLPGKNVVTT	Q9VQ58	-	L-----GNIKL	A0NFY5	-	--------VTG	*	*	*	*	*	*	*	*	*	*	*	*	*	*	*
815	Q7Z589	K	QE---KRHSPE	G3RAY4	K	QE---KRHSPE	F6YXL7	K	QE---KRHSPE	D4AC97	K	QE---KRHSPE	Q8BMB0	K	QE---KRHSPE	E1C7V7	K	QE---KRHSPE	F7BTH4	K	AD---KRHA-E	Q7ZUV7	Q	AE---QRESPE	Q9VQ58	-	-------HPED	A0NFY5	E	YDYLIEEVPED	*	*	*	*	*	*	*	*	*	*	*	*	*	*	*
333	Q8WUF8	K	HQEAGKTIREW	G3R458	K	HQEAGKTIREW	F6PR21	K	HQEAGKTIREW	D3ZYE5	K	HQEAGKSIREW	Q6PFX1	K	HQEAGKTIREW	Q5ZK44	K	HQEAGKTIREW	Q6DIP8	K	HQDASKTLREW	Q7T297	K	HQEASKSIQDW	Q95RN0	A	----QAKNKEY	Q7PGI6	-	----L--VPEA	Q9XW78	Q	PKSCAQRARPL	*	*	*	*	*	*	*	*	*	*	*	*
35	Q8WUF8	K	KTTALKDLLSR	G3R458	K	KTTALKDLLSR	F6PR21	K	KTTALKDLLSR	D3ZYE5	-	-----------	Q6PFX1	S	SWGQSSDLLSR	Q5ZK44	K	KTTALKDLLSR	Q6DIP8	K	KTTALKDLLSR	Q7T297	K	KTTALKDLLSR	Q95RN0	F	----IFRPLRS	Q7PGI6	L	PVTAALVAISG	Q9XW78	-	-----------	*	*	*	*	*	*	*	*	*	*	*	*
266	Q9NY61	K	PLFKDKGGPEF	G3QJR6	K	PLFKDKGGPEF	H9FSW5	K	PLFKDKGGPEF	Q9QYW0	K	PVFKDKGGPEF	Q9JKX4	K	PVFKDKGGPEF	Q5ZIM6	E	PLFRKEGGQEF	B2GUI4	E	ETFKKEGGTEF	F1R1W8	R	SEFKSRGGAEY	Q9VM95	E	TKLASES-DEL	Q7QJB4	Q	EKLRSQN-EEF	Q9GUM5	E	LKTSEE---HT	Q6CTS8	E	DELLDEN---N	Q06631	D	EEAKMDDSEET	Q7S6P8	E	KEKPYEAAEEA	Q9US05	E	QGDKVEARDGL
159	Q9NY61	K	ISDFEKFTKGM	G3QJR6	K	ISDFEKFTKGM	H9FSW5	K	ISDFEKFTEGM	Q9QYW0	-	-----------	Q9JKX4	-	-----------	Q5ZIM6	K	ITDFEKFAEGM	B2GUI4	-	-----------	F1R1W8	K	GTDFMKLTEGL	Q9VM95	K	LTDFKKKFEAG	Q7QJB4	P	LVLLKPPREDD	Q9GUM5	-	-----------	Q6CTS8	-	-----------	Q06631	-	-----------	Q7S6P8	S	ALLSGSDDEEG	Q9US05	S	---SSSPSEEE
264	Q9NY61	K	VFPLFKDKGGP	G3QJR6	K	VFPLFKDKGGP	H9FSW5	K	VFPLFKDKGGP	Q9QYW0	K	VFPVFKDKGGP	Q9JKX4	K	VFPVFKDKGGP	Q5ZIM6	R	TFPLFRKEGGQ	B2GUI4	K	AFETFKKEGGT	F1R1W8	K	TFSEFKSRGGA	Q9VM95	A	TLTKLASES-D	Q7QJB4	R	ACEKLRSQN-E	Q9GUM5	S	NLLKTSEE---	Q6CTS8	L	-WDELLDEN--	Q06631	K	-WEEAKMDDSE	Q7S6P8	P	NFKEKPYEAAE	Q9US05	K	QLQGDKVEARD
69	Q9NY61	K	LLDTDKRYCGK	G3QJR6	K	LLDTDKRYCGK	H9FSW5	K	LLDTDKRYCGR	Q9QYW0	K	LLDTDKRYSGK	Q9JKX4	K	LLDTDKRYSGK	Q5ZIM6	Q	LLEADQRYSGK	B2GUI4	K	LVDTDKRYLGK	F1R1W8	Q	LADGDQRYRGK	Q9VM95	D	LSEQSDRYKGK	Q7QJB4	R	LEEFDRKYKGA	Q9GUM5	G	FNFEEGKYAGS	Q6CTS8	K	LAVKDKKYVGS	Q06631	P	LELNDPKYTGV	Q7S6P8	P	-PTLGPEYSGT	Q9US05	P	-PQLDPKFKGR
475	Q9NY61	K	ELIERKTSSLD	G3QJR6	K	ELIERKTSSLD	H9FSW5	K	ELIERKTSSLD	Q9QYW0	K	ELIERKTSSLD	Q9JKX4	K	ELIERKTSSLD	Q5ZIM6	K	ELIERKTTSLD	B2GUI4	K	EVIERKTSSLD	F1R1W8	K	ELIERKTSATD	Q9VM95	K	ELIEYKASTSS	Q7QJB4	K	ELIEYKTSTTD	Q9GUM5	R	QMLEARNQMSN	Q6CTS8	K	DLVEKKISNSQ	Q06631	K	DLIDKKISNAH	Q7S6P8	R	ELVDQRSSDSA	Q9US05	R	DFINSRMADST
496	Q9NY61	K	WLAIQKL-RSK	G3QJR6	K	WLAIQKL-RSK	H9FSW5	K	WLAIQKL-RSK	Q9QYW0	K	WLAIQKL-RSK	Q9JKX4	K	WLAIQKL-RSK	Q5ZIM6	K	WLAIQKL-RSK	B2GUI4	K	WLAIQKL-RSK	F1R1W8	K	WLAIQKL-RSK	Q9VM95	K	FVELQKL-RQK	Q7QJB4	K	LAELQKL-RNK	Q9GUM5	T	YMELQTMFSNK	Q6CTS8	S	---SRS--ENK	Q06631	S	STNARS--NNK	Q7S6P8	E	WAALKE--AK-	Q9US05	K	WMATKK--QKQ
422	Q9NY61	K	YRVLGKPEPAA	G3QJR6	K	YRVLGKPEPAA	H9FSW5	K	YRVLGKPEAAA	Q9QYW0	K	YRVLGKPEPVP	Q9JKX4	K	YRVLGKPEPVP	Q5ZIM6	K	YRVLGKEEQDS	B2GUI4	K	YRILGKPLDSP	F1R1W8	K	YRVLGKPEPVT	Q9VM95	-	Q----------	Q7QJB4	R	YTLLGREVPSE	Q9GUM5	G	KPRIGGK----	Q6CTS8	F	TKPLLFDEDLQ	Q06631	F	ITPLYFQKDCA	Q7S6P8	-	A----------	Q9US05	-	-----------
354	Q9NY61	K	PSFMAKRFADF	G3QJR6	K	PSFMAKRFADF	H9FSW5	K	PSFMAKRFADF	Q9QYW0	K	PSFMAKRSADF	Q9JKX4	K	PSFMAKRFADF	Q5ZIM6	K	PEFIAKRYSDY	B2GUI4	K	PEFMEKRFASF	F1R1W8	K	PNFMAKRFAAF	Q9VM95	S	GSVLQSNFQQM	Q7QJB4	G	EAMLAGRCKDM	Q9GUM5	K	AKNLQKIDEKM	Q6CTS8	T	VHETVTLDSDL	Q06631	S	YQETNSLDSEL	Q7S6P8	A	WEVLEAVEGPA	Q9US05	N	ALEMNNLDDSL
342	Q9NY61	K	VPAKRKLEMED	G3QJR6	K	VPVKRKLEMED	H9FSW5	K	VPAKRKLEMED	Q9QYW0	K	APPKRKLEMED	Q9JKX4	K	APPKRKLEMED	Q5ZIM6	K	RPPKRKLKAED	B2GUI4	K	RAPKRKLEVDE	F1R1W8	K	GPPKRKLEMAD	Q9VM95	G	--EDSGPAVKK	Q7QJB4	R	SSKSKRIALDG	Q9GUM5	S	KIGGGSTSVKS	Q6CTS8	K	FDNSKKRSFKE	Q06631	K	HKLSKKRSLKE	Q7S6P8	D	DAIELDTPAQE	Q9US05	-	NPVSL----EE
228	Q9NY61	K	KGRAVKNQIAL	G3QJR6	K	KGRAVKNQIAL	H9FSW5	K	KGRAVKNQIAL	Q9QYW0	K	KGRAVKNQIAL	Q9JKX4	K	KGRAVKNQIAL	Q5ZIM6	K	KGKAVKNQLAL	B2GUI4	K	KGQAIKNQIAI	F1R1W8	K	KGRAVKNQLAL	Q9VM95	Q	KGLAVQNQLRI	Q7QJB4	Q	KGLAVQNQLKI	Q9GUM5	R	KAASVRNQRLV	Q6CTS8	L	KGYAILQQNKF	Q06631	L	KGYSILQQTKL	Q7S6P8	R	KGVAVRSQRRI	Q9US05	K	KGLALKEQMRF
246	Q9NY61	K	RIKLQKALLTT	G3QJR6	K	RIKLQKALLTT	H9FSW5	K	RIKLQKALLTT	Q9QYW0	K	RIKLQKALLTT	Q9JKX4	K	RIKLQKALLTT	Q5ZIM6	K	RIKMQKALVIV	B2GUI4	K	RIKIQKALLLA	F1R1W8	K	RIKMQKALVTA	Q9VM95	K	RINTQKFTSKA	Q7QJB4	P	RIKVQPCLLAS	Q9GUM5	A	NIRLHALLNTA	Q6CTS8	K	RIKLQKALSAS	Q06631	K	RIKLQKAVIAA	Q7S6P8	K	RIRLQKALIAA	Q9US05	K	RIRLQKGCSQL
403	Q9NY61	K	HILMDKERLLR	G3QJR6	K	HILMDKERLLR	H9FSW5	K	HILMDKERLLR	Q9QYW0	K	HILMDKERLLR	Q9JKX4	K	HIMMDKERLLR	Q5ZIM6	K	HILMDKERLLR	B2GUI4	K	QIMMDKERLLK	F1R1W8	K	QVLMDKERLVR	Q9VM95	R	SALANREALVE	Q7QJB4	R	DSLINREELVR	Q9GUM5	E	KVLADEEKLLK	Q6CTS8	M	NQLADMPRLLK	Q06631	M	NQLSDMSRLMK	Q7S6P8	A	DQLLSADRLIK	Q9US05	K	NSMINKKDLVE
383	Q9NY61	K	SGKLGKG---F	G3QJR6	K	SGKLGKG---F	H9FSW5	K	SGKLGKG---F	Q9QYW0	K	SGKLGKG---F	Q9JKX4	K	SGKLGKG---F	Q5ZIM6	K	SGKMAKG---F	B2GUI4	K	SGKIGKG---F	F1R1W8	K	TGKNNKG---F	Q9VM95	V	TPGAGVK-RKS	Q7QJB4	-	SKMRS-----N	Q9GUM5	M	NTPKSMNNTDF	Q6CTS8	L	SGKSLLQASKF	Q06631	L	SGNAALSSNKF	Q7S6P8	-	TASMT--KERR	Q9US05	-	QGISQ--SNKF
216	O75689	K	YHEDGKEIVDW	G3RA91	K	YHEDGKEIVDW	F7HLF3	K	YHEDGKEIVDW	O88768	K	YHEDGKEIVDW	Q8BVR8	K	YHEDGKEIVDW	F1NK48	K	YHEDGKEIVDW	A2RUV1	K	YHEDGKEIVDW	Q6DG41	K	YHDSSKEIVDW	*	*	*	Q7QJA2	E	YHDDPEVINNW	*	*	*	*	*	*	*	*	*	*	*	*	*	*	*
123	O75689	K	FIYPEKQEPYS	G3RA91	K	FIYPEKQEPYS	F7HLF3	K	FIYPEKQEPYS	O88768	K	FLHVEKQEPYS	Q8BVR8	K	FVHVEKQEPYS	F1NK48	K	FIHSEKQEPYS	A2RUV1	K	FILIEKQEPYS	Q6DG41	K	FTEVGKKLTYE	*	*	*	Q7QJA2	R	FCMIER-PSYT	*	*	*	*	*	*	*	*	*	*	*	*	*	*	*
928	Q16827	K	FDAYIKDMAKD	G3RGA4	K	FDAYIKDMAKD	F6TUI9	-	-----------	Q62797	K	FDSYIKDMAKD	E9Q612	K	FDSYIKDMAKD	F1NMQ6	K	FDGYIKDMAKD	F6U5Z6	K	KKKGGKEMSKD	A4IFW3	K	FEAYLKDMGKD	*	*	*	*	*	*	*	*	*	*	*	*	*	*	*	*	*	*	*	*	*
682	Q03519	K	EGKLQKLAQL-	*	*	*	F6UWB4	K	EGELQKLAQLQ	P36372	E	QGQLVEHDQLR	P36371	E	QGRLVEHDQLR	*	*	*	*	*	*	Q1LWX8	E	SGELVEKGTHE	*	*	*	*	*	*	*	*	*	*	*	*	*	*	*	*	*	*	*	*	*
308	Q03519	K	TIAAEKVYNTR	*	*	*	F6UWB4	K	TIAAEKVYNTR	P36372	K	TIAAEKVYNPR	P36371	K	TIAAEKVYNPR	*	*	*	*	*	*	Q1LWX8	N	TGLLQNIYDTH	*	*	*	*	*	*	*	*	*	*	*	*	*	*	*	*	*	*	*	*	*
356	Q03519	K	EVCRYKEALEQ	*	*	*	F6UWB4	K	EVCRYKEALEQ	P36372	K	EVRRYKEALER	P36371	K	EVSHYKEALER	*	*	*	*	*	*	Q1LWX8	D	EAHRYDGRLME	*	*	*	*	*	*	*	*	*	*	*	*	*	*	*	*	*	*	*	*	*
612	Q03519	K	LAAGQKQRLAI	*	*	*	F6UWB4	K	LAAGQKQRLAI	P36372	K	LAVGQKQRLAI	P36371	K	LAVGQKQRLAI	*	*	*	*	*	*	Q1LWX8	K	LSGGEKQRIAI	*	*	*	*	*	*	*	*	*	*	*	*	*	*	*	*	*	*	*	*	*
135	Q03519	K	DQVNNKVLMWR	*	*	*	F6UWB4	K	DQVNNKVLMWR	P36372	R	GQENNRALMIR	P36371	R	GQEN-RTLMKR	*	*	*	*	*	*	Q1LWX8	R	RKQKARVLFIR	*	*	*	*	*	*	*	*	*	*	*	*	*	*	*	*	*	*	*	*	*
603	Q03519	K	TDVGEKGSQLA	*	*	*	F6UWB4	K	TDVGEKGSQLA	P36372	K	TEIGEKGSQLA	P36371	K	TEIGEKGGQLA	*	*	*	*	*	*	Q1LWX8	R	TDVGERGNLLS	*	*	*	*	*	*	*	*	*	*	*	*	*	*	*	*	*	*	*	*	*
54	Q03519	K	LWGLLKLR--G	*	*	*	F6UWB4	K	LWGLLKLR--G	P36372	K	LWGLLKVG--G	P36371	K	LWGLLKVG--E	*	*	*	*	*	*	Q1LWX8	T	LYAGSTLSKDA	*	*	*	*	*	*	*	*	*	*	*	*	*	*	*	*	*	*	*	*	*
679	Q03519	K	VLQEGKLQKLA	*	*	*	F6UWB4	E	VLQEGELQKLA	P36372	Q	VLKQGQLVEHD	P36371	R	VLKQGRLVEHD	*	*	*	*	*	*	Q1LWX8	E	VIDSGELVEKG	*	*	*	*	*	*	*	*	*	*	*	*	*	*	*	*	*	*	*	*	*
245	Q03519	K	FFQETKTGELN	*	*	*	F6UWB4	K	FFQEVKTGELN	P36372	K	FFQETKTGELN	P36371	K	FFQETKTGELN	*	*	*	*	*	*	Q1LWX8	K	FFETIKTGDIT	*	*	*	*	*	*	*	*	*	*	*	*	*	*	*	*	*	*	*	*	*
37	P62316	K	LTQSVKNNTQV	G3QIU5	K	LTQSVKNNTQV	F7E1Q1	K	LTQSVKNNTQV	B5DES0	K	LTQSVKNNTQV	Q14AF6	K	LTQSVKNNTQV	*	*	*	Q6DDC4	K	LTQSVKNNTQV	Q567V5	K	LTQSVKNNTQV	Q9VI10	K	LTQSVKNNTQV	Q7Q2A9	K	LTQSVKNNTQV	Q18786	K	LTNSVKNNHQV	Q6CRG3	L	IRESMLQRTPV	Q06217	V	INDAMVTRTPV	Q1K7A3	R	LQTAVRSHSQV	O14036	K	LQQAVKNHDQV
57	P62316	K	LLGRVKAFDRH	G3QIU5	K	LLGRVKAFDRH	F7E1Q1	K	LLGRVKAFDRH	B5DES0	K	LLGRVKAFDRH	Q14AF6	K	LLGRVKAFDRH	*	*	*	Q6DDC4	K	LLGRVKAFDRH	Q567V5	K	LLGRVKAFDRH	Q9VI10	K	LLGRVKAFDRH	Q7Q2A9	K	LLGRVKAFDRH	Q18786	K	LLGRVKAFDRH	Q6CRG3	K	LIARVKSFDKH	Q06217	K	IIARVKAFDRH	Q1K7A3	K	ILARVKAFDRH	O14036	K	LLARVKAFDRH
118	P62316	K	PLIAGK--###	G3QIU5	K	PLIAGK--###	F7E1Q1	K	PLIAGK--###	B5DES0	K	PLIAGK--###	Q14AF6	K	PLIAGK--###	*	*	*	Q6DDC4	K	PLLAGK--###	Q567V5	K	PLITGK--###	Q9VI10	A	PLATAAGK###	Q7Q2A9	A	PQATAAGK###	Q18786	E	PLAQAE--###	Q6CRG3	-	--------###	Q06217	-	PVE-----###	Q1K7A3	-	--------###	O14036	-	PSA-----###
98	P62316	K	DRYISKMFLRG	G3QIU5	K	DRYISKMFLRG	F7E1Q1	K	DRYISKMFLRG	B5DES0	K	DRYISKMFLRG	Q14AF6	K	DRYISKMFLRG	*	*	*	Q6DDC4	K	DRYISKMFLRG	Q567V5	K	DRYISKMFLRG	Q9VI10	K	DRFISKMFLRG	Q7Q2A9	K	DRFISKMFLRG	Q18786	K	DRFISKMFLRG	Q6CRG3	K	ERFVAKLFLRG	Q06217	K	ERFISKLFLRG	Q1K7A3	K	DRFISKMFLRG	O14036	K	DRFISKMFLRG
18	P62316	K	PEELQKREEEE	G3QIU5	K	PEELQKREEEE	F7E1Q1	K	PEELQKREEEE	B5DES0	K	PEELQKREEEE	Q14AF6	K	PEELQKREEEE	*	*	*	Q6DDC4	K	PEELQKREEEE	Q567V5	K	PEELQKREEEE	Q9VI10	R	PEELARQEEEE	Q7Q2A9	R	PEELARQEEEE	Q18786	A	AEELAAKEDEE	Q6CRG3	Q	RDELTQLEEFE	Q06217	E	RAELEELEEFE	Q1K7A3	L	EYEVSLLEEHE	O14036	R	EIELARLEEYE
292	P57678	K	QALAEKVKEAE	G3SA03	K	QALAEKVKEAE	F7DPP6	K	QALAEKVKEAE	F1LWL5	K	QALADKVKEAE	Q6P6L6	K	QALADKVKEAE	F1NFZ8	K	SGLDEKVKEAE	F6ZFB1	-	------IRVAE	F1R759	A	LGLIEAIREAR	*	*	*	*	*	*	*	*	*	*	*	*	*	*	*	*	*	*	*	*	*
370	P57678	K	RTSLSKEDRQV	G3SA03	K	RTSLSKEDRQV	F7DPP6	K	RTSLSKEERQV	F1LWL5	K	TASLPKEEREV	Q6P6L6	K	TTNMPKEEREV	F1NFZ8	E	TGDLSEDEMRV	F6ZFB1	E	SGTYPEEQRGD	F1R759	G	AKDLVGNG-QT	*	*	*	*	*	*	*	*	*	*	*	*	*	*	*	*	*	*	*	*	*
36	P57678	K	LAELTKSDWER	G3SA03	K	LAELTKSDWEH	F7DPP6	K	LAELTKSDWER	F1LWL5	K	LEQLTKSDWEH	Q6P6L6	K	LVQLTKSDWEH	F1NFZ8	K	LRELLKAEWPL	F6ZFB1	K	LLEVKKSDWPL	F1R759	K	LSSLRKEDWDR	*	*	*	*	*	*	*	*	*	*	*	*	*	*	*	*	*	*	*	*	*
66	P57678	K	QPFAWKKKALI	G3SA03	K	QPFAWKKKALI	F7DPP6	K	QPFAWKKKALI	F1LWL5	K	QPFAWKKKALI	Q6P6L6	K	QPFAWKKKALI	F1NFZ8	K	QHGLWKKEAVA	F6ZFB1	R	QHQEWRRRAIA	F1R759	K	DRHHWKKKILC	*	*	*	*	*	*	*	*	*	*	*	*	*	*	*	*	*	*	*	*	*
201	P57678	K	FPHPPKRLRSD	G3SA03	K	FPHPPKRLRSD	F7DPP6	K	FPHPPKRLRSD	F1LWL5	K	FSHPPKRFKSD	Q6P6L6	K	FSHPPKRFKSD	F1NFZ8	K	GLQPPKRFKGD	F6ZFB1	K	PSQSAKRFKSD	F1R759	K	SPQASKRFKPD	*	*	*	*	*	*	*	*	*	*	*	*	*	*	*	*	*	*	*	*	*
802	Q96F07	K	SAAMYKSLDQA	G3SAQ5	K	SAAMYKSLDQA	F6TY35	K	SAAMYKSLDQA	*	*	*	Q6PGK0	K	SAAMYKSLDQA	F1NE09	K	SAAMYKSLDQA	A8KBE6	K	SAAMYKSLDQA	B3DIT1	K	SAAMYKSLDQA	Q9VF87	K	NANMHKSIELA	Q7QEX4	K	NADMQKSLELA	*	*	*	*	*	*	*	*	*	*	*	*	*	*	*
775	Q96F07	K	YETLLKQRHVQ	G3SAQ5	K	YETLLKQRHVQ	F6TY35	K	YETLLKQRHVQ	*	*	*	Q6PGK0	K	YETLLKQRHVQ	F1NE09	K	YETLLKQRHVQ	A8KBE6	K	YETLLKQRHVQ	B3DIT1	K	YETLLKQRHVQ	Q9VF87	K	YETLLKQRHVQ	Q7QEX4	K	YETLLKQRHVQ	*	*	*	*	*	*	*	*	*	*	*	*	*	*	*
545	Q96F07	K	GGFDIKVPRRA	G3SAQ5	K	GGFDIKVPRRA	F6TY35	K	GGFDIKVPRRA	*	*	*	Q6PGK0	K	GGFDIKVPRRA	F1NE09	K	GGFDIKVPRRA	A8KBE6	K	GGFDIKVPRRA	B3DIT1	K	GGFDIKVPRRA	Q9VF87	Q	GGFRIQVPRLN	Q7QEX4	N	SGFAINVPRLN	*	*	*	*	*	*	*	*	*	*	*	*	*	*	*
597	Q96F07	K	SLIADKSGSKK	G3SAQ5	K	SLIADKSGSKK	F6TY35	K	SLIADKSGSKK	*	*	*	Q6PGK0	K	SLIADKSGSKK	F1NE09	K	SLIADKSGSKK	A8KBE6	K	SLIADKSGSKK	B3DIT1	K	SLIADKSGSKK	Q9VF87	K	SLIADKSGGKR	Q7QEX4	K	SLIADKSGGKR	*	*	*	*	*	*	*	*	*	*	*	*	*	*	*
320	Q96F07	K	LARYIKTSAHY	G3SAQ5	K	LARYIKTSAHY	F6TY35	K	LARYIKTSAHY	*	*	*	Q6PGK0	K	LARYIKTSAHY	F1NE09	K	LARYIKTSAHY	A8KBE6	E	LARYIETSAHY	B3DIT1	E	LSRYIETSAHY	Q9VF87	K	PFNYIKRSKHF	Q7QEX4	K	PFNYIKRSKHF	*	*	*	*	*	*	*	*	*	*	*	*	*	*	*
903	Q96F07	K	EPQRDKPANVQ	G3SAQ5	K	EPQRDKPANVQ	F6TY35	K	EPQRDKPANVQ	*	*	*	Q6PGK0	K	EPQRDKPANVQ	F1NE09	K	EPQRDKPANVQ	A8KBE6	K	EPQRDKPANVQ	B3DIT1	K	EPQRDKPANVQ	Q9VF87	K	AIQREKPPQMS	Q7QEX4	K	PITREKAPVMS	*	*	*	*	*	*	*	*	*	*	*	*	*	*	*
1107	Q96F07	K	GDLLTKERLCC	G3SAQ5	K	GDLLTKERLCC	F6TY35	K	GDLLTKERLCC	*	*	*	Q6PGK0	-	-----------	F1NE09	K	GDLLTKERLCC	A8KBE6	K	GDLLTKERLCC	B3DIT1	K	GDLLTKERLCC	Q9VF87	R	GDLLTRERLCC	Q7QEX4	R	GDLLTRERLCC	*	*	*	*	*	*	*	*	*	*	*	*	*	*	*
1077	Q96F07	K	KRLEAKYAPLH	G3SAQ5	K	KRLEAKYAPLH	F6TY35	K	KRLEAKYAPLH	*	*	*	Q6PGK0	-	-----------	F1NE09	K	KRLEAKYAPLH	A8KBE6	K	KRLEAKYAPLH	B3DIT1	K	KRLEAKYAPLH	Q9VF87	Q	KRLEAQFANLQ	Q7QEX4	K	KRLEAKYASLQ	*	*	*	*	*	*	*	*	*	*	*	*	*	*	*
110	Q96F07	K	VEIYEKTVEVL	G3SAQ5	K	VEIYEKTVEVL	F6TY35	K	VEIYEKTVEVL	*	*	*	Q6PGK0	K	VEIYEKTVEVL	F1NE09	K	VEIYEKTVEVL	A8KBE6	K	VEIYEKTVEVL	B3DIT1	K	VEIYEKTVEVL	Q9VF87	K	VEIYEKTVEVL	Q7QEX4	K	VEIYEKTVEVL	*	*	*	*	*	*	*	*	*	*	*	*	*	*	*
270	Q6PD74	K	LFSKLKEMKDK	G3QPW4	-	-----------	F6QB47	K	LFSKLKEMKDK	Q9R0Z7	K	LFSKLKEMKDK	Q8R2R3	K	LFSKLKEMKDK	E1C7X1	K	LFSKLKEMKEK	F6YV66	Q	LFTKLQEMKDK	Q6DH35	K	LFTKLKEMKDK	Q9VU04	Q	LLLTAQNLRND	A7UVA5	M	LLTEVMNFQPN	*	*	*	*	*	*	*	*	*	*	*	*	*	*	*
1528	Q86VV8	K	LDDSFKFWRAP	G3RBH3	K	LDDSFKFWRAP	F6QHL6	K	LDDSFKFWRAP	D3ZS92	K	LDDSFKFWRAP	Q8R4Y8	K	LDDSFKFWRAP	F1P3H8	N	FDDSLNLWKVL	*	*	*	E7F7S8	K	LNDSLKHWREM	A1Z8X3	S	--EVISCYVAI	A0NFE5	R	--DVVRAFAVL	*	*	*	*	*	*	*	*	*	*	*	*	*	*	*
94	Q9NVR2	K	SQ--DKQTQFL	G3RVH1	K	SQ--DKQTQFL	F7HQF3	K	SQ--DKQTQFL	B2RYP7	K	SQ--DKQTQFL	Q8K2A7	K	SQ--DKQTQFL	Q5ZLS8	K	SQ--DKQTQFL	F7E1U9	K	SQ--DKQTQFL	Q6TNU3	K	SQ--DKHAQFL	Q9VZM7	P	ENETTPEHEFY	Q7QKK6	P	EGCTTPEQEFY	*	*	*	*	*	*	*	*	*	*	*	*	*	*	*
702	Q9NVR2	K	FCINEKILLLQ	G3RVH1	K	FCINEKILLLQ	F7HQF3	K	FCINEKILLLQ	B2RYP7	K	FCINEKILLLQ	Q8K2A7	K	FCINEKILLLQ	Q5ZLS8	K	FCINEKILLLQ	F7E1U9	K	FCINEKIILLQ	Q6TNU3	K	FCINEKIILIQ	Q9VZM7	H	FINQEHLMLAQ	Q7QKK6	H	FLQQQHVALAQ	*	*	*	*	*	*	*	*	*	*	*	*	*	*	*
234	Q9NVR2	K	LMSPSKRSSQK	G3RVH1	K	LMSPSKRSSQK	F7HQF3	K	LMSPSKRSSQK	B2RYP7	K	LMSPSKRSSQK	Q8K2A7	K	LMSPSKRSSQK	Q5ZLS8	K	LMSPSKRSSQK	F7E1U9	K	LLSPTKRNSQK	Q6TNU3	R	LNSPGRGRGQR	Q9VZM7	-	-----------	Q7QKK6	-	-----------	*	*	*	*	*	*	*	*	*	*	*	*	*	*	*
248	Q9NVR2	K	EGLTEKSSQIV	G3RVH1	K	EGLTEKSSQIV	F7HQF3	K	EGLTEKSSQIV	B2RYP7	K	EGLTEKSSHIV	Q8K2A7	K	EGLTEKSSHIV	Q5ZLS8	K	DGLTEKSSQIT	F7E1U9	K	EGLTEKSSQIV	Q6TNU3	K	DGLSDKASVVT	Q9VZM7	-	DES-----DTA	Q7QKK6	R	SDTEDRARTSA	*	*	*	*	*	*	*	*	*	*	*	*	*	*	*
414	Q9NVR2	K	VLESFKLARES	G3RVH1	K	VLESFKLARES	F7HQF3	K	VLESFKLARES	B2RYP7	K	VLESFKLARES	Q8K2A7	K	VLESFKLARES	Q5ZLS8	K	VLESFKLARES	F7E1U9	K	VLECFKIAREC	Q6TNU3	R	TLDHFRTARES	Q9VZM7	L	LSKAFLHAAQC	Q7QKK6	L	APNCLLACQSC	*	*	*	*	*	*	*	*	*	*	*	*	*	*	*
83	Q9UEW8	K	QAALCKPRQER	G3QNZ5	K	QAALCKPRQER	F7HLJ1	K	QAALCKPRQER	O88506	K	QAALCKPRQER	Q9Z1W9	K	QAALCKPRQER	F1NSM5	K	QAALCKPRQER	*	*	*	Q6NWY2	V	QAAYCVPRKEK	*	*	*	*	*	*	G5EEN4	L	FTAYCLPRNEK	*	*	*	*	*	*	*	*	*	*	*	*
98	Q9UEW8	K	RINLEKCQTSM	G3QNZ5	K	RINLEKCQTSM	F7HLJ1	K	RINLEKCQTSM	O88506	K	RINLEKCQTSM	Q9Z1W9	K	RINLEKCQTSM	F1NSM5	K	RINLEKCQTSM	*	*	*	Q6NWY2	K	RINLEKCQTSM	*	*	*	*	*	*	G5EEN4	K	CINLEKCQTSV	*	*	*	*	*	*	*	*	*	*	*	*
349	Q9UEW8	K	EYLIEKLLTRT	G3QNZ5	K	EYLIEKLLTRT	F7HLJ1	K	EYLIEKLLTRT	O88506	K	EYLIEKLLTRT	Q9Z1W9	K	EYLIEKLLTRT	F1NSM5	K	EYLIEKLLTRT	*	*	*	Q6NWY2	K	EFLQEKLLHRA	*	*	*	*	*	*	G5EEN4	T	KYLVHTLIENL	*	*	*	*	*	*	*	*	*	*	*	*
20	P62333	K	KLLEHKEIDGR	G3QIB5	K	KLLEHKEIDGR	F7ALC4	K	KLLEHKEIDGR	Q32PW9	K	KLLEHKEIDGR	Q14AQ1	K	KLLEHKEIDGR	Q5ZKX2	K	KLLEHKEIDGR	Q6P307	K	KLLEHKEIDGR	Q6DRD2	K	KLLEHKEIDGR	Q9W414	K	KLLEHKEIEGR	Q7PXH7	K	KLLEHKEVESR	O17071	R	KLAECRDIEQK	Q6CTW4	R	RLMEHRRYDDM	P53549	R	KLLEHRRYDDQ	Q7S2J5	R	KLIESREWEAK	O74445	R	YLLQHREWDSK
7	P62333	K	ADPRDKALQDY	G3QIB5	K	ADPRDKALQDY	F7ALC4	K	ADPRDKALQDY	Q32PW9	-	-------LQDY	Q14AQ1	K	ADPRDKALQDY	Q5ZKX2	K	ADPRDKALQDY	Q6P307	K	ADPREKALQDY	Q6DRD2	K	AENREKGLQDY	Q9W414	K	DNLRVKALSEY	Q7PXH7	K	DASREKALEDY	O17071	K	EDERTKALNSY	Q6CTW4	K	QAAKEKAMLHF	P53549	K	QEAHNKALNQF	Q7S2J5	H	DQERQHALASF	O74445	T	MSERDTALEKY
206	P62333	K	SSIVDKYIGES	G3QIB5	K	SSIVDKYIGES	F7ALC4	K	SSIVDKYIGES	Q32PW9	K	SSIVDKYIGES	Q14AQ1	K	SSIVDKYIGES	Q5ZKX2	K	SSIVDKYIGES	Q6P307	K	SSIVDKYIGES	Q6DRD2	K	SSIVDKYIGES	Q9W414	K	SAIVDKYIGES	Q7PXH7	K	SAIVDKYIGES	O17071	K	SAIVDKYIGES	Q6CTW4	K	SGIVDKYIGES	P53549	K	SGIVDKYIGES	Q7S2J5	K	SAIVDKYIGES	O74445	K	SAIVDKYIGES
180	P62333	K	PPGTGKTLLAR	G3QIB5	K	PPGTGKTLLAR	F7ALC4	K	PPGTGKTLLAR	Q32PW9	K	PPGTGKTLLAR	Q14AQ1	K	PPGTGKTLLAR	Q5ZKX2	K	PPGTGKTLLAR	Q6P307	K	PPGTGKTLLAR	Q6DRD2	K	PPGTGKTLLAR	Q9W414	K	PPGTGKTLLAR	Q7PXH7	K	PPGTGKTLLAR	O17071	K	PPGTGKTLLAR	Q6CTW4	K	PPGTGKTLLAK	P53549	K	PPGTGKTLLAK	Q7S2J5	K	PPGTGKTLLAR	O74445	K	PPGTGKTLLAR
91	P62333	K	QLDKSKLKPGT	G3QIB5	K	QLDKSKLKPGT	F7ALC4	K	QLDKSKLKPGT	Q32PW9	K	QLDKSKLKPGT	Q14AQ1	K	QLDKSKLKPGT	Q5ZKX2	K	QLDKSKLKPGT	Q6P307	K	QLDKTKLKPGT	Q6DRD2	K	QLDKSKLKPGT	Q9W414	K	QLDKAKLKSGT	Q7PXH7	K	QLDKTKLKSGT	O17071	E	SINKEELKQGT	Q6CTW4	K	SVDRSKLKKGV	P53549	K	SVDRSKLKKGV	Q7S2J5	K	KVDKAKLKQGT	O74445	H	NVDQSHLVQGV
333	P62333	K	YEAIVKLSDGF	G3QIB5	K	YEAIVKLSDGF	F7ALC4	K	YEAIVKLSDGF	Q32PW9	K	YEAIVKLSDGF	Q14AQ1	K	YEAIVKLSDGF	Q5ZKX2	K	YEAIVKLSDGF	Q6P307	K	YEAIVKLSDGF	Q6DRD2	K	YEAIVKLSDGF	Q9W414	K	YEAIVKLSDNF	Q7PXH7	K	YEAVVKLSDNF	O17071	K	FEAVVKLSDGF	Q6CTW4	K	FEAAVKMSDGF	P53549	K	FEAAVKMSDGF	Q7S2J5	K	YESVVKMSDGL	O74445	K	YEALVKLTDGT
48	P62333	K	SENDLKALQSV	G3QIB5	K	SENDLKALQSV	F7ALC4	K	SENDLKALQSV	Q32PW9	K	SENDLKALQSV	Q14AQ1	K	SENDLKALQSV	Q5ZKX2	K	SENDLKALQSV	Q6P307	K	SENDLKALQSV	Q6DRD2	K	SENDLKALQSV	Q9W414	K	SENDLKALQSV	Q7PXH7	K	SENDLKALQSV	O17071	K	SENDIKSLQSV	Q6CTW4	K	TEQDIKALQSI	P53549	K	TENDIKALQSI	Q7S2J5	K	TEENIKALQSV	O74445	K	TEDDIKSLQSV
298	P62333	K	GRLDRKIHIDL	G3QIB5	K	GRLDRKIHIDL	F7ALC4	K	GRLDRKIHIDL	Q32PW9	K	GRLDRKIHIDL	Q14AQ1	K	GRLDRKIHIDL	Q5ZKX2	K	GRLDRKIHIDL	Q6P307	K	GRLDRKIHIEL	Q6DRD2	K	GRLDRKIHIEL	Q9W414	K	GRLDRKIEIPL	Q7PXH7	K	GRLDRKIEIPL	O17071	K	GRLDRKIEIGL	Q6CTW4	K	GRLDRKIEISL	P53549	K	GRLDRKVEIPL	Q7S2J5	K	GRLDRKIEIPL	O74445	K	GRLDRKIEIPL
34	P62333	K	LREQLKELTKQ	G3QIB5	K	LREQLKELTKQ	F7ALC4	K	LREQLKELTKQ	Q32PW9	K	LREQLKELTKQ	Q14AQ1	K	LREQLKELTKQ	Q5ZKX2	K	LREQLKELTKQ	Q6P307	K	LREQLKELTKQ	Q6DRD2	K	LREQLKELTKQ	Q9W414	K	KREEIKDLTKL	Q7PXH7	K	VRETLKELTKQ	O17071	S	LRKKESEMTKQ	Q6CTW4	R	RRETIRVLEAE	P53549	R	RRQNIRDLEKL	Q7S2J5	K	LRLELKGLQKE	O74445	R	LRFGNRDLVKK
274	P62333	K	TLHRVKMIMAT	G3QIB5	K	TLHRVKMIMAT	F7ALC4	K	TLHRVKMIMTT	Q32PW9	K	TLHRVKMIMAT	Q14AQ1	K	TLHRVKMIMAT	Q5ZKX2	K	TLHRVKMIMAT	Q6P307	K	TLHRVKMIMAT	Q6DRD2	K	TLHRVKMIMAT	Q9W414	K	SLGQVKMIMAT	Q7PXH7	K	SLGQVKMIMAT	O17071	K	SLGKVKVIMAT	Q6CTW4	K	NLGQTKVIMAT	P53549	K	NLGQTKIIMAT	Q7S2J5	K	YLGKTKIIMAT	O74445	K	YLGQTKIIMAT
383	P62333	K	KKLESKLDYKP	G3QIB5	K	KKLESKLDYKP	F7ALC4	K	KKLESKLDYKP	Q32PW9	K	KKLESKLDYKP	Q14AQ1	K	KKLESKLDYKP	Q5ZKX2	K	KKLESKLDYKP	Q6P307	K	KKLESKLDYKP	Q6DRD2	K	KKLESKLDYKP	Q9W414	K	KKLESKLDYKP	Q7PXH7	K	KRLESKLDYKP	O17071	K	KRLETKLDYKP	Q6CTW4	K	KKLEGKLEYQK	P53549	T	KKLEGTIEYQK	Q7S2J5	K	KKLEGKLEYQK	O74445	T	KKLEGTIDYQK
42	P62333	K	TKQYEKSENDL	G3QIB5	K	TKQYEKSENDL	F7ALC4	K	TKQYEKSENDL	Q32PW9	K	TKQYEKSENDL	Q14AQ1	K	TKQYEKSENDL	Q5ZKX2	K	TKQYEKSENDL	Q6P307	K	TKQYEKSENDL	Q6DRD2	K	TKQYEKSENDL	Q9W414	K	TKLYDKSENDL	Q7PXH7	K	TKQFDKSENDL	O17071	K	TKQFDKSENDI	Q6CTW4	R	EAEYERTEQDI	P53549	K	EKLYDKTENDI	Q7S2J5	Q	QKEYDQTEENI	O74445	K	VKKYDKTEDDI
197	P62333	K	DCNFLKVVSSS	G3QIB5	K	DCNFLKVVSSS	F7ALC4	K	DCNFLKVVSSS	Q32PW9	K	DCNFLKVVSSS	Q14AQ1	K	DCNFLKVVSSS	Q5ZKX2	K	DCNFLKVVSSS	Q6P307	K	DCNFLKVVSSS	Q6DRD2	K	DCNFLKVVSSS	Q9W414	K	DANFLKVVSSA	Q7PXH7	K	DANFLKVVSSA	O17071	K	DCNFLKVVSSA	Q6CTW4	F	GANFIFSPASG	P53549	F	GANFIFSPASG	Q7S2J5	K	ETNFLKVVSSA	O74445	K	GVNFLKVVSSA
168	P62333	K	GIIPPKGCLLY	G3QIB5	K	GIIPPKGCLLY	F7ALC4	K	GIIPPKGCLLY	Q32PW9	K	GIIPPKGCLLY	Q14AQ1	K	GIIPPKGCLLY	Q5ZKX2	K	GIIPPKGCLLY	Q6P307	K	GIIPPKGCLLY	Q6DRD2	K	GIIPPKGCLLY	Q9W414	K	GITPPKGCLLY	Q7PXH7	K	GITPPKGCLLY	O17071	K	GITPPKGCLLF	Q6CTW4	K	GIKPPKGVLLY	P53549	K	GIKPPKGVLLY	Q7S2J5	K	GIKPPKGVLLY	O74445	K	GIKPPKGVLLY
314	P62333	K	RLDILKIHAGP	G3QIB5	K	RLDILKIHAGP	F7ALC4	K	RLDTLKIHAGP	Q32PW9	K	RLDILKIHAGP	Q14AQ1	K	RLDILKIHAGP	Q5ZKX2	K	RLDILKIHAGP	Q6P307	K	RLDILKIHAGP	Q6DRD2	K	RLDILKIHSGP	Q9W414	K	RLEILKIHALK	Q7PXH7	K	RLEILKIHAAP	O17071	K	RLEILKIHSNK	Q6CTW4	K	RLEIFKIHTSN	P53549	K	RLEIFKIHTAK	Q7S2J5	K	RLEILKIHASG	O74445	K	RMEILKIHLEK
322	P62333	K	AGPITKHGEID	G3QIB5	K	AGPITKHGEID	F7ALC4	K	AGPITKHGEID	Q32PW9	K	AGPITKHGEID	Q14AQ1	K	AGPITKHGEID	Q5ZKX2	K	AGPITKHGEID	Q6P307	K	AGPITKHGEID	Q6DRD2	K	SGPITKHGDID	Q9W414	K	ALKIAKHGEID	Q7PXH7	K	AAPIAKHGDID	O17071	K	SNKITKHGEID	Q6CTW4	K	TSNVKKAGEFD	P53549	K	TAKVKKTGEFD	Q7S2J5	I	ASGVVIEGDID	O74445	K	LEKVSKQGEID
207	P49642	K	VHLSEKIHPFI	G3RCL3	K	VHLSEKIHPFI	H9H4C2	K	VQLTEK-HPFV	F1LNK6	K	VHLNEKVHPFV	Q5FW94	K	VHLNEKVHPFV	*	*	*	Q6NVT9	P	VQLSDPIHPFI	Q7ZUR8	P	VVLSDPIHPFI	Q24317	R	CSMGDRPHHSL	Q7Q633	E	VIIHDEMHHSV	Q9TZ34	-	AKLTR-VPPTV	Q6CVI9	P	LNLVRPLHPHL	P10363	P	LALKRPYHPHL	Q7S4G2	P	VNLRRPLHPHL	O14215	P	NNLKRPLHPHL
237	P49642	K	DILENKESWDK	G3RCL3	K	DILENKESWDK	H9H4C2	N	DILKNNKSWDK	F1LNK6	K	DILENKENWDK	Q5FW94	K	DILENKENWDK	*	*	*	Q6NVT9	K	DILENKQCWDK	Q7ZUR8	K	DILGNKESVDK	Q24317	P	NLFGTPKGVTK	Q7Q633	P	NMFGKPEGVRK	Q9TZ34	N	G-WLDNDRFII	Q6CVI9	D	DTWRDDELAIK	P10363	D	NPWEDDQHAIQ	Q7S4G2	E	DPWRTEDQQEK	O14215	K	DPWASKEGAEN
261	P49642	K	QQSFQKSH---	G3RCL3	K	QQRFQKSH---	H9H4C2	K	QQSFQKSH---	F1LNK6	R	QKGFQRFH---	Q5FW94	K	QRGFQKFH---	*	*	*	Q6NVT9	K	LREFSKAR---	Q7ZUR8	N	IEYYQNHK---	Q24317	K	ESYMQKNLEDG	Q7Q633	A	EKRFKAV---A	Q9TZ34	S	RRISES----F	Q6CVI9	N	KKLWTNK--PG	P10363	D	KKYWLDN--PR	Q7S4G2	S	RNKWASS--PD	O14215	V	RKKWEVD--PE
311	P49642	K	--NVSKGINHL	G3RCL3	K	--NVSKGINHL	H9H4C2	K	--NVSKEINHL	F1LNK6	K	--NVSKGVNHL	Q5FW94	K	--NVSKGVNHL	*	*	*	Q6NVT9	K	--NVSKGLNHL	Q7ZUR8	K	--NVSKGVNHL	Q24317	R	--NVTRGFNHL	Q7Q633	K	--NVTKGFNHL	Q9TZ34	N	STLFFNDVIHV	Q6CVI9	K	--EVTKQTIHL	P10363	K	--EVTKQTIHL	Q7S4G2	K	--EVSKKLNHL	O14215	R	--EVSRHLNHL
68	P49642	K	QSDLEKEMQKM	G3RCL3	K	QSDLEKEMQKM	H9H4C2	K	QSDLEKEMQKM	F1LNK6	-	-----------	Q5FW94	K	QSELEKEMQKM	*	*	*	Q6NVT9	K	QSELEKEMQKM	Q7ZUR8	K	QNELEKEMQKM	Q24317	K	QAELEKEICSR	Q7Q633	R	QQELEREICSK	Q9TZ34	K	EHSFVKALSST	Q6CVI9	V	VQEFKVQIQKA	P10363	A	VQDFKAQIEKA	Q7S4G2	K	SDLLRKDVLRL	O14215	K	WEELKKEALNL
95	P49642	K	QHNTVKL-GAF	G3RCL3	K	QHNTVKL-GAF	H9H4C2	N	QHNTVNL-GAF	F1LNK6	-	-----------	Q5FW94	K	QHNTVKL-GAF	*	*	*	Q6NVT9	K	LHNTVKS-GTF	Q7ZUR8	K	QHNTVKS-GTF	Q24317	P	NHRSIP--GGL	Q7Q633	-	DHRGS---TAI	Q9TZ34	-	NNKRY---TDY	Q6CVI9	L	ERDSLLK-TEM	P10363	L	ERDTLLK-SEL	Q7S4G2	R	DRKTLRNSSAF	O14215	R	DRKTIRK-STF
104	P49642	K	FQAQEKELVFD	G3RCL3	K	FQAQEKELVFD	H9H4C2	K	FQAQEKELVFD	F1LNK6	-	-----------	Q5FW94	K	FQAQEKELVFD	*	*	*	Q6NVT9	K	FQAQEKELVFD	Q7ZUR8	K	FQALEKELVFD	Q24317	R	LTPVQRELVFD	Q7Q633	R	IQPVQRELVFD	Q9TZ34	R	YQAVERELVFD	Q6CVI9	K	MKPMEKELVFD	P10363	K	LKALEKELVFD	Q7S4G2	K	FRPLSKELCFD	O14215	K	FHPLKKELVFD
147	P49642	K	IDRALKEDFGF	G3RCL3	K	IDRALKEDFGF	H9H4C2	R	TDTALREDFGF	F1LNK6	K	IDRALKEDFGF	Q5FW94	K	IDRALKEDFGF	*	*	*	Q6NVT9	A	LDRALAEDFGF	Q7ZUR8	R	LDRALREDFGF	Q24317	R	LDVALREDFGF	Q7Q633	R	LDEALREDFGF	Q9TZ34	E	LDFQLEEMFNF	Q6CVI9	E	INSSLENDFGF	P10363	R	TNTALREDFGY	Q7S4G2	R	VDTALREDFGF	O14215	H	LDICFHEDFGF
193	P49642	K	YLSLVKGG---	G3RCL3	K	YLSLVKGG---	H9H4C2	K	YLSLVKHG---	F1LNK6	K	YLSLIKGG---	Q5FW94	K	YLSLVKGG---	*	*	*	Q6NVT9	K	YLSVVKGG---	Q7ZUR8	K	YLSLVKGG---	Q24317	T	YLNIITYASFA	Q7Q633	I	YLNLLISG--G	Q9TZ34	K	RLNLFKKNGQC	Q6CVI9	R	YMNVVRDRNI-	P10363	R	YVNVIRDRNT-	Q7S4G2	R	YLEVIRGGAQ-	O14215	V	YLQVVVGNPQ-
326	P49642	K	FSVHPKTGRIS	G3RCL3	K	FSVHPKTGRIS	H9H4C2	K	FSVHPKTGRIS	F1LNK6	K	FSVHPKTGRIS	Q5FW94	K	FSVHPKTGRIS	*	*	*	Q6NVT9	K	FSVHPKTGRIS	Q7ZUR8	K	FSVHPKTGRIS	Q24317	A	FCIHPATGKVC	Q7Q633	K	FCVHPKTGKVC	Q9TZ34	-	-----------	Q6CVI9	S	FCIHPSTGNVC	P10363	A	FCIHPATGNVC	Q7S4G2	G	FVVHPGTGRVC	O14215	G	FCVHPGTSRVC
145	Q643R3	K	PCDLPKVVSRA	G3QXF8	K	PCDLPKVVSRA	F7H2G9	K	PCDLPKVVSRA	D3ZR52	K	PCDLPKVVSRA	Q6NVG1	K	PCDLPKVVSRA	*	*	*	Q28C60	S	VCDLPSVVSRV	F1QD35	I	VTGLPIVVSRS	*	*	*	*	*	*	*	*	*	*	*	*	*	*	*	*	*	*	*	*	*
335	Q643R3	K	GKVLRKAGLSA	G3QXF8	K	GKVLRKAGLSP	F7H2G9	K	GKVLRKAGLSP	D3ZR52	K	GKVLQKAGLSP	Q6NVG1	K	AKVLQKAGLSP	*	*	*	Q28C60	K	GNILEKAGFSL	F1QD35	Q	LRLLHQQGFSK	*	*	*	*	*	*	*	*	*	*	*	*	*	*	*	*	*	*	*	*	*
331	Q643R3	K	LWELGKVLRKA	G3QXF8	K	LWELGKVLRKA	F7H2G9	K	LWELGKVLRKA	D3ZR52	K	LWELGKVLQKA	Q6NVG1	K	LWELAKVLQKA	*	*	*	Q28C60	N	IWELGNILEKA	F1QD35	R	AQETLRLLHQQ	*	*	*	*	*	*	*	*	*	*	*	*	*	*	*	*	*	*	*	*	*
489	Q8TAP6	K	DESKWKPMSEE	G3QZM3	K	DESKWKPMSEE	F7EI02	K	DESKWKPMSEE	G3V931	K	DESKWKPMSEE	Q0VEJ0	K	DESKWKPMSEE	E1BZ70	K	DESKWKPMSAE	Q28DH9	K	DESRWKPMSEE	A7E2V1	K	DGSRWKAMSEE	*	*	*	*	*	*	*	*	*	*	*	*	*	*	*	*	*	*	*	*	*
251	O60256	K	LIPKEKPPITV	G3RH64	K	LIPKEKPPITV	*	*	*	Q6AZ40	K	LIPKEKPPITV	Q8R574	K	LIPKEKPPITV	Q5ZL26	K	LIPKEKPPITV	Q28DH0	K	MFPKEKPPITV	Q803V2	K	LIPKEKPPITV	Q9VA53	K	HIVKVKPPLTI	F5HJ16	K	HPAKEKPPINV	Q23166	K	QESKQKPPLTV	*	*	*	*	*	*	*	*	*	*	*	*
330	O60256	K	PHEVQKLQCPK	G3RH64	K	PHEVQKLQCPK	*	*	*	Q6AZ40	K	PHEIQKLQCPK	Q8R574	K	PHEIQKLQCPK	Q5ZL26	K	PHEIQKLQCPK	Q28DH0	K	PHEIQKLQCPK	Q803V2	K	PHEIQKLQCPK	Q9VA53	K	PHEIQKLQCHK	F5HJ16	K	PHEIQKMQCHK	Q23166	K	PHDLQKMRCHK	*	*	*	*	*	*	*	*	*	*	*	*
188	O60256	K	AVIVAKSPASA	G3RH64	K	AVIVAKSPASA	*	*	*	Q6AZ40	K	AVIVAKSPASA	Q8R574	K	AVIVAKSPASA	Q5ZL26	K	AVIVAKSPASA	Q28DH0	K	AVIVAKSPSSA	Q803V2	K	AVIVAKSPASA	Q9VA53	R	SVIVARNPGVA	F5HJ16	R	SVIVARNPGSA	Q23166	K	AIIVAKSPGVM	*	*	*	*	*	*	*	*	*	*	*	*
102	O60256	K	KTSCAKSIIGV	G3RH64	K	KTSCAKSIIGV	*	*	*	Q6AZ40	K	KTSCAKSIIGV	Q8R574	K	KTSCAKSIIGV	Q5ZL26	K	KTSCAKSIIGV	Q28DH0	K	RTSCAKTISGV	Q803V2	R	RTSCARNIIGV	Q9VA53	R	KTSSARSIVGV	F5HJ16	K	KTSSAKSIVGV	Q23166	K	KTSMSKTITVI	*	*	*	*	*	*	*	*	*	*	*	*
48	Q9C010	K	SDLPLKLEALS	G3RFZ3	K	SDLPLKLEALS	F7FMK5	K	SDLPLKLEALS	Q8R4R3	K	PDLALKLEALA	Q8BNE5	K	SDLPLKLEALA	*	*	*	F6TEF1	K	SDLPKKLAELS	Q5SPN9	K	ADLPDKLAELT	*	*	*	*	*	*	*	*	*	*	*	*	*	*	*	*	*	*	*	*	*
311	P28331	K	MVRNEKGLLTY	Q0MQG1	K	MVRNEKGLLTY	F7CZI8	K	MIRNEKGLLTY	Q66HF1	K	MVRNEKGLLTY	Q91VD9	K	MVRNEKGLLTY	Q5ZJ57	K	MIKNEKGLFVY	F6Z1V0	K	MIRDEKGHLVH	Q5RKM2	S	MVRDASGQLVS	Q94511	N	MVRMPNGELQA	Q7PXY3	S	MLRNPSGELEA	Q9N4Y8	D	MIRGADGQLKP	*	*	*	*	*	*	P24918	E	LVRR-EGKFEP	*	*	*
621	P28331	K	AREDWKIIRAL	Q0MQG1	K	AREDWKIIRAL	F7CZI8	K	AREDWKIIRAL	Q66HF1	K	AREDWKIIRAL	Q91VD9	K	AREDWKIIRAL	Q5ZJ57	K	AREDWKIIRAI	F6Z1V0	R	AREDWRIIRAI	Q5RKM2	K	AREDWKILRAV	Q94511	K	AREDWKILRAL	Q7PXY3	K	AREDWKILRAL	Q9N4Y8	K	ARVDWKIIRAV	*	*	*	*	*	*	P24918	K	ARTDWKILRAV	*	*	*
298	P28331	K	AYDGLKRQRLT	Q0MQG1	K	AYDGLKRQRLT	F7CZI8	K	AYDGLKRQRLT	Q66HF1	K	AYDGLKRQRLT	Q91VD9	K	AYDGLKRQRLT	Q5ZJ57	K	AYDGLKRQRLT	F6Z1V0	K	AYDGLKRQRLT	Q5RKM2	K	AYDGLKRQRLT	Q94511	K	ACDGLKRQRLV	Q7PXY3	K	ACDGLKRQRLI	Q9N4Y8	K	AVDGLKVQRLL	*	*	*	*	*	*	P24918	K	ACDGLKTQRLT	*	*	*
607	P28331	K	RAQQTKVAVTP	Q0MQG1	K	RAQQTKVAVTP	F7CZI8	K	RAQQTKVAVTP	Q66HF1	K	RAQQTKVAVTP	Q91VD9	K	RAQQTKVAVTP	Q5ZJ57	R	RAQQTRVAVTP	F6Z1V0	F	RAQRTFVAVTP	Q5RKM2	R	RAQQTRVAVTA	Q94511	L	RPQQTLPGVSP	Q7PXY3	L	RAQQTLVAVTP	Q9N4Y8	Y	RSQRAYPAVSP	*	*	*	*	*	*	P24918	R	RVQMTRAATGL	*	*	*
108	P28331	K	LTNSEKS-KKA	Q0MQG1	K	LTNSEKS-KKA	F7CZI8	K	LTNSEKS-KKA	Q66HF1	K	LTNSEKS-KKA	Q91VD9	K	LTNSEKS-KKA	Q5ZJ57	K	LTNSEKS-RKA	F6Z1V0	K	LTNSEKTGRQG	Q5RKM2	K	LTNSEKT-RKA	Q94511	L	KTNSDLT-RKA	Q7PXY3	M	KTNSEMT-RKA	Q9N4Y8	F	KTNSDFV-KKA	*	*	*	*	*	*	P24918	L	KTNSPLT-HKA	*	*	*
51	Q96CP6	K	SSS-EKGG---	G3RV31	K	SSS-EKGG---	F7G8T1	K	SSS-EKGG---	Q3KR56	K	SSS-EKSG---	Q8VEF1	K	SSS-EKSG---	*	*	*	F6YC24	-	-----------	F1Q5B9	S	AGE-KSGGGSD	*	*	*	*	*	*	*	*	*	*	*	*	P43560	K	LQQVEKPDEVK	*	*	*	*	*	*
99	Q96CP6	K	RKLFSKLPEAE	G3RV31	K	RKLFSKLPEAE	F7G8T1	K	RKLFSKLPEAE	Q3KR56	K	RKLFSKLPEAE	Q8VEF1	K	RKLFSKLPEAE	*	*	*	F6YC24	K	RKIFKKLPDSE	F1Q5B9	K	RKLFKKLPDTE	*	*	*	*	*	*	*	*	*	*	*	*	P43560	S	HETFKSVPKDD	*	*	*	*	*	*
655	Q96CP6	K	ALAKGKFPQTA	G3RV31	K	ALAKGKFPQTA	F7G8T1	K	ALAKGKFPQTA	Q3KR56	K	ALAKGKFPQTA	Q8VEF1	K	ALAKGKFPQTA	*	*	*	F6YC24	R	AVSQGRFPKSS	F1Q5B9	P	SLTDSPLPQSA	*	*	*	*	*	*	*	*	*	*	*	*	P43560	K	QLVELKL----	*	*	*	*	*	*
87	Q96CP6	K	LSPTYKQRNED	G3RV31	K	LSPTYKQRNED	F7G8T1	K	LSPTYKQRNED	Q3KR56	K	LCPTYKQRNED	Q8VEF1	K	LCPTYKQRNED	*	*	*	F6YC24	K	LSPTYKQRNEN	F1Q5B9	K	LSPTYKQRNED	*	*	*	*	*	*	*	*	*	*	*	*	P43560	E	YHYASEQRNKD	*	*	*	*	*	*
117	Q9H0C2	K	MSGVNKEKQFW	G3RDN9	K	MSGVNKEKQFW	F6VUM8	K	MSGVNKEKQFW	D3ZB81	K	MSGVNKEKQCW	Q3V132	K	MSGVNKEKQFW	*	*	*	*	*	*	*	*	*	*	*	*	*	*	*	*	*	*	*	*	*	*	*	*	P02723	D	GYK-KDVDGYW	*	*	*
106	Q9H0C2	K	FAFKDKYKQLF	G3RDN9	K	FAFKDKYKQLF	F6VUM8	K	FAFKDKYKQLF	D3ZB81	K	FAFKDKYKQLF	Q3V132	K	FAFKDKYKELF	*	*	*	*	*	*	*	*	*	*	*	*	*	*	*	*	*	*	*	*	*	*	*	*	P02723	K	FAFRDKFKKMF	*	*	*
104	Q9H0C2	K	LNFAFKDKYKQ	G3RDN9	K	LNFAFKDKYKQ	F6VUM8	K	LNFAFKDKYKQ	D3ZB81	K	LNFAFKDKYKQ	Q3V132	K	LNFAFKDKYKE	*	*	*	*	*	*	*	*	*	*	*	*	*	*	*	*	*	*	*	*	*	*	*	*	P02723	R	LNFAFRDKFKK	*	*	*
146	Q9UNK0	K	RQQQQKIIQEQ	G3QU64	K	RQQQQKIIQEQ	F6XAN6	K	RQQQQKIIQEQ	Q9Z2Q7	K	RQQQQKIIQEQ	O88983	K	RQQQQKIIQEQ	Q5ZKK9	R	RQQQRRIIEEQ	Q28GV7	Q	KQQQHQIIREQ	Q7T361	Q	KNQQQQIIEAQ	Q9VV76	E	KQKKTEMLAQQ	Q7Q608	R	RNQQTRILEDQ	*	*	*	*	*	*	*	*	*	*	*	*	*	*	*
59	Q9UNK0	K	KIALLKDLLLR	G3QU64	K	KIALLKDLLLR	F6XAN6	K	KIALLKDLLLR	Q9Z2Q7	K	KIDLLKDLLLR	O88983	K	KIDLLKDLLLR	Q5ZKK9	K	KIDQLKDSLLR	Q28GV7	K	KIGQLKESLLR	Q7T361	R	NIAQLRETLNR	Q9VV76	K	DMKHLKVVLDN	Q7Q608	T	ELDQLTRKLGL	*	*	*	*	*	*	*	*	*	*	*	*	*	*	*
98	Q9UNK0	K	LLASFKNEGAE	G3QU64	K	LLASFKNEGAE	F6XAN6	K	LLASFKNEGAE	Q9Z2Q7	K	LLASFKNEGSE	O88983	K	LLASFKNEGAE	Q5ZKK9	K	LQSSYKNEGTE	Q28GV7	Q	LQTSFQREGAE	Q7T361	K	LNASFKGDITE	Q9VV76	A	IREKFANS--S	Q7Q608	Q	LQRQFQYV--E	*	*	*	*	*	*	*	*	*	*	*	*	*	*	*
173	Q9H213	K	HVESSKLKVMH	G3RQQ3	K	HVESSKLKVMH	F7BZI8	K	HVESSKLKVMH	Q5PPP4	K	HVESSKLKVMH	Q9NWG9	K	HVESSKLKVMH	*	*	*	*	*	*	*	*	*	*	*	*	*	*	*	*	*	*	*	*	*	*	*	*	*	*	*	*	*	*
175	Q9H213	K	ESSKLKVMHFV	G3RQQ3	K	ESSKLKVMHFV	F7BZI8	K	ESSKLKVMHFV	Q5PPP4	K	ESSKLKVMHFV	Q9NWG9	K	ESSKLKVMHFV	*	*	*	*	*	*	*	*	*	*	*	*	*	*	*	*	*	*	*	*	*	*	*	*	*	*	*	*	*	*
138	Q53Y06	K	IVRCRKQDFPL	*	*	*	*	*	*	Q6PCU2	K	IVRCRKQDFPL	P50518	K	IVRCRKQDFPL	Q5ZKJ9	K	VVRCRKQDLPM	Q6P8D7	K	LIRCRKQDFPL	Q8JHH4	K	TIRCRKQDVGI	P54611	E	ILRCREVDVPL	Q7PQZ4	Q	LIRGRQADAQV	Q95X44	E	VLRCREKDLRL	Q6CLJ4	E	IIKVRETDVEI	P22203	E	IVKALERDVDL	V5INR0	Q	VIRARQADYDA	O13687	Q	IVYSRQRDAEI
203	P04183	K	AGPDNKENCPV	*	*	*	F6V4Y1	K	AGPDNKENCPV	P27158	-	-----------	P04184	-	AGSDN-KNCLV	P04047	K	LGSENKENVPM	Q5I0A2	K	E----KENVLS	F1Q5P1	E	-SPQREETPPH	*	*	*	*	*	*	G5EEZ5	K	AEEQMKTGCDK	*	*	*	*	*	*	*	*	*	*	*	*
170	P04183	K	RLGTEKE----	*	*	*	F6V4Y1	K	RLGTEKEVAPP	P27158	-	-----------	P04184	K	RLGLEKE----	P04047	R	RLGAERE----	Q5I0A2	K	RLGAEKE----	F1Q5P1	K	RLGAEKE----	*	*	*	*	*	*	G5EEZ5	K	RSTLDKK----	*	*	*	*	*	*	*	*	*	*	*	*
180	P04183	K	IGGADKYHSVC	*	*	*	F6V4Y1	K	IGGADKYHSVC	P27158	-	-----------	P04184	K	IGGADKYHSVC	P04047	K	IGGADKYHSVC	Q5I0A2	K	IGGAEKYHSVC	F1Q5P1	K	IGGSDKYHAVC	*	*	*	*	*	*	G5EEZ5	T	IGGSDTYTALC	*	*	*	*	*	*	*	*	*	*	*	*
131	P04183	K	GTFQRKPFGAI	*	*	*	F6V4Y1	K	GTFQRKPFGTI	P27158	-	-----------	P04184	K	GTFQRKAFGSI	P04047	K	GTFQRKAFGSI	Q5I0A2	K	GTFQRKAFGNI	F1Q5P1	K	GTFQRKAFGNI	*	*	*	*	*	*	G5EEZ5	K	GTFERKPFPQI	*	*	*	*	*	*	*	*	*	*	*	*
220	P04183	K	AVAARKLFAPQ	*	*	*	F6V4Y1	K	AVAARKLFAPQ	P27158	-	-----------	P04184	K	ALVVRKLFASQ	P04047	K	MPASRKIFAS-	Q5I0A2	K	ACSPRKPLAQR	F1Q5P1	K	STATRKLFTAL	*	*	*	*	*	*	G5EEZ5	K	VSPPRKKIGLS	*	*	*	*	*	*	*	*	*	*	*	*
269	O95260	K	ENASHKLEVRV	G3QYV9	K	ENASHKLEVRL	F7E865	K	ENASHKLEVRL	D4A2N1	K	EDASHKLEVRV	Q9Z2A5	K	ENASHKLEVRV	Q5F446	K	DDAPHKL----	F6YG26	H	ENAAHHLEVKL	A4IFW7	R	NDPLHRLEVRL	O96539	K	DSETNKHRLKL	Q7QDR4	A	DNDSPAHRLKI	Q8I4H6	K	D-WKHKLEVK-	Q6CXX6	-	-----------	P16639	-	-----------	*	*	*	O14133	-	-----------
176	Q13950	K	ASAVMKNQVAR	G3RAU7	K	ASAVMKNQVAR	F7FY47	K	ASAVMKNQVAR	*	*	*	Q08775	K	ASAVMKNQVAR	F1NF12	*	*	F6Z7H7	K	ASAVMKNQVAR	B3DKD9	K	ASAVMKNQVAR	*	*	*	A7UUZ5	K	ATAVMKNQVAK	G5EFQ5	H	EKAKVHRQVAK	*	*	*	*	*	*	*	*	*	*	*	*
448	Q9P2F5	K	SGELAKRRTEM	G3RDG6	K	SGELAKRRTEM	H9FXE0	K	SGELAKRRTEM	D4A001	K	SGELAKRRTEM	Q499E5	K	SGELAKRRTEM	F1NUU5	K	SGELAKRRTEM	F6WTW7	K	SGELAKRRTEM	F8W5K8	K	SGELAKRRTEM	*	*	*	*	*	*	*	*	*	*	*	*	*	*	*	*	*	*	*	*	*
1016	Q9UDY2	K	KSYEYKSNPSA	G3SE59	K	KSYEYKSNPSA	F7F8F4	K	KSYEYKSNPSA	Q3ZB99	-	KS-----NLSA	Q9Z0U1	-	KS-----NLPA	Q9YHV2	K	KNYDSKPSSIH	F6X956	-	-----------	E7FBB9	R	RSFDSRSSS--	*	*	*	*	*	*	Q8I103	N	NVQPSNSNPVP	*	*	*	*	*	*	*	*	*	*	*	*
475	Q9UDY2	K	PE-TNKEP---	G3SE59	K	PE-TNKEP---	F7F8F4	K	PE-TNKEP---	Q3ZB99	K	TE-ANKEP---	Q9Z0U1	R	TE-ASREP---	Q9YHV2	K	VD-ANKEP---	F6X956	S	VSSVSSENIKE	E7FBB9	S	KEEPRSESPAP	*	*	*	*	*	*	Q8I103	-	----------Q	*	*	*	*	*	*	*	*	*	*	*	*
55	Q8IXJ6	K	-----KERLLD	G3QJ69	K	-----KERLLD	F7H1P9	K	-----KERLLD	Q5RJQ4	K	-----KERLLD	Q8VDQ8	K	-----KERLLD	Q5ZID4	P	-----PERVLD	F6U8M9	P	-----PEKVLD	Q7ZVK3	G	-----GDKVLD	Q9I7I7	V	KEEVKVEKVIP	Q7QD39	R	SGGAARRRVLE	*	*	*	Q6CKF6	-	------MSAEI	P53686	V	---MSVSTAST	Q7SCL4	K	VPETTKPENLS	Q9USN7	V	MVKNTVKHVDS
158	Q8IXJ6	K	RLLKDKGLLLR	G3QJ69	K	RLLKDKGLLLR	F7H1P9	N	VL-KENSGRAR	Q5RJQ4	K	RLLKEKGLLLR	Q8VDQ8	K	RLLKEKGLLLR	Q5ZID4	K	RLLKEKGLLLR	F6U8M9	K	RLLKEKGLLLR	Q7ZVK3	K	KMLKDKGLLRR	Q9I7I7	K	RLLNDKGLLQR	Q7QD39	K	RLLEQKGLLVR	*	*	*	Q6CKF6	K	KLFESKNRLKR	P53686	K	KLFQDKDVLKR	Q7SCL4	K	SLLATKGLLYQ	Q9USN7	K	RLLHDKRLLQK
306	O75190	K	LKEGGKRKKQK	G3QPV3	K	LKEGGKRKKQK	F7EJQ3	K	FKEGGKRKKQK	Q6AYU3	K	LKEGGKRKKQK	O54946	K	LKEGGKRKKQK	Q5F3Z5	K	YKEGSKRRKQK	Q6P642	-	-----------	Q7ZW83	-	-----------	A8DYF7	-	-----------	A0T4G3	-	-----------	Q9TY07	-	-----------	*	*	*	*	*	*	*	*	*	*	*	*
60	O75190	K	VLSDAKKRDIY	G3QPV3	K	VLSDAKKRDIY	F7EJQ3	K	VLSDAKKRDIY	Q6AYU3	K	VLSDAKKRDIY	O54946	K	VLSDAKKRDIY	Q5F3Z5	K	VLSDAKKRDIY	Q6P642	K	VLSDSKKRDIY	Q7ZW83	N	VLSDENKRRDY	A8DYF7	R	VLSDARKRRIY	A0T4G3	K	VLSDEKKRRIY	Q9TY07	K	ILTDKKKRADL	*	*	*	*	*	*	*	*	*	*	*	*
34	O75190	K	KWHPDKNPEN-	G3QPV3	K	KWHPDKNPEN-	F7EJQ3	K	KWHPDKNPEN-	Q6AYU3	K	KWHPDKNPEN-	O54946	K	KWHPDKNPEN-	Q5F3Z5	K	KWHPDKNPEN-	Q6P642	K	KWHPDKNPDN-	Q7ZW83	K	KWHPDKNPND-	A8DYF7	K	KWHPDKNPDN-	A0T4G3	K	RWHPDKNMDN-	Q9TY07	K	KWHPDKHTDDK	*	*	*	*	*	*	*	*	*	*	*	*
196	O75190	K	ISTSTKMVNGR	G3QPV3	K	ISTSTKMVNGR	F7EJQ3	K	ISTSTKMVNGR	Q6AYU3	K	ISTSTKIVNGK	O54946	K	ISTSTKIVNGK	Q5F3Z5	K	VSTSTKIVNGR	Q6P642	K	VSTSTKVVNGR	Q7ZW83	K	ISTSTKFINGK	A8DYF7	V	TSTSTVFVNGK	A0T4G3	T	TSTSTTFINGK	Q9TY07	K	TSTSTKLVDGK	*	*	*	*	*	*	*	*	*	*	*	*
225	O75190	K	EDGQLKSLTIN	G3QPV3	K	EDGQLKSLTIN	F7EJQ3	K	EDGQLKSLTIN	Q6AYU3	K	EDGQLKSLTIN	O54946	K	EDGQLKSLTIN	Q5F3Z5	R	EDGQLRSLTIN	Q6P642	K	EDGQLKSLTIN	Q7ZW83	K	EDGQLKSLTVN	A8DYF7	K	ENDVLKSKTVM	A0T4G3	K	ENDVLKSKTVN	Q9TY07	K	EDGELKCRTVT	*	*	*	*	*	*	*	*	*	*	*	*
67	O75190	K	RDIYDKY----	G3QPV3	K	RDIYDKY----	F7EJQ3	K	RDIYDKY----	Q6AYU3	K	RDIYDKY----	O54946	K	RDIYDKY----	Q5F3Z5	R	RDIYDRF----	Q6P642	K	RDIYDKY----	Q7ZW83	R	RRDYDRY----	A8DYF7	A	RRIYDARATLH	A0T4G3	Q	RRIYDQY----	Q9TY07	R	RADLDRTEN--	*	*	*	*	*	*	*	*	*	*	*	*
29	O75190	K	RKLALKWHPDK	G3QPV3	K	RKLALKWHPDK	F7EJQ3	K	RKLALKWHPDK	Q6AYU3	K	RKQALKWHPDK	O54946	K	RKQALKWHPDK	Q5F3Z5	K	RKLALKWHPDK	Q6P642	K	RKLALKWHPDK	Q7ZW83	K	RKLALKWHPDK	A8DYF7	K	RKLALKWHPDK	A0T4G3	R	KKLALRWHPDK	Q9TY07	K	RKLALKWHPDK	*	*	*	*	*	*	*	*	*	*	*	*
20	O75190	K	SPEDIKKAYRK	G3QPV3	K	SPEDIKKAYRK	F7EJQ3	K	SPEDIKKAYRK	Q6AYU3	K	SPEDIKKAYRK	O54946	K	SPEDIKKAYRK	Q5F3Z5	K	SAEDIKKAYRK	Q6P642	K	SPEDIKKAYRK	Q7ZW83	K	SPDDIKKAYRK	A8DYF7	K	TDSEVKKAYRK	A0T4G3	K	TEAEIKKAYKK	Q9TY07	K	DDVEIKKAYRK	*	*	*	*	*	*	*	*	*	*	*	*
302	O75190	K	SAAGLKEGGKR	G3QPV3	K	SAAGLKEGGKR	F7EJQ3	K	SAAGFKEGGKR	Q6AYU3	K	TSAGLKEGGKR	O54946	K	TSAGLKEGGKR	Q5F3Z5	K	YLSGYKEGSKR	Q6P642	-	-----------	Q7ZW83	-	-----------	A8DYF7	-	-----------	A0T4G3	-	-----------	Q9TY07	-	-----------	*	*	*	*	*	*	*	*	*	*	*	*
61	O75190	K	LSDAKKRDIYD	G3QPV3	K	LSDAKKRDIYD	F7EJQ3	K	LSDAKKRDIYD	Q6AYU3	K	LSDAKKRDIYD	O54946	K	LSDAKKRDIYD	Q5F3Z5	K	LSDAKKRDIYD	Q6P642	K	LSDSKKRDIYD	Q7ZW83	K	LSDENKRRDYD	A8DYF7	K	LSDARKRRIYD	A0T4G3	K	LSDEKKRRIYD	Q9TY07	K	LTDKKKRADLD	*	*	*	*	*	*	*	*	*	*	*	*
46	Q9NX14	K	SAVAGKRPPEP	Q0MQJ4	K	SAVAGKRPPEP	F7HPV6	K	SAVARKRALEP	D4A7L4	K	SGVERKRQREP	O09111	K	SGVEKKRQREP	*	*	*	*	*	*	Q1LYN0	L	SVPADLRPF--	Q9V3L7	-	-----------	A7URF1	K	LDVSKKA----	*	*	*	*	*	*	*	*	*	*	*	*	*	*	*
58	Q07812	K	DASTKKLSECL	G3R4B7	K	DASTKKLSECL	F6ZV96	R	DASTKRLSECL	Q63690	K	DASTKKLSECL	Q07813	K	DASTKKLSECL	*	*	*	Q6P4Y4	R	DPSIKRLSECL	I3ITC2	D	DPSHKDAIECM	*	*	*	*	*	*	*	*	*	*	*	*	*	*	*	*	*	*	*	*	*
21	Q07812	K	SEQIMKTGALL	G3R4B7	K	SEQIMKTGALL	F6ZV96	K	SEQIMKTGALL	Q63690	K	SEQIMKTGAFL	Q07813	K	SEQIMKTGAFL	*	*	*	Q6P4Y4	E	TEQILETGELL	I3ITC2	D	NDQTLDAGSAV	*	*	*	*	*	*	*	*	*	*	*	*	*	*	*	*	*	*	*	*	*
57	Q07812	K	QDASTKKLSEC	G3R4B7	K	QDASTKKLSEC	F6ZV96	K	QDASTKRLSEC	Q63690	K	QDASTKKLSEC	Q07813	K	QDASTKKLSEC	*	*	*	Q6P4Y4	K	SDPSIKRLSEC	I3ITC2	K	SDPSHKDAIEC	*	*	*	*	*	*	*	*	*	*	*	*	*	*	*	*	*	*	*	*	*
226	O95372	K	KEFLEKLLPPV	G3QNX0	K	KEFLEKLLPPV	F7CKN2	K	KEFLEKLLPPV	Q9QYL8	K	KEFLEKLLPPV	Q9WTL7	K	KEFLEKLLPPV	E1BRI5	K	KEFIEKLLPRI	Q6P346	K	KDFLEKVLPRV	Q6PBW8	K	KDFIEKQLPRV	Q9I7R0	K	KDIISKWVN--	Q7PZW9	D	KKFIDDHVPRQ	*	*	*	*	*	*	*	*	*	Q9HFJ5	E	EDFLTERLPKV	O42881	T	YKFTQTVIGSP
108	O95372	K	IEHEMKNGIPA	G3QNX0	K	IEHEMKNGIPA	F7CKN2	K	IEHEMKNGIPA	Q9QYL8	K	IEHEMKNGIPA	Q9WTL7	K	IEHEMKNGIPA	E1BRI5	K	IEHEMKNGIPP	Q6P346	K	IEHEVKNGIPA	Q6PBW8	K	IDHEVKNGIPS	Q9I7R0	S	IQKEISAGIPA	Q7PZW9	K	IQSEMKAGILS	*	*	*	*	*	*	*	*	*	Q9HFJ5	D	IQKEIDSGIPA	O42881	A	IDAELALGIPS
100	O95372	K	AAENIKALIEH	G3QNX0	K	AAENIKALIEH	F7CKN2	K	AAENIKALIEH	Q9QYL8	K	AAENIKALIEH	Q9WTL7	K	AAENIKALIEH	E1BRI5	K	AAESIKAIIEH	Q6P346	K	AAESIKTIIEH	Q6PBW8	K	AAENIKAIIDH	Q9I7R0	H	ARDSVHGMIQK	Q7PZW9	H	ATRYVHELIQS	*	*	*	*	*	*	*	*	*	Q9HFJ5	H	SQAYFHDLIQK	O42881	H	SAGQLHELIDA
190	O95372	K	ALTAEKLRSVV	G3QNX0	K	ALTAEKLRSVV	F7CKN2	K	ALTAEKLRSVV	Q9QYL8	K	ALTAEKLRTVV	Q9WTL7	K	ALTAEKLRTVV	E1BRI5	K	ALTAEKLKSVV	Q6P346	K	NLTSEKLKSVL	Q6PBW8	K	AMTAEKLKTIV	Q9I7R0	L	QLSASLLKSFM	Q7PZW9	V	QLSSSVLKSFM	*	*	*	*	*	*	*	*	*	Q9HFJ5	L	TMTRDLLKEMG	O42881	Y	SASAKYLINNL
80	P46379	K	YNVGGKVIHLV	G3QS02	K	YNVGGKVIHLV	H9H326	-	-----------	Q6MG49	K	YNVGGKVIHLV	Q9Z1R2	K	YNVGGKVIHLV	*	*	*	A4IH17	K	YNVDGKVIHLV	Q7SZF4	K	YNVDGKVIHLV	B7Z0D3	K	YDVDGKVLHVA	A7UTZ2	K	YDLNGKVVHLV	*	*	*	*	*	*	*	*	*	*	*	*	*	*	*
56	P46379	K	SIPSEKQRLIY	G3QS02	K	SIPSEKQRLIY	H9H326	-	-----------	Q6MG49	K	SIPSEKQRLIY	Q9Z1R2	K	SIPSEKQRLIY	*	*	*	A4IH17	K	GISPEKQRLIY	Q7SZF4	K	GIPVDKQRLIY	B7Z0D3	N	NIAAENQRIIY	A7UTZ2	L	SVSVELQRLIY	*	*	*	*	*	*	*	*	*	*	*	*	*	*	*
22	P46379	K	LEVLVKTLDSQ	G3QS02	K	LEVLVKTLDSQ	H9H326	-	-----------	Q6MG49	K	LEVLVKTLDSQ	Q9Z1R2	K	LEVLVKTLDSQ	*	*	*	A4IH17	K	MEVTVKTLDSQ	Q7SZF4	K	IEVTVKTLDSQ	B7Z0D3	K	INLKVKTLDAR	A7UTZ2	K	INLKVKTLDSQ	*	*	*	*	*	*	*	*	*	*	*	*	*	*	*
1052	P46379	K	PAKRRKTMQGE	G3QS02	K	PAKRRKTMQGE	H9H326	-	-----------	Q6MG49	K	PAKRRKTMQGE	Q9Z1R2	K	PAKRRKTMQGE	*	*	*	A4IH17	K	PAKRRKTMQGE	Q7SZF4	K	PAKRRKMVKSD	B7Z0D3	K	SAKRRKIIQSE	A7UTZ2	K	SSKRRKLLSET	*	*	*	*	*	*	*	*	*	*	*	*	*	*	*
40	P46379	K	AQMNVKEFKEH	G3QS02	K	AQMNVKEFKEH	H9H326	-	-----------	Q6MG49	K	AQMNVKEFKEH	Q9Z1R2	K	AQMNVKEFKEH	*	*	*	A4IH17	K	AEITVKEFKTH	Q7SZF4	K	AQMTVKDFKEH	B7Z0D3	R	NELTIRQFKDQ	A7UTZ2	R	EEISVRQFKEQ	*	*	*	*	*	*	*	*	*	*	*	*	*	*	*
1033	P46379	K	RK--VKPQPPL	G3QS02	K	RK--VKPQPPL	H9H326	-	-----------	Q6MG49	K	RK--VKPQPPL	Q9Z1R2	K	RK--VKPQPPL	*	*	*	A4IH17	K	RK--MKQQPPL	Q7SZF4	K	RK--MKAQPPL	B7Z0D3	R	AEQSNRPQPPF	A7UTZ2	S	RR--QSPQAPF	*	*	*	*	*	*	*	*	*	*	*	*	*	*	*
70	P46379	K	VLQDDKKLQEY	G3QS02	K	VLQDDKKLQEY	H9H326	-	-----------	Q6MG49	K	VLQDDKKLQDY	Q9Z1R2	K	VLQDDKKLQEY	*	*	*	A4IH17	K	VLQEDKKLKEY	Q7SZF4	K	VLQDEKTLTEY	B7Z0D3	K	VLVDDKQVKEY	A7UTZ2	V	VLSDDVPLKNY	*	*	*	*	*	*	*	*	*	*	*	*	*	*	*
1049	P46379	K	SGMPAKRRKTM	G3QS02	K	SGMPAKRRKTM	H9H326	-	-----------	Q6MG49	K	SGMPAKRRKTM	Q9Z1R2	K	SGMPAKRRKTM	*	*	*	A4IH17	K	SGMPAKRRKTM	Q7SZF4	K	LGMPAKRRKMV	B7Z0D3	K	SGMSAKRRKII	A7UTZ2	K	SGLSSKRRKLL	*	*	*	*	*	*	*	*	*	*	*	*	*	*	*
48	O75251	K	---LPKA--RA	Q0MQH9	K	---LPKA--RA	F6VFQ0	K	---LPKA--GA	Q5RJN0	K	---VSKAGAGA	Q9DC70	K	---VSKAGAGA	F1NYM3	Q	---QAQPKSSA	Q0IIU1	R	---PVRQKSSA	F1QHE9	R	---PFREKSTA	Q9VXK7	L	-VAQNLP--KK	Q7PRW3	P	-K-DKPE--KL	Q94360	P	-NSEAPKGIAT	*	*	*	*	*	*	O47950	R	QHGIARRERRE	*	*	*
129	O75251	K	GTLTNKMAPAL	Q0MQH9	K	GTLTNKMAPAL	F6VFQ0	K	GTLTNKMAPAL	Q5RJN0	K	GTLTNKMAPAL	Q9DC70	K	GTLTNKMAPAL	F1NYM3	K	GTLTNKMAPAL	Q0IIU1	K	GTLTNKMAPAL	F1QHE9	K	GTLTNKMAPAL	Q9VXK7	K	GTLTNKMAPAL	Q7PRW3	K	GTLTNKMAPAL	Q94360	K	GTVTNKMAPAL	*	*	*	*	*	*	O47950	K	GTLTNKMAPAL	*	*	*
641	Q9UP38	K	RLTNSKQGETT	G3QDV3	K	RLTNSKQGETT	F7H7V5	K	RLTNSKQGETT	G3V833	K	RLTNSKQGETT	O70421	K	RLTNSKQGETT	O57328	K	RLTNSKQGETT	*	*	*	Q8QFM3	Q	RLGNNQ-GETT	P18537	E	RLQGKEPRTRA	*	*	*	G5EEF7	S	ALSSRSPTVPA	*	*	*	*	*	*	*	*	*	*	*	*
75	P18848	K	PSNNSKEDAFS	G3R3N8	K	PSNNSKEDAFS	F7GFP2	K	PSNNGKEDAFS	Q9ES19	K	ASDTGKEDAFS	Q06507	K	ASDTGKEDAFS	Q9W610	Q	TIDSSQEDAFS	F6V5I2	H	---SFHGDAFS	Q6NW59	A	TEQSTAGDVFP	*	*	*	*	*	*	*	*	*	*	*	*	*	*	*	*	*	*	*	*	*
88	P18848	K	DWMLEKMDLKE	G3R3N8	K	DWMLEKMDLKE	F7GFP2	K	DWMLEKMDLKE	Q9ES19	K	DWMLEKMDLKE	Q06507	K	DWMLEKMDLKE	Q9W610	K	EWMVEKMDLKE	F6V5I2	K	DWMVEKMDLKE	Q6NW59	K	DWMTEKLDLND	*	*	*	*	*	*	*	*	*	*	*	*	*	*	*	*	*	*	*	*	*
55	P18848	K	----AKAGSSE	G3R3N8	K	----AKAGSSE	F7GFP2	K	----AKAGSSE	Q9ES19	-	------AGSSE	Q06507	-	------AGSSE	Q9W610	K	----AKAVSSN	F6V5I2	K	----AKDGVSD	Q6NW59	E	GDAPSELLSLS	*	*	*	*	*	*	*	*	*	*	*	*	*	*	*	*	*	*	*	*	*
277	P18848	K	VKGE-KLDKKL	G3R3N8	K	VKGE-KLDKKL	F7GFP2	K	VKGE-KLDKKL	Q9ES19	K	VKTE-KLDKKL	Q06507	K	VKTE-KLDKKL	Q9W610	K	VKGEKKIDKKL	F6V5I2	R	AGGQPRVDKKK	Q6NW59	K	SSGAPKVEKKL	*	*	*	*	*	*	*	*	*	*	*	*	*	*	*	*	*	*	*	*	*
45	P18848	K	VAKHFKPHGFS	G3R3N8	K	VAKHFKPHGFS	F7GFP2	K	VAKHFKPHGFS	Q9ES19	K	VAKHFKPHGFS	Q06507	K	VAKHLKPHGFS	Q9W610	G	VAEPLGSHGFS	F6V5I2	L	VPGYLLSQGFS	Q6NW59	S	PS-SSSLSSFS	*	*	*	*	*	*	*	*	*	*	*	*	*	*	*	*	*	*	*	*	*
335	P18848	K	EIQYLKDLIEE	G3R3N8	K	EIQYLKDLIEE	F7GFP2	K	EIQYLKDLIEE	Q9ES19	K	EIQYLKDLIEE	Q06507	K	EIQYLKDLIEE	Q9W610	K	EIQYLKDLIEE	F6V5I2	K	EIQYLKDLIAE	Q6NW59	R	EIQYLRDLLEE	*	*	*	*	*	*	*	*	*	*	*	*	*	*	*	*	*	*	*	*	*
197	Q86XK2	K	DPILWKRLYME	*	*	*	F6UF42	K	DPILWKRLYME	Q7TSL3	K	DPILWKRLYME	Q7TPD1	K	DPILWKRLYME	F1NV53	K	DPILWKRLYME	F7EDF8	K	DPILWKRLYME	U3JA39	K	DPILWKRLYME	Q9VH60	K	DTELWKRLYQS	Q7PY35	K	DKELWKRLYQN	Q94251	K	SHEVWKELYCN	*	*	*	*	*	*	*	*	*	*	*	*
828	Q86XK2	K	QDAIEKAVSRG	*	*	*	F6UF42	K	QDAIEKAVSRG	Q7TSL3	K	QDAIEKAVSRG	Q7TPD1	K	QDAIEKAVSRG	F1NV53	K	QDAIEKAVSRG	F7EDF8	K	QDAIEKAVSRG	U3JA39	K	QDAIEKAVSRG	Q9VH60	K	EDEVEKAVSSG	Q7PY35	K	QDEVEKAVSGG	Q94251	R	HDTISRAIKTG	*	*	*	*	*	*	*	*	*	*	*	*
97	Q8N1B4	K	QQIEQKSIRDY	G3QUM2	K	QQIEQKSIRDY	F7H853	K	QQIEQKSIRDY	O55166	K	QQIEQKSIRDY	Q8C754	K	QQIEQKSIRDY	*	*	*	F6RW87	A	QQIEHASITDY	F1QXF0	A	QQIEQASIKDY	Q9VMQ8	K	KEVENKSIEDY	Q7Q1K6	R	KEVENRSIDDY	G5EFV8	Y	SEAHRYSVQQC	Q6CUM8	Q	----YQLHTEF	P39904	N	----SNKDQSP	Q7S8L0	Q	DNYEPQSVHDY	Q9UST3	Q	QRASTQ--DVY
205	Q8N1B4	K	QELDAKAAAVR	G3QUM2	K	QELDAKAAAVR	F7H853	K	QELDAKAAAVR	O55166	K	QELDAKAAAVR	Q8C754	K	QELDAKAAAVR	*	*	*	F6RW87	K	HELNNKINYVK	F1QXF0	K	HELNNKINFAK	Q9VMQ8	K	NVLNHKLSLVK	Q7Q1K6	K	NELNHKLNLMK	G5EFV8	K	HELHHKITLIL	Q6CUM8	K	DYLNDKQEIFL	P39904	K	TFIADKEEIYN	Q7S8L0	R	AEVDKRAMAHK	Q9UST3	F	EKLTSFLEGGE
584	Q8N1B4	K	AADDSKEVESF	G3QUM2	K	AADDSKEVESF	F7H853	K	AADDSKEVESF	O55166	K	AADDSKEVESF	Q8C754	K	AADDSKEVESF	*	*	*	F6RW87	K	ASSDSKEVESF	F1QXF0	K	AADDSKEVESF	Q9VMQ8	K	TRDNSKEAEAF	Q7Q1K6	K	TRDNSKEAEAF	G5EFV8	K	ESKHTKIYAIV	Q6CUM8	S	FLRTDS-----	P39904	I	HLHLNIND-SD	Q7S8L0	T	SGKLAT-----	Q9UST3	I	SGNLAI-----
224	Q9H3R5	K	LILGSKVNWAE	G3QGP4	K	LILGSKVNWAE	F7GYV6	K	LILGSKVNWAE	F1M389	K	LILGSKTNWAE	Q9QYM8	K	LILASKTNWAE	Q90ZF9	Q	IIVGCQINWAK	F6RXE0	H	IILASHVDWAK	A8WHV8	K	IILASKVNWRE	*	*	*	*	*	*	*	*	*	*	*	*	*	*	*	*	*	*	*	*	*
76	Q9H3R5	K	QIMQEKQIEAK	G3QGP4	K	QIMQEKQIEAK	F7GYV6	K	QIMQEKQIEAK	F1M389	K	QIMQEKQIEVK	Q9QYM8	K	QIMQEKQIEVK	Q90ZF9	V	A---EVNFIES	F6RXE0	K	ALSSEKLSEI-	A8WHV8	-	--------EAD	*	*	*	*	*	*	*	*	*	*	*	*	*	*	*	*	*	*	*	*	*
131	Q9H3R5	K	LMDNMKHLLEL	G3QGP4	K	LMDNMKHLLEL	F7GYV6	K	LMDNMKHLLEL	F1M389	K	LTDDMKHVMQL	Q9QYM8	K	LTDDMKHILKL	Q90ZF9	R	IVETMRDIIKL	F6RXE0	T	IQEKFTHILML	A8WHV8	N	LKELTNQNSEI	*	*	*	*	*	*	*	*	*	*	*	*	*	*	*	*	*	*	*	*	*
250	O60566	K	VGGALKAPSQN	G3RWS1	K	VGGALKAPSQN	F6VT69	K	VGGALKAPSQN	F1LMI1	K	VGGALKAPGQS	Q9Z1S0	K	VGGALKAPGQS	Q800D4	K	VGDALKATNQN	F6TGK2	K	VGDSIKPRPHG	E7F5T9	-	VKASV---GYA	*	*	*	*	*	*	*	*	*	*	*	*	*	*	*	*	*	*	*	*	*
539	O60566	K	FLLSEKKNKSP	G3RWS1	K	FLLSEKKNKSP	F6VT69	K	FLLSEKKNKSP	F1LMI1	K	SLSD-KKDKSP	Q9Z1S0	K	SLSD-KKDKSP	Q800D4	N	SSTSANQNTSR	F6TGK2	P	SAEAAP--SMA	E7F5T9	-	-----------	*	*	*	*	*	*	*	*	*	*	*	*	*	*	*	*	*	*	*	*	*
113	O60566	K	ALQGEKRYYSD	G3RWS1	K	ALQGEKRYYSD	F6VT69	K	ALQGEKRYYSD	F1LMI1	K	ALQGEKRYYSD	Q9Z1S0	T	ALQGETRYYND	Q800D4	Q	ALNKQQRYYQD	F6TGK2	Q	IFHEEQRYYDD	E7F5T9	Q	RFTAEQKYHND	*	*	*	*	*	*	*	*	*	*	*	*	*	*	*	*	*	*	*	*	*
995	O60566	K	GELWNKFFVRI	G3RWS1	K	GELWNKFFVRI	F6VT69	K	GELWNKFFVRI	F1LMI1	K	GELWNKFFVQI	Q9Z1S0	K	SELWNKFFVRI	Q800D4	K	SDFWGKFFRQI	F6TGK2	K	GNLWNKFFTKI	E7F5T9	-	-----------	*	*	*	*	*	*	*	*	*	*	*	*	*	*	*	*	*	*	*	*	*
629	O60566	K	EIMSLKDLPSD	G3RWS1	K	EIMSLKDLPSD	F6VT69	K	EIMSLKNLPSD	F1LMI1	K	EILPSKSIASD	Q9Z1S0	K	EILSSKGIAAD	Q800D4	R	GVVAQRIPAPA	F6TGK2	S	RARDQSGECLQ	E7F5T9	-	-----------	*	*	*	*	*	*	*	*	*	*	*	*	*	*	*	*	*	*	*	*	*
210	O60566	K	LLALEKEEE--	G3RWS1	K	LLALEKEEE--	F6VT69	K	LLALEKEEE--	F1LMI1	N	LLALGNEE---	Q9Z1S0	N	FLALGNEE---	Q800D4	E	LLGLEEAADED	F6TGK2	E	LQGISEGPE--	E7F5T9	E	MTSMTEQHRN-	*	*	*	*	*	*	*	*	*	*	*	*	*	*	*	*	*	*	*	*	*
475	O60566	K	ETMPTKETTKL	G3RWS1	K	ETMPTKETTKL	F6VT69	K	ETMPTKETTKL	F1LMI1	K	ERMLSKDSARL	Q9Z1S0	E	EKMPTEDPARL	Q800D4	S	EVTKPSPPLGL	F6TGK2	Q	DNKPVQMISAK	E7F5T9	-	-----------	*	*	*	*	*	*	*	*	*	*	*	*	*	*	*	*	*	*	*	*	*
1040	O60566	K	LWKVGKLTSPG	G3RWS1	K	LWKVGKLTSPG	F6VT69	K	LWKVGKLTSPG	F1LMI1	K	LWKLGKAFCPL	Q9Z1S0	K	LWKLGKTISPE	Q800D4	D	LVALGDVFFLE	F6TGK2	-	-----------	E7F5T9	-	-----------	*	*	*	*	*	*	*	*	*	*	*	*	*	*	*	*	*	*	*	*	*
834	Q99650	K	ETELTKP---N	G3RF68	K	ETELTKP---N	F7GUY2	K	ETELTKP---N	Q65Z14	K	EDVPTKP---P	Q3TRK8	-	-----------	F1NN77	D	TEDKTDDQNLS	F7ENI1	-	-----------	*	*	*	*	*	*	*	*	*	*	*	*	*	*	*	*	*	*	*	*	*	*	*	*
787	Q99650	K	ILSLIKFKENP	G3RF68	K	ILSLIKFKENP	F7GUY2	K	ILSLIKFKENP	Q65Z14	K	ILSLIKSKKNP	Q3TRK8	-	-----------	F1NN77	E	VLSFKEFKIGS	F7ENI1	T	ILIFPTLKVSC	*	*	*	*	*	*	*	*	*	*	*	*	*	*	*	*	*	*	*	*	*	*	*	*
1519	Q13813	K	AGHYAKGDISS	G3QXD1	K	AGHYAKGDISS	H9EN73	K	AGHYAKGDISS	Q6IRK8	K	VDHYAKGDIAN	Q3V1V5	-	-----------	P07751	K	ADHYAKGVIAN	A0JPA2	K	ADHYAKGDIAS	F1R446	K	ADHYAKPEIFK	P13395	S	QNHYASNLVDE	Q7Q515	G	QEHYAGRLIDA	Q21408	S	NNHYDSPAVTR	*	*	*	*	*	*	*	*	*	*	*	*
2264	Q13813	K	RSQLKKIEDLG	G3QXD1	K	RSQLKKIEDLG	H9EN73	K	RSQLKKIEDLG	Q6IRK8	K	RSQLKKIEDLG	Q3V1V5	-	-----------	P07751	K	RSQLKKIEDLG	A0JPA2	K	RSQLKKIEDLG	F1R446	K	RSQLKKIEDLG	P13395	K	RVDLKKIEELG	Q7Q515	K	RGDLKKIEELG	Q21408	Q	KGQLRQIEEKG	*	*	*	*	*	*	*	*	*	*	*	*
1057	Q13813	K	QTRITKEAGSV	G3QXD1	K	QTRITKEAGSV	H9EN73	K	QTRITKEAGSV	Q6IRK8	-	-----------	Q3V1V5	-	-----------	P07751	K	QTLITKEVGSV	A0JPA2	K	QAHMSKEAGSV	F1R446	K	QTAATKEVCSV	P13395	-	-----------	Q7Q515	-	-----------	Q21408	Q	-----QQVNSI	*	*	*	*	*	*	*	*	*	*	*	*
824	Q13813	K	VQNLLKKHQAL	G3QXD1	K	VQNLLKKHQAL	H9EN73	K	VQNLLKKHQAL	Q6IRK8	K	VQNLLKKHQAL	Q3V1V5	K	VQNLLKKHQAL	P07751	K	VQNLLKKHQAL	A0JPA2	K	VQNLLKKHQAL	F1R446	K	VQNLLKKHQAL	P13395	K	VQNLIKKHQAV	Q7Q515	K	VQNLIKKHQAV	Q21408	K	VQNLIKKQQAL	*	*	*	*	*	*	*	*	*	*	*	*
2281	Q13813	K	LILDNKYTEHS	G3QXD1	K	LILDNKYTEHS	H9EN73	K	LILDNKYTEHS	Q6IRK8	K	LILDNKYTEHS	Q3V1V5	-	-----------	P07751	K	LILDNKYTEHS	A0JPA2	K	LILDNKYTEHS	F1R446	K	LILDNKYTEHS	P13395	R	LILDNRYTEHS	Q7Q515	R	LILDNRYTEHS	Q21408	R	LILDNRYTEHS	*	*	*	*	*	*	*	*	*	*	*	*
1838	Q13813	K	DNTIGKEEIQQ	G3QXD1	K	DNTIGKEEIQQ	H9EN73	K	DNTIGKEEIQQ	Q6IRK8	Q	DNTIGQEEIQQ	Q3V1V5	-	-----------	P07751	K	DNTIGKEEIQQ	A0JPA2	K	DNTIGKDEIQQ	F1R446	Q	DNTIGQEEIQQ	P13395	V	VSNLGVPEIEQ	Q7Q515	V	VSNLGVPEIEQ	Q21408	E	EAGVGEDQIKK	*	*	*	*	*	*	*	*	*	*	*	*
2426	Q13813	K	KPYVTKEELYQ	G3QXD1	K	KPYVTKEELYQ	H9EN73	K	KPYVTKEELYQ	Q6IRK8	K	KPYVTKEELYQ	Q3V1V5	-	-----------	P07751	K	KPYVTKEELYQ	A0JPA2	K	KPYVTKEELYQ	F1R446	K	KPYVTKEELYQ	P13395	K	RPYVTKEELYC	Q7Q515	K	RPYVTKEELYS	Q21408	A	RPYVTAEELYA	*	*	*	*	*	*	*	*	*	*	*	*
1209	Q13813	K	TFNSIKELNER	G3QXD1	K	TFNSIKELNER	H9EN73	K	TFNSIKELNER	Q6IRK8	K	TFNSIKELNER	Q3V1V5	-	-----------	P07751	K	TFNSIKELNER	A0JPA2	K	TFNSIKDLNER	F1R446	K	NFNTIKELNNR	P13395	Q	IQTQMQDLNEK	Q7Q515	Q	IKTQIQTLNEE	Q21408	E	IRQQIEDLNAR	*	*	*	*	*	*	*	*	*	*	*	*
1187	Q13813	K	DETDSKTASPW	G3QXD1	K	DETDSKTASPW	H9EN73	K	DETDPKTASPW	Q6IRK8	K	DEADSKTASPW	Q3V1V5	-	-----------	P07751	K	DETDSKTVSPW	A0JPA2	K	DEADSKSASPW	F1R446	K	DEADSKGASPW	P13395	-	-----------	Q7Q515	-	-----------	Q21408	-	-----------	*	*	*	*	*	*	*	*	*	*	*	*
2052	Q13813	K	KHVQSKAIEAR	G3QXD1	K	KHVQSKAIEAR	H9EN73	K	KHVQSKAIEAR	Q6IRK8	K	KHIQSKAIEAR	Q3V1V5	-	-----------	P07751	K	KHIQSKAIEVR	A0JPA2	R	KHVQSRAIESR	F1R446	K	KHVQSKAIEAR	P13395	P	SHAQSPAILKR	Q7Q515	A	NHAQSAAILKR	Q21408	P	EHQQSPAIEKR	*	*	*	*	*	*	*	*	*	*	*	*
60	P62805	K	TRGVLKVFLEN	G3RXT8	K	TRGVLKVFLEN	F7HAP8	K	TRGVLKVFLEN	P62804	K	TRGVLKVFLEN	P62806	K	TRGVLKVFLEN	P62801	K	TRGVLKVFLEN	Q28DR4	K	TRGVLKVFLEN	A3KPR4	K	TRGVLKVFLEN	P84040	K	TRGVLKVFLEN	B1Q2A0	K	TRGVLKVFLEN	P62784	K	TRGVLKVFLEN	Q6CMU6	K	VRNVLKTFLES	P02309	K	VRAVLKSFLES	P04914	K	TRGVLKTFLEG	P09322	K	TRAVLKLFLEN
78	P62805	K	YTEHAKRKTVT	G3RXT8	K	YTEHAKRKTVT	F7HAP8	K	YTEHAKRKTVT	P62804	K	YTEHAKRKTVT	P62806	K	YTEHAKRKTVT	P62801	K	YTEHAKRKTVT	Q28DR4	K	YTEHAKRKTVT	A3KPR4	K	YTEHAKRKTVT	P84040	K	YTEHAKRKTVT	B1Q2A0	K	YTEHAKRKTVT	P62784	K	YCEHAKRKTVT	Q6CMU6	K	YTEHAKRKTVT	P02309	K	YTEHAKRKTVT	P04914	K	YTEHAKRKTVT	P09322	K	YTEHAKRKTVT
32	P62805	K	IQGITKPAIRR	G3RXT8	K	IQGITKPAIRR	F7HAP8	K	IQGITKPAIRR	P62804	K	IQGITKPAIRR	P62806	K	IQGITKPAIRR	P62801	K	IQGITKPAIRR	Q28DR4	K	IQGITKPAIRR	A3KPR4	K	IQGITKPAIRR	P84040	K	IQGITKPAIRR	B1Q2A0	K	IQGITKPAIRR	P62784	K	IQGITKPAIRR	Q6CMU6	K	IQGITKPAIRR	P02309	K	IQGITKPAIRR	P04914	K	IQGITKPAIRR	P09322	K	IQGITKPAIRR
13	P62805	K	GKGLGKGGAKR	G3RXT8	K	GKGLGKGGAKR	F7HAP8	K	GKGLGKGGAKR	P62804	K	GKGLGKGGAKR	P62806	K	GKGLGKGGAKR	P62801	K	GKGLGKGGAKR	Q28DR4	K	GKGLGKGGAKR	A3KPR4	K	GKGLGKGGAKR	P84040	K	GKGLGKGGAKR	B1Q2A0	K	GKGLGKGGAKR	P62784	K	GKGLGKGGAKR	Q6CMU6	K	GKGLGKGGAKR	P02309	K	GKGLGKGGAKR	P04914	K	GKGLGKGGAKR	P09322	K	GKGLGKGGAKR
92	P62805	K	VVYALKRQGRT	G3RXT8	K	VVYALKRQGRT	F7HAP8	K	VVYALKRQGRT	P62804	K	VVYALKRQGRT	P62806	K	VVYALKRQGRT	P62801	K	VVYALKRQGRT	Q28DR4	K	VVYALKRQGRT	A3KPR4	K	VVYALKRQGRT	P84040	K	VVYALKRQGRT	B1Q2A0	K	VVYALKRQGRT	P62784	K	VVYALKRQGRT	Q6CMU6	K	VVYALKRQGRT	P02309	K	VVYALKRQGRT	P04914	K	VVYALKRQGRT	P09322	K	VVYSLKRQGRT
80	P62805	K	EHAKRKTVTAM	G3RXT8	K	EHAKRKTVTAM	F7HAP8	K	EHAKRKTVTAM	P62804	K	EHAKRKTVTAM	P62806	K	EHAKRKTVTAM	P62801	K	EHAKRKTVTAM	Q28DR4	K	EHAKRKTVTAM	A3KPR4	K	EHAKRKTVTAM	P84040	K	EHAKRKTVTAM	B1Q2A0	K	EHAKRKTVTAM	P62784	K	EHAKRKTVTAM	Q6CMU6	K	EHAKRKTVTSL	P02309	K	EHAKRKTVTSL	P04914	K	EHAKRKTVTSL	P09322	K	EHAKRKTVTSL
127	P84085	K	LVFANKQDMPN	G3RKR2	K	LVFANKQDMPN	*	*	*	P84083	K	LVFANKQDMPN	P84084	K	LVFANKQDMPN	P49702	K	LVFANKQDMPN	*	*	*	Q6P5M5	K	LVFANKQDLPN	P40945	K	LVFANKQDLPN	Q7PQY7	K	LVFANKQDLPN	G5EFK4	K	LVFANKQDLPN	*	*	*	*	*	*	*	*	*	*	*	*
142	P84085	K	SELTDKLGLQH	G3RKR2	K	SELTDKLGLQH	*	*	*	P84083	K	SELTDKLGLQH	P84084	K	SELTDKLGLQH	P49702	K	SELTDKLGLQA	*	*	*	Q6P5M5	K	SELTDKLGLQS	P40945	K	AELTDKLRLNQ	Q7PQY7	K	AELTDKLHLNQ	G5EFK4	K	AELTDKLGLHN	*	*	*	*	*	*	*	*	*	*	*	*
36	P84085	K	TTILYKLKLGE	G3RKR2	K	TTILYKLKLGE	*	*	*	P84083	K	TTILYKLKLGE	P84084	K	TTILYKLKLGE	P49702	K	TTILYKLKLGE	*	*	*	Q6P5M5	K	TTILYKLKLGE	P40945	K	TTILYKLKLGE	Q7PQY7	K	TTILYKLKLGE	G5EFK4	K	TTILYKLKLGE	*	*	*	*	*	*	*	*	*	*	*	*
38	P84085	K	ILYKLKLGEIV	G3RKR2	K	ILYKLKLGEIV	*	*	*	P84083	K	ILYKLKLGEIV	P84084	K	ILYKLKLGEIV	P49702	K	ILYKLKLGEIV	*	*	*	Q6P5M5	K	ILYKLKLGEIV	P40945	K	ILYKLKLGEIV	Q7PQY7	K	ILYKLKLGEIV	G5EFK4	K	ILYKLKLGEIV	*	*	*	*	*	*	*	*	*	*	*	*
280	P17029	K	EESTSKAETSE	G3QQX3	K	EESTSKAETSE	F6UAQ9	K	EESTSKAETTE	Q4KLI1	K	-ESTSKAEVKG	Q8BGS3	K	-ESTSKAEVKE	*	*	*	*	*	*	*	*	*	*	*	*	*	*	*	*	*	*	*	*	*	*	*	*	*	*	*	*	*	*
69	Q9UIA9	K	ATCLTKLVSRT	G3SB26	K	ATCLTKLVSRT	F6TMA9	K	ATCLTKLVSRT	A0A0G2JWA3	K	ATCLTKLVSRT	Q9EPK7	K	ATCLTKLVSRT	Q5ZLT0	K	ATCLTKLVSRT	F7CAS1	K	ATCLTKLVSRS	B1H1M7	K	ATCLSKLVSRT	X2JFC3	K	ASTLTKLI---	Q7PQ84	K	TTILTKLVTKN	Q18476	K	STTLMKLLGGK	*	*	*	*	*	*	*	*	*	*	*	*
460	Q8IXS0	K	QKEEIKAPKRN	G3SKH4	-	QKE--------	F7AWE4	K	QKEEIKAPKRN	Q5XHY8	K	PREEVKVPR--	Q9D9W6	K	PREEGKVPR--	*	*	*	*	*	*	*	*	*	*	*	*	*	*	*	*	*	*	*	*	*	*	*	*	*	*	*	*	*	*
456	Q8IXS0	K	FPENQKEEIKA	G3SKH4	K	FPENQKE----	F7AWE4	K	FPENQKEEIKA	Q5XHY8	R	FPENPREEVKV	Q9D9W6	R	FPENPREEGKV	*	*	*	*	*	*	*	*	*	*	*	*	*	*	*	*	*	*	*	*	*	*	*	*	*	*	*	*	*	*
17	Q9P0U1	K	LQQLFKGSQFA	*	*	*	I0FKS3	K	LQQLFKGGQFA	D3ZMR1	K	LQQLFKGGQFA	Q9D173	K	LQQLFKGGQFA	E1C4V3	*	*	F6VN08	K	LQKVFKCGQFT	Q0P4E8	Q	LQRVFQCGQFV	Q7K036	G	LGFVVGVVQTG	A0NG42	E	IGVVFEVVKTS	P34660	D	IGKTVDISTFA	*	*	*	*	*	*	*	*	*	*	*	*
289	Q12893	K	RQLALKALNER	G3QW27	K	RQLALKALNER	F7F5U5	K	RQLALKALNER	D3ZE59	K	RQLALKALNER	Q9WUH1	K	RQLALKALNER	H9L111	*	*	F7C1C1	K	RQLALKALNER	Q4V8Z5	K	RQLALKALNER	Q9VMD2	K	RQIALKALSER	Q7QKG4	K	RQIALKALSER	Q9U3K1	K	RQKALKELNDR	Q6CTK1	Q	KKLALQVLEER	Q12239	Q	RQLALQVLEER	Q1K8W9	*	*	*	*	*
284	Q8WXG1	K	FLERHKEVSCL	G3R583	K	FLERHKEVSCL	F6XVY4	K	FLERHKEVSCL	O70600	K	FLQRHKDVSCL	Q8CBB9	K	FLERHKEVSCL	F1NLJ6	K	FLERHKDISCL	F6VS30	R	FLDRHRNIKCL	Q5RH95	Q	FLERHQSIQCL	*	*	*	*	*	*	*	*	*	*	*	*	*	*	*	*	*	*	*	*	*
206	Q8WXG1	K	VENLQKLRRWC	G3R583	K	VENLQKLRRWC	F6XVY4	K	VENLQKLRTWC	O70600	K	VENLQKLRKWC	Q8CBB9	K	VENLQKLRRWC	F1NLJ6	K	VENLHKLRQWC	F6VS30	K	VENLLKIRQWC	Q5RH95	K	LDNLHKVRNWC	*	*	*	*	*	*	*	*	*	*	*	*	*	*	*	*	*	*	*	*	*
77	Q9NQ50	K	IRKLEKATQEL	G3R9E9	K	IRKLEKATQEL	F7GN40	K	IRKLEKASQEL	P83565	R	IRKLERASQEL	Q9Z2Q5	K	IRKLEKASQEL	E1BZC7	K	IKKLEKAAPEL	A4IHC1	R	LKKLERIPPQL	Q66I86	K	LKRMEKVSPEL	Q9VGP7	K	IRRLEKNARQL	Q7QER3	K	IRRLEKNARQL	Q9TZ90	K	IRQMQKHSKKP	*	*	*	*	*	*	*	*	*	*	*	*
93	Q9NQ50	K	FITPLKFLDK-	G3R9E9	K	FITPLKFLDK-	F7GN40	K	FITPLKFLDK-	P83565	R	FITPVRFLDK-	Q9Z2Q5	R	FITPVRFLDK-	E1BZC7	K	FETPLKFSDS-	A4IHC1	K	FIKPAKFLDE-	Q66I86	K	FITSAKSFDD-	Q9VGP7	E	LEVPLELIDEK	Q7QER3	E	LEVPMELIDEQ	Q9TZ90	K	LTLDVKSAKNI	*	*	*	*	*	*	*	*	*	*	*	*
163	Q15628	K	ALRNLKCGSGA	G3R888	K	ALRNLKCGSGA	F6RFG9	K	ALRNLKCGSGT	D3ZZC5	T	EFCKLTCDSTG	Q3U0V2	T	ELCKLTCDCTG	F1NNN7	I	RLKSLILHQNI	F6YLU1	K	RLKSLKLVPPS	Q9I9N5	-	QLQN-------	*	*	*	*	*	*	*	*	*	*	*	*	*	*	*	*	*	*	*	*	*
36	Q13952	K	RNLTVKDFRVQ	G3QWP0	K	RNLTVKDFRVQ	F7D2T1	K	RNLTVKDFRVQ	Q62725	K	RNLTVKDFRVQ	Q7TPS7	K	RNLTVKDFRVQ	F1P0P8	K	RNLTVKDFRVQ	Q6P4L4	K	RNLTVKDFRVQ	Q7ZVY3	K	RNLTVKDFRVQ	Q9W3V9	V	HSIGQVDAKHQ	Q7QFE5	V	QQIEYVEPGNQ	*	*	*	*	*	*	*	*	*	*	*	*	P79007	Q	EHD-DQAVKTL
285	Q13952	K	NASQGKPRRCL	G3QWP0	K	NASQGKPRRCL	F7D2T1	K	NASQGKPRRCL	Q62725	-	-----------	Q7TPS7	-	-----------	F1P0P8	-	-----------	Q6P4L4	-	-----------	Q7ZVY3	-	-----------	Q9W3V9	-	II----PTQLL	Q7QFE5	-	IIHTG-PTSVF	*	*	*	*	*	*	*	*	*	*	*	*	P79007	-	------PNAMM
59	Q13952	K	EDV--KMISAE	G3QWP0	K	EDV--KMISAE	F7D2T1	K	EDV--KMISAE	Q62725	K	EDV--KMISAE	Q7TPS7	K	EDV--KMISAE	F1P0P8	K	EDV--KMISAE	Q6P4L4	K	EDV--KMISAE	Q7ZVY3	K	EDV--KMISAE	Q9W3V9	K	ENA--KMIAGE	Q7QFE5	K	EEV--KMISSD	*	*	*	*	*	*	*	*	*	*	*	*	P79007	K	DDVKNKMISAE
776	Q6ZU80	K	NENENKKLKLK	G3RBV8	K	NENENKKLKLK	F6TKI6	K	NENENKKLKLK	F1M4J3	*	*	Q8BI22	K	TENENKKLKLK	*	*	*	*	*	*	F1QQA6	T	REESLTQLLRK	*	*	*	*	*	*	*	*	*	*	*	*	*	*	*	*	*	*	*	*	*
983	Q6ZU80	K	LLEDFKDFRDS	G3RBV8	K	LLEDFKDFRDS	F6TKI6	K	LLEDFKDFRDS	F1M4J3	*	*	Q8BI22	K	LLEDFKDFRGA	*	*	*	*	*	*	F1QQA6	K	LLENFKDLEES	*	*	*	*	*	*	*	*	*	*	*	*	*	*	*	*	*	*	*	*	*
909	Q6ZU80	K	NLTENKESELQ	G3RBV8	K	NLTENKESELQ	F6TKI6	K	NVTEHKESELQ	F1M4J3	*	*	Q8BI22	K	ELTEHKESELL	*	*	*	*	*	*	F1QQA6	K	TLKESKDLELQ	*	*	*	*	*	*	*	*	*	*	*	*	*	*	*	*	*	*	*	*	*
1075	Q6ZU80	K	DSASNKEDA--	G3RBV8	K	DSASNKEDA--	F6TKI6	K	DSASNKEDA--	F1M4J3	*	*	Q8BI22	E	DPASIEGDTTS	*	*	*	*	*	*	F1QQA6	E	D---LEPSLTQ	*	*	*	*	*	*	*	*	*	*	*	*	*	*	*	*	*	*	*	*	*
814	Q6ZU80	K	ARLQLKDQLLC	G3RBV8	K	ARLQLKDQLLC	F6TKI6	K	ARLQLKDQLLC	F1M4J3	*	*	Q8BI22	K	SRLHLKDQLLC	*	*	*	*	*	*	F1QQA6	Q	SMAELQERLAS	*	*	*	*	*	*	*	*	*	*	*	*	*	*	*	*	*	*	*	*	*
851	Q6ZU80	K	SVEKLKVFSSG	G3RBV8	K	SVEKLKVFSSV	F6TKI6	K	SMEKLKVIMNS	F1M4J3	*	*	Q8BI22	K	SLEKLKVLTSG	*	*	*	*	*	*	F1QQA6	T	KLEAITL----	*	*	*	*	*	*	*	*	*	*	*	*	*	*	*	*	*	*	*	*	*
1064	Q6ZU80	K	-NSFTKRTVAP	G3RBV8	K	-NSFTKRTVAP	F6TKI6	K	-NSFTKRTVAP	F1M4J3	*	*	Q8BI22	K	LPVFTKRTIAT	*	*	*	*	*	*	F1QQA6	K	TS--QKPVANP	*	*	*	*	*	*	*	*	*	*	*	*	*	*	*	*	*	*	*	*	*
975	Q6ZU80	K	ESVPEKLSLLE	G3RBV8	K	ESVPEKLSLLE	F6TKI6	K	ESVPEKLSLLE	F1M4J3	*	*	Q8BI22	K	ESVPEKLSLLE	*	*	*	*	*	*	F1QQA6	K	ESVPEKLSLLE	*	*	*	*	*	*	*	*	*	*	*	*	*	*	*	*	*	*	*	*	*
787	Q6JQN1	K	PLLEGKARSCF	G3QW06	K	PLLEGKARSCF	F6RZE6	K	PLLEGKARSCF	F1LSP2	R	PLLEGRIRSCF	Q8K370	R	PLLEGRIRSCF	*	*	*	F7ALM6	E	PLLEGEIRSCF	*	*	*	*	*	*	*	*	*	O01590	E	PLLNGEIKSCF	*	*	*	*	*	*	*	*	*	*	*	*
337	Q9NY33	K	VAVVNKAMSAK	G3RM62	K	VAVVNKAMSAK	F6VGU6	K	VAVVNKAMSAK	O55096	K	VAMVNKDMSAK	Q99KK7	K	VAMVNKAMSAK	*	*	*	F7DZ42	K	VAVVNKSVSAK	Q6DI20	K	VAVVNKAMSAR	Q9VHR8	K	VAMVNKESSAK	Q7PQ97	K	VAMVNKEMSAK	Q9U3K7	K	VAAVNKETSKK	Q6CUL1	K	VAIQNKERTAK	Q08225	K	VAIQNKERTAK	Q7SH28	Q	AAVVNQERTRA	*	*	*
629	Q9NY33	K	RLQVLKST---	G3RM62	K	RLQVSKGLSSG	F6VGU6	K	RLQVSKA----	O55096	K	RLQVLKST---	Q99KK7	K	RLQVLKST---	*	*	*	F7DZ42	K	RLQVYKST---	Q6DI20	K	KLQVYKST---	Q9VHR8	K	KLQVYKST---	Q7PQ97	K	KLQFYKST---	Q9U3K7	K	KLQAYKST---	Q6CUL1	K	HLHIYKAT---	Q08225	K	HLHVYKCS---	Q7SH28	K	KIHIYKST---	*	*	*
727	Q9NY33	K	DARFWKGPS-E	G3RM62	-	-----------	F6VGU6	-	-----------	O55096	R	DAQFWRDQVQE	Q99KK7	R	DARFWRNQAQE	*	*	*	F7DZ42	E	DSHFWEQQTDT	Q6DI20	C	DSLCWC-----	Q9VHR8	P	DKKYFPTAFNN	Q7PQ97	E	DKQYFEGLY--	Q9U3K7	F	DDQKWF-----	Q6CUL1	-	-----------	Q08225	-	-----------	Q7SH28	-	-----------	*	*	*
235	Q9NY33	K	--SKLKSYEFR	G3RM62	K	--SKLKSYEFR	F6VGU6	K	--SKLKSYEFR	O55096	K	--SKLKSYEFQ	Q99KK7	K	--SKLKRYEFQ	*	*	*	F7DZ42	G	--EILGSVEFE	Q6DI20	G	--TCCGRFEFE	Q9VHR8	P	--ITLPLEEYN	Q7PQ97	E	--LTREPEEYK	Q9U3K7	E	--IVSEAVEFE	Q6CUL1	-	YPDR---IEED	Q08225	I	YPSGQITLSNA	Q7SH28	T	SEYKITEGPLE	*	*	*
113	Q9NY33	K	SFGDTKFVPNL	G3RM62	K	SFGDTKFVPNL	F6VGU6	K	SFGDTKFVPNL	O55096	K	SFGDTKFVPNL	Q99KK7	K	SFGDTKFVPNL	*	*	*	F7DZ42	K	SFGDTKFVPNI	Q6DI20	K	SFGDTKFIPNL	Q9VHR8	K	GMGDSKIVPNL	Q7PQ97	K	GMGDSKIVPNL	Q9U3K7	K	GFGDTKIVPGV	Q6CUL1	K	SFGDVKFIPRC	Q08225	K	SFGDTKFIPRC	Q7SH28	K	SFGDSKFIPRC	*	*	*
233	Q9NY33	K	----SKLKSYE	G3RM62	K	----SKLKSYE	F6VGU6	K	----SKLKSYE	O55096	K	----SKLKSYE	Q99KK7	K	----SKLKRYE	*	*	*	F7DZ42	I	----EILGSVE	Q6DI20	C	----TCCGRFE	Q9VHR8	T	----ITLPLEE	Q7PQ97	T	----LTREPEE	Q9U3K7	V	----IVSEAVE	Q6CUL1	R	--YPDR---IE	Q08225	G	--YPSGQITLS	Q7SH28	K	KDSEYKITEGP	*	*	*
466	Q9NY33	K	FVQDEKGAFNF	G3RM62	K	FVQDEKGAFNF	F6VGU6	K	FVQDEKGAFNF	O55096	K	FVQDEKGAFNF	Q99KK7	K	FVQDEKGAFNF	*	*	*	F7DZ42	K	FVQDEKGALNF	Q6DI20	K	FVQDDKGKFNF	Q9VHR8	N	FRIDENGVYNF	Q7PQ97	A	LRIDEAGEYNF	Q9U3K7	D	FQKNLDGTFNF	Q6CUL1	D	LCELQDNTFNF	Q08225	D	LTEFTD-GFNF	Q7SH28	P	LQETSPGEYNF	*	*	*
209	Q9NY33	K	VDGEGKPYYEV	G3RM62	K	VDGEGKPHYEV	F6VGU6	K	VDGEGKPHYEV	O55096	K	VGQEGKYHYEV	Q99KK7	K	VGQEGKSHYEV	*	*	*	F7DZ42	K	LDESGKSLYEV	Q6DI20	K	E-VDGKRCYEV	Q9VHR8	Q	V-ENGQTVYDV	Q7PQ97	K	T-ENGKTVYDI	Q9U3K7	K	VGSDGKTTYTI	Q6CUL1	H	S----HRLFVV	Q08225	E	G----ENSFQI	Q7SH28	D	K----DGIFEL	*	*	*
202	Q9NY33	K	NTRLFKEVDGE	G3RM62	K	NTRLFKEVDGE	F6VGU6	K	NTRLFKEVDGE	O55096	K	NTRLFKVVGQE	Q99KK7	K	NTRLFKVVGQE	*	*	*	F7DZ42	K	NTRLFKTLDES	Q6DI20	K	NTRLFKTE-VD	Q9VHR8	K	MCRTFKIV-EN	Q7PQ97	K	ICRTFKTT-EN	Q9U3K7	K	NSRLFKEVGSD	Q6CUL1	K	NISIEKVS---	Q08225	K	NTRINKVG---	Q7SH28	K	NTRLRKTK---	*	*	*
264	Q9NY33	K	VEQLEKAKAYA	G3RM62	K	VEQLEKAKAYA	F6VGU6	K	VEQLEKAKVYA	O55096	K	VEHLEKAKAYA	Q99KK7	K	VEHLEKAKAYA	*	*	*	F7DZ42	N	RENLENAKAYA	Q6DI20	K	CQNLEKAKVNA	Q9VHR8	Q	NQHLLQAQKYA	Q7PQ97	E	ADSLEEAKKHS	Q9U3K7	K	HEWLDKAIPTA	Q6CUL1	Q	ATHLEQAKFYA	Q08225	E	ASYLKEAQKFA	Q7SH28	K	TEYTKKAAENA	*	*	*
257	Q9NY33	K	APILQKVVEQL	G3RM62	K	APILQKVVEQL	F6VGU6	K	APILQKVVEQL	O55096	K	APILQKVVEHL	Q99KK7	K	APILQKVVEHL	*	*	*	F7DZ42	R	SPLLRRVRENL	Q6DI20	K	SFLMEKVCQNL	Q9VHR8	R	QKLLQRVNQHL	Q7PQ97	M	KELMQMVADSL	Q9U3K7	R	ALIMKRTHEWL	Q6CUL1	K	KREMKKIATHL	Q08225	L	SREMRLVASYL	Q7SH28	A	AAEMKAITEYT	*	*	*
82	P12074	K	LRIRTKPFPWG	G3RR03	K	LRIRTKPFPWG	*	*	*	P10818	K	LRIRTKPFPWG	Q9DCW5	K	LRIRTKPFPWG	E1C3B2	K	LRIRSKPFPWG	Q28HT2	K	LRIRTKKFPWG	Q642I9	K	LRIRSKRFPWG	Q9W1N3	K	LRRREKRFPWG	Q7Q4V9	K	LRIRNKRFPWG	*	*	*	*	*	*	*	*	*	*	*	*	*	*	*
651	Q9BXS9	K	GQEDSKAPDGS	G3SBK4	K	GQEDSKAPDGS	F7GEW8	K	GQEDSKAPDGS	D3Z9I5	K	NQEDAKPPIMT	E9Q4D3	*	*	*	*	*	F6TVK1	T	RTLSETIPNAP	F1Q5V3	K	HELSVKEPKDM	Q9VVM6	-	-----------	Q5TUF0	-	-----------	O17951	I	----RIAPITE	*	*	*	*	*	*	*	*	*	*	*	*
638	Q9BXS9	K	VSSGDKMEDAT	G3SBK4	K	VSSGDKMEDAT	F7GEW8	K	VSPGDKMEDAT	D3Z9I5	E	VHQGEELEDVV	E9Q4D3	*	*	*	*	*	F6TVK1	G	LYIGTGLEFLT	F1Q5V3	-	HS---------	Q9VVM6	A	QNGGKAIN---	Q5TUF0	-	RYNGE------	O17951	-	------MH---	*	*	*	*	*	*	*	*	*	*	*	*
535	Q9BXS9	K	EYSEAKEVRGV	G3SBK4	K	EYSEAKEVPGV	F7GEW8	K	EYSEAKEVPGV	D3Z9I5	K	EYSGAKEVPGV	E9Q4D3	*	*	*	*	*	F6TVK1	K	ESSMVKEISGI	F1Q5V3	K	DYNQVKEIPGI	Q9VVM6	M	QHRNAMQVPEV	Q5TUF0	E	SHQKAEELPHI	O17951	I	QYQETIFYKGI	*	*	*	*	*	*	*	*	*	*	*	*
364	Q9BXS9	K	AISLGKIFALR	G3SBK4	K	AISLGKIFALR	F7GEW8	K	AISLGKIFALR	D3Z9I5	K	AISLGKIFALR	E9Q4D3	*	*	*	*	*	F6TVK1	K	TISLAKMFAMK	F1Q5V3	R	AISLGRIFALK	Q9VVM6	L	IMSMGLTFAKK	Q5TUF0	M	VMSMGMIFAQK	O17951	K	HLSLSKMLAKK	*	*	*	*	*	*	*	*	*	*	*	*
49	Q8TBB5	K	QTLDAKRTQTV	G3QLR2	K	QTLDAKRTQTV	F6Q2W3	K	QALDAKRTQIV	D3ZU48	-	-----------	G3X961	K	QTLDAKKTQVT	Q5F325	K	QTLDAKKTQVI	F6SAQ5	K	QTLDAKKTQII	B0R0N5	K	QSLDAKKTQVV	Q9VTZ7	K	EAKEGKIEAIS	Q7Q7V3	K	ETKDTKSSDLT	*	*	*	Q6CSI0	N	KREQENFEKIN	Q08979	E	SKKQIELEHVD	Q7S395	Q	KKQQEQFLKVT	*	*	*
142	Q9H0F7	K	AVTSVKVSQLL	G3QRU9	K	AVTSVKVSQLL	F7EGS4	K	AVTSVKVSQLL	B1WC73	K	AVTSVKVSQLL	Q3TUM2	K	SVTSVKVSQLL	*	*	*	*	*	*	Q5M9P8	K	ALSAVKVSQLL	A1ZBK9	K	SLSSVKIAAAL	*	*	*	Q18510	D	AMTASDITVAL	*	*	*	*	*	*	*	*	*	*	*	*
86	P68133	K	WDDMEKIWHHT	*	*	*	F7HM15	K	WDDMEKIWHHT	P68136	K	WDDMEKIWHHT	P68134	K	WDDMEKIWHHT	P68139	K	WDDMEKIWHHT	Q6P8G3	K	WDDMEKIWHHT	Q4KMI7	K	WDDMEKIWHHT	*	*	*	*	*	*	*	*	*	*	*	*	*	*	*	*	*	*	*	*	*
240	P68133	K	SSSLEKSYELP	*	*	*	F7HM15	K	SSSLEKSYELP	P68136	K	SSSLEKSYELP	P68134	K	SSSLEKSYELP	P68139	K	SSSLEKSYELP	Q6P8G3	K	SSSLEKSYELP	Q4KMI7	K	SSSLGKSYELP	*	*	*	*	*	*	*	*	*	*	*	*	*	*	*	*	*	*	*	*	*
52	P68133	K	VGMGQKDSYVG	*	*	*	F7HM15	K	VGMGQKDSYVG	P68136	K	VGMGQKDSYVG	P68134	K	VGMGQKDSYVG	P68139	K	VGMGQKDSYVG	Q6P8G3	K	VGMGQKDSYVG	Q4KMI7	K	VGMGQKDSYVG	*	*	*	*	*	*	*	*	*	*	*	*	*	*	*	*	*	*	*	*	*
193	P68133	K	TDYLMKILTER	*	*	*	F7HM15	K	TDYLMKILTER	P68136	K	TDYLMKILTER	P68134	K	TDYLMKILTER	P68139	K	TDYLMKILTER	Q6P8G3	K	TDYLMKILTER	Q4KMI7	K	TDYLMKILTER	*	*	*	*	*	*	*	*	*	*	*	*	*	*	*	*	*	*	*	*	*
115	P68133	K	APLNPKANREK	*	*	*	F7HM15	K	APLNPKANREK	P68136	K	APLNPKANREK	P68134	K	APLNPKANREK	P68139	K	APLNPKANREK	Q6P8G3	K	APLNPKANREK	Q4KMI7	K	APLNPKANREK	*	*	*	*	*	*	*	*	*	*	*	*	*	*	*	*	*	*	*	*	*
317	P68133	K	ADRMQKEITAL	*	*	*	F7HM15	K	ADRMQKEITAL	P68136	K	ADRMQKEITAL	P68134	K	ADRMQKEITAL	P68139	K	ADRMQKEITAL	Q6P8G3	K	ADRMQKEITAL	Q4KMI7	K	ADRMQKEITAL	*	*	*	*	*	*	*	*	*	*	*	*	*	*	*	*	*	*	*	*	*
328	P68133	K	APSTMKIKIIA	*	*	*	F7HM15	K	APSTMKIKIIA	P68136	K	APSTMKIKIIA	P68134	K	APSTMKIKIIA	P68139	K	APSTMKIKIIA	Q6P8G3	K	APSTMKIKIIA	Q4KMI7	K	APSTMKIKIIA	*	*	*	*	*	*	*	*	*	*	*	*	*	*	*	*	*	*	*	*	*
215	P68133	K	IVRDIKEKLCY	*	*	*	F7HM15	K	IVRDIKEKLCY	P68136	K	IVRDIKEKLCY	P68134	K	IVRDIKEKLCY	P68139	K	IVRDIKEKLCY	Q6P8G3	K	IVRDIKEKLAY	Q4KMI7	K	IVRDIKEKLCY	*	*	*	*	*	*	*	*	*	*	*	*	*	*	*	*	*	*	*	*	*
330	P68133	K	STMKIKIIAPP	*	*	*	F7HM15	K	STMKIKIIAPP	P68136	K	STMKIKIIAPP	P68134	K	STMKIKIIAPP	P68139	K	STMKIKIIAPP	Q6P8G3	K	STMKIKIIAPP	Q4KMI7	K	STMKIKIIAPP	*	*	*	*	*	*	*	*	*	*	*	*	*	*	*	*	*	*	*	*	*
70	P68133	K	GILTLKYPIEH	*	*	*	F7HM15	K	GILTLKYPIEH	P68136	K	GILTLKYPIEH	P68134	K	GILTLKYPIEH	P68139	K	GILTLKYPIEH	Q6P8G3	K	GILTLKYPIEH	Q4KMI7	K	GILTLKYPIEH	*	*	*	*	*	*	*	*	*	*	*	*	*	*	*	*	*	*	*	*	*
63	P68133	K	DEAQSKRGILT	*	*	*	F7HM15	K	DEAQSKRGILT	P68136	K	DEAQSKRGILT	P68134	K	DEAQSKRGILT	P68139	K	DEAQSKRGILT	Q6P8G3	K	DEAQSKRGILT	Q4KMI7	K	DEAQSKRGILT	*	*	*	*	*	*	*	*	*	*	*	*	*	*	*	*	*	*	*	*	*
129	P53582	K	GTSQIKLLSSE	G3QGP2	K	GTSQIKLLSSE	F7GMH6	K	GTSQIKLLSSE	D3ZE72	K	GTSQIKLLSSE	Q8BP48	K	GTSQIKLLSSE	Q5ZIM5	K	GTSQIKILSPE	Q5I0A0	K	GTSQIKILSTE	Q4QRK0	K	GTSQIKILNAE	Q9VC48	K	GT-KIKVLDDE	Q7QAH2	K	GNNTIKVLDDE	U4PER3	K	SERVIKVLTDE	Q6CQB2	P	RTNKIPVYNKE	Q01662	P	RLNNIPIYKKD	Q7S3D0	E	RSNKIEQLDEK	O59730	K	RSFKLKRLTPK
278	P53582	K	GNIIQKHAQA-	G3QGP2	K	GNIIQKHAQA-	F7GMH6	K	GNIIQKHAQA-	D3ZE72	K	GNIIQKHAQA-	Q8BP48	K	GNIIQKHAQA-	Q5ZIM5	K	GNIIQKHAQA-	Q5I0A0	K	GNIIQKHAQA-	Q4QRK0	K	GNIIQKHAQA-	Q9VC48	K	GNVIQKYVAP-	Q7QAH2	K	GNVIQKHVHA-	U4PER3	-	-----------	Q6CQB2	K	GDCIEKHSKS-	Q01662	K	GDHIEKHATE-	Q7S3D0	A	GNVIEAHAKS-	O59730	K	GNIIEKHTNSI
311	P53582	K	VPHYAKNKAVG	G3QGP2	K	VPHYAKNKAVG	F7GMH6	K	VPHYAKNKAVG	D3ZE72	K	VPHYAKNKAVG	Q8BP48	K	VPHYAKNKAVG	Q5ZIM5	K	VPHYAKNKAVG	Q5I0A0	K	VPHYAKNKAVG	Q4QRK0	K	VPHYAKNKAVG	Q9VC48	K	VPHYAKNSAVG	Q7QAH2	K	VPHYAKNSAVG	U4PER3	-	-----------	Q6CQB2	N	IPHYANNRTPG	Q01662	K	IPHYAKNRTPG	Q7S3D0	K	IPHYAKNRAVG	O59730	H	IPHYSHNKAPG
38	Q07955	K	EDVFYKYGAIR	G3QP16	K	EDVFYKYGAIR	F6R520	K	EDVFYKYGAIR	D4A9L2	K	EDVFYKYGAIR	Q6PDM2	K	EDVFYKYGAIR	Q5ZML3	K	EDVFYKYGAIR	Q6DII2	K	EDVFYKYGAIR	Q6NYA0	K	EDVFYKYGAIR	Q9V3W7	K	QDLFHKFGKVT	Q7Q8X7	K	QDLFHKFGKVT	Q9NEW6	K	EDIFHKYGRIK	*	*	*	*	*	*	*	*	*	*	*	*
30	Q07955	K	PDIRTKDIEDV	G3QP16	K	PDIRTKDIEDV	F6R520	K	PDIRTKDIEDV	D4A9L2	K	PDIRTKDIEDV	Q6PDM2	K	PDIRTKDIEDV	Q5ZML3	K	PDIRTKDIEDV	Q6DII2	K	PDIRTKDIEDV	Q6NYA0	K	PDIRTKDVEDV	Q9V3W7	K	PDIRTKDIQDL	Q7Q8X7	K	PDIRTKDIQDL	Q9NEW6	K	GDVREKEVEDI	*	*	*	*	*	*	*	*	*	*	*	*
174	Q07955	K	TYAVRKLDNTK	G3QP16	K	TYAVRKLDNTK	F6R520	K	TYAVRKLDNTK	D4A9L2	K	TYAVRKLDNTK	Q6PDM2	K	TYAVRKLDNTK	Q5ZML3	K	TYAVRKLDNTK	Q6DII2	K	TYAVRKLDNTK	Q6NYA0	K	TYAVRKLDNTK	Q9V3W7	K	KYAIKKLDDSR	Q7Q8X7	K	KYAIKKLDDSR	Q9NEW6	K	KYAVRKLDDTK	*	*	*	*	*	*	*	*	*	*	*	*
138	Q07955	K	SWQDLKDHMRE	G3QP16	K	SWQDLKDHMRE	F6R520	K	SWQDLKDHMRE	D4A9L2	K	SWQDLKDHMRE	Q6PDM2	K	SWQDLKDHMRE	Q5ZML3	K	SWQDLKDHMRE	Q6DII2	K	SWQDLKDHMRE	Q6NYA0	K	SWQDLKDHMRE	Q9V3W7	K	SWQDLKDHMRE	Q7Q8X7	K	SWQDLKDHMRE	Q9NEW6	K	SWQDLKDHMRD	*	*	*	*	*	*	*	*	*	*	*	*
179	Q07955	K	KLDNTKFRSHE	G3QP16	K	KLDNTKFRSHE	F6R520	K	KLDNTKFRSHE	D4A9L2	K	KLDNTKFRSHE	Q6PDM2	K	KLDNTKFRSHE	Q5ZML3	K	KLDNTKFRSHE	Q6DII2	K	KLDNTKFRSHE	Q6NYA0	K	KLDNTKFRSHE	Q9V3W7	R	KLDDSRFRSHE	Q7Q8X7	R	KLDDSRFRSHE	Q9NEW6	K	KLDDTKFRSHE	*	*	*	*	*	*	*	*	*	*	*	*
146	Q13426	K	NEHLQKENERL	G3QR56	K	NEHLQKENERL	F6PMH9	K	NEHLQKENERL	Q5XI44	K	NEHLQKENERL	Q924T3	K	NEHLQKENERL	F1NDC0	K	NEHLQKENERL	A8WH10	K	NEHLQKENERL	Q6PBP2	E	NQHLLEENQKL	*	*	*	*	*	*	*	*	*	*	*	*	*	*	*	*	*	*	*	*	*
197	Q13426	K	RSLHNKLLNAA	G3QR56	K	RSLHNKLLNAA	F6PMH9	K	RSLHNKLLNTA	Q5XI44	L	RS---LLSEV-	Q924T3	L	RSLHKLLNEV-	F1NDC0	L	RNLQKLLNEAK	A8WH10	K	RSLKEKLLESQ	Q6PBP2	R	RALQQRVRELE	*	*	*	*	*	*	*	*	*	*	*	*	*	*	*	*	*	*	*	*	*
178	Q13426	K	ETDLYKRFILV	G3QR56	K	ETDLYKRFILV	F6PMH9	K	ETDLYKRFILV	Q5XI44	Q	EADLYQRFILV	Q924T3	Q	EADLYQRFILV	F1NDC0	N	EGDLYNRFVLV	A8WH10	T	ERDLYTRFTCV	Q6PBP2	S	ERDLYSRFVLV	*	*	*	*	*	*	*	*	*	*	*	*	*	*	*	*	*	*	*	*	*
102	Q13426	K	FEKNLKDVSFR	G3QR56	K	FEKNLKDVSFR	F6PMH9	K	FEKNLKDVSFR	Q5XI44	K	LEKELKDVSFR	Q924T3	K	LEKELKDVSFR	F1NDC0	R	YERNLRDGSFR	A8WH10	K	YEKKLKEVAFK	Q6PBP2	K	YEKVQKDISFR	*	*	*	*	*	*	*	*	*	*	*	*	*	*	*	*	*	*	*	*	*
156	Q92520	K	DDGATKLNDEA	G3RJZ0	K	DDGATKLNDEA	H9FNQ8	K	DDGATKLNDEA	Q810F4	K	DDGATKLTEEA	Q91VU0	K	DDGATKLTDEA	E1BWA9	K	DDGATKLNEEA	B0BLS9	K	DDGATKLNDDA	Q7ZYY4	K	DDPATKMNDEA	*	*	*	*	*	*	*	*	*	*	*	*	*	*	*	*	*	*	*	*	*
193	Q92520	K	KGIKTKSPFEQ	G3RJZ0	K	KGIKTKSPFEQ	H9FNQ8	K	KGIKTKSPFEQ	Q810F4	K	KGIKTKSPFEQ	Q91VU0	K	KGIKTKSPFEQ	E1BWA9	K	KGIKTKSPFEQ	B0BLS9	K	KGIKTKSPFEQ	Q7ZYY4	K	KGIKTKSPFEQ	*	*	*	*	*	*	*	*	*	*	*	*	*	*	*	*	*	*	*	*	*
112	Q92520	K	ALANGKTGEVL	G3RJZ0	K	ALANGKTGEVL	H9FNQ8	K	ALANGKTGEVL	Q810F4	K	ALVNGKTGDVI	Q91VU0	K	ALVNGKTGEVI	E1BWA9	K	ALVNGKTGEPL	B0BLS9	K	ALVNGKTGALI	Q7ZYY4	K	ALLNGKTGELT	*	*	*	*	*	*	*	*	*	*	*	*	*	*	*	*	*	*	*	*	*
183	Q8NC54	K	IEQSVKSFKMP	G3RS14	K	IEQSVKSFKMP	F6YIW0	K	IEQSVKSFKMP	D3ZQ77	Q	FEDSVQVVKLS	Q8K201	E	FQDSVEVVKLP	Q5ZKU9	K	LDEKIKYVSVS	*	*	*	*	*	*	*	*	*	*	*	*	*	*	*	*	*	*	*	*	*	*	*	*	*	*	*
258	Q8NC54	K	AMPSLKITNDY	G3RS14	K	AMPSLKITNDY	F6YIW0	K	AMPSLKITNDY	D3ZQ77	K	AMPSLKITNDY	Q8K201	K	AMPSLKITNDY	Q5ZKU9	K	AMPSLKITNDY	*	*	*	*	*	*	*	*	*	*	*	*	*	*	*	*	*	*	*	*	*	*	*	*	*	*	*
239	Q8NC54	K	DGLCSKTVEYH	G3RS14	K	DGLCSKTVEYH	F6YIW0	K	DGLCSKTVEYH	D3ZQ77	K	DGLCSKTVEYH	Q8K201	K	DGLCSKTVEYH	Q5ZKU9	R	DGLCSRTVEYH	*	*	*	*	*	*	*	*	*	*	*	*	*	*	*	*	*	*	*	*	*	*	*	*	*	*	*
1118	Q10570	K	TVSGLKGYVAA	G3S609	K	TVSGLKGYVAA	F7E0P7	K	TVSGLKGYVAA	D4A0H5	K	TVSGLKGYVAA	Q9EPU4	K	TVSGLKGYVAA	*	*	*	*	*	*	F6NXE7	K	TVSGLKGYVAL	Q9V726	K	TRSGLKEYLCI	Q7QHS8	K	ARSGLKEYIAV	U4PS25	-	-----------	Q6CTT2	R	KTRRKRELVII	Q06632	R	KTKRKREYIIA	Q7SEY2	K	STNERKQLIAV	O74733	K	TTKLRKPYIAV
1166	Q10570	K	KVLYEKE-QKG	G3S609	K	KVLYEKE-QKG	F7E0P7	K	KVLYEKE-QKG	D4A0H5	-	-----------	Q9EPU4	K	KVLYEKE-QKG	*	*	*	*	*	*	F6NXE7	K	KVLYEKE-QKG	Q9V726	K	KEIFKKE-QKG	Q7QHS8	K	KEVIVKD-QKG	U4PS25	-	-----------	Q6CTT2	E	KQLFEEE-IRG	Q06632	E	KEIFQEE-VSG	Q7SEY2	E	KLVAKEDIPRG	O74733	E	KLVTREE-IKG
1421	Q10570	K	SELAKKIGTTP	G3S609	K	SELAKKIGTTP	F7E0P7	K	SELAKKIGTTP	D4A0H5	K	SELAKKIGTTP	Q9EPU4	K	SELAKKIGTTP	*	*	*	*	*	*	F6NXE7	K	SELAKKIGTTP	Q9V726	K	NEVAKKIGTRT	Q7QHS8	K	HEVAKKIGTRI	U4PS25	R	TDLARRLGVGR	Q6CTT2	R	TTIENRVGRHA	Q06632	K	KSIAQKAGRHA	Q7SEY2	R	QEMAGRAGYVV	O74733	K	HEMAHKCGVPV
551	Q10570	K	EEDNPKGEGTE	G3S609	K	EEDNPKGEGTE	F7E0P7	K	EEDNPKGEGTE	D4A0H5	K	EEETPKAESTE	Q9EPU4	K	EEETPKAESTE	*	*	*	*	*	*	F6NXE7	E	EKPSAEGDGES	Q9V726	-	-----------	Q7QHS8	-	-----------	U4PS25	-	-----------	Q6CTT2	D	YLVTTDADK--	Q06632	D	YLITTDSTK--	Q7SEY2	V	KT--LVGDKGP	O74733	-	NMKS-------
52	Q10570	K	----TKN----	G3S609	K	----TKN----	F7E0P7	K	----TKN----	D4A0H5	K	----TKN----	Q9EPU4	K	----TKN----	*	*	*	*	*	*	F6NXE7	K	----SKS----	Q9V726	R	----QRQ----	Q7QHS8	R	----TRD----	U4PS25	-	-----------	Q6CTT2	-	-----------	Q06632	-	-----------	Q7SEY2	K	TNTSSKAAAAG	O74733	-	-------SLQN
395	Q10570	K	NSLLLKYTEKL	G3S609	K	NSLLLKYTEKL	F7E0P7	K	NSLLLKYTEKL	D4A0H5	K	NSLLLKYTEKL	Q9EPU4	K	NSLLLKYTEKL	*	*	*	*	*	*	F6NXE7	R	NSLLLRYTEKL	Q9V726	H	NSLLLHFTEED	Q7QHS8	R	NSLLLRFKEKD	U4PS25	-	-----------	Q6CTT2	Q	DAMFLQLKNLK	Q06632	R	NALVLRLNNLK	Q7SEY2	G	DSVLLGWTRRQ	O74733	R	DSYLLRWSRRT
116	Q10570	K	GTHDLKTLSLH	G3S609	K	GTHDLKTLSLH	F7E0P7	K	GTHDLKTLSLH	D4A0H5	K	GTHDLKTLSLH	Q9EPU4	K	GTHDLKTLSLH	*	*	*	*	*	*	F6NXE7	K	GTHDLKTLSLH	Q9V726	K	DTFALKTLSLH	Q7QHS8	K	DNFDLKTLSLH	U4PS25	-	-----------	Q6CTT2	E	VAESLETLSLH	Q06632	D	LTNSIDTLSLH	Q7SEY2	E	ERNTLETVSIH	O74733	V	QSQSFVTNSLH
809	Q10570	K	LVFLVKNFPVG	G3S609	K	LVFLVKNFPVG	F7E0P7	K	LVFLVKNFPVG	D4A0H5	K	LVFLVKNFPVG	Q9EPU4	K	LVFLVKNFPVG	*	*	*	*	*	*	F6NXE7	K	LVFLVKNFPVG	Q9V726	N	LVYLVNDVGNG	Q7QHS8	T	LVYLITNVGNG	U4PS25	-	-----------	Q6CTT2	-	-----------	Q06632	-	-----------	Q7SEY2	A	KPVYVAE----	O74733	D	LLMECDVFDL-
399	Q10570	K	LKYTEKLQEPP	G3S609	K	LKYTEKLQEPP	F7E0P7	K	LKYTEKLQEPP	D4A0H5	K	LKYTEKLQEPP	Q9EPU4	K	LKYTEKLQEPP	*	*	*	*	*	*	F6NXE7	K	LRYTEKLQETP	Q9V726	E	LHFTEEDQSTV	Q7QHS8	K	LRFKEKDESLV	U4PS25	-	-----------	Q6CTT2	L	LQLKNLKVAFA	Q06632	L	LRLNNLKSTIE	Q7SEY2	R	LGWTRRQGQTQ	O74733	R	LRWSRRTTNEE
1161	Q10570	K	TKNKFKVLYEK	G3S609	K	TKNKFKVLYEK	F7E0P7	K	TKNKFKVLYEK	D4A0H5	-	-----------	Q9EPU4	K	TKNKFKVLYEK	*	*	*	*	*	*	F6NXE7	K	TKNKFKVLYEK	Q9V726	K	TKFKIKEIFKK	Q7QHS8	K	TKHKFKEVIVK	U4PS25	-	-----------	Q6CTT2	K	SNFKFKQLFEE	Q06632	K	TNYKLKEIFQE	Q7SEY2	K	TSKKLKLVAKE	O74733	K	TRHKLKLVTRE
1055	Q10570	K	MTGEEKEFETI	G3S609	K	MTGEEKEFETI	F7E0P7	K	MTGEEKEFETI	D4A0H5	K	MTGEEKEFEAI	Q9EPU4	K	MTGEEKEFEAI	*	*	*	*	*	*	F6NXE7	K	MTGEEKEFETI	Q9V726	K	FNGEDKELSEE	Q7QHS8	K	FNGEDKELTEE	U4PS25	-	-----------	Q6CTT2	G	ALSEDGE-PLV	Q06632	G	ALGEDGE-KVI	Q7SEY2	D	LPKDDDYHKEW	O74733	G	VTDEDGNEPYA
1157	Q10570	K	GQPLTKNKFKV	G3S609	K	GQPLTKNKFKV	F7E0P7	K	GQPLTKNKFKV	D4A0H5	-	-----------	Q9EPU4	K	GQPLTKNKFKV	*	*	*	*	*	*	F6NXE7	K	GQPLTKNKFKV	Q9V726	K	GKPMTKFKIKE	Q7QHS8	K	GKPLTKHKFKE	U4PS25	-	-----------	Q6CTT2	N	GKPDSNFKFKQ	Q06632	N	GKPDTNYKLKE	Q7SEY2	S	GKPETSKKLKL	O74733	R	GRPETRHKLKL
1241	Q10570	K	YQEESKTLSLV	G3S609	K	YQEESKTLSLV	F7E0P7	K	YQEESKTLSLV	D4A0H5	K	YQEESKTLSLV	Q9EPU4	K	YQEESKTLSLV	*	*	*	*	*	*	F6NXE7	K	YQPESKTLSLV	Q9V726	R	FQEEYRTLSLA	Q7QHS8	R	FQEEYRTLSVV	U4PS25	-	-----------	Q6CTT2	Y	FDAEPYRMIVL	Q06632	Y	FDAEPYRMISL	Q7SEY2	Y	YTEEPYKMMLF	O74733	Y	FAEEPYRMTLF
759	Q10570	K	LFSPSKEEARR	G3S609	K	LFSPSKEEARR	F7E0P7	K	LFSPSKEEARR	D4A0H5	K	LFSPSKEEARR	Q9EPU4	K	LFSPSKEEARR	*	*	*	*	*	*	F6NXE7	K	LTSPNKEESSR	Q9V726	S	AFKMNSMADLA	Q7QHS8	S	SFKMTSMADMA	U4PS25	-	-----------	Q6CTT2	-	-----------	Q06632	-	-----------	Q7SEY2	-	-----------	O74733	E	ADDVPEVDNTI
847	Q10570	K	ELPLVKEVLLV	G3S609	K	ELPLVKEVLLV	F7E0P7	K	ELPLVKEVLLV	D4A0H5	K	ELPLVKEVLLV	Q9EPU4	K	ELPLVKEVLLV	*	*	*	*	*	*	F6NXE7	K	DIPLVKEVALV	Q9V726	L	NSPLPLELSVI	Q7QHS8	K	ASLLPKEILMV	U4PS25	-	-----------	Q6CTT2	K	PDPSIKQIMLN	Q06632	K	PDPSIKQVMIN	Q7SEY2	A	AKESVAEILVA	O74733	V	SSQELVELLVA
446	Q5H9R7	K	WEMNEK-KQAE	G3S525	K	WEMNEK-KQAE	F7GJY2	K	WEMNEK-KQAE	F1MAH5	K	WDTNEK-KQAE	Q922D4	K	WDTNEK-KQAE	Q5F471	K	WEMNEK-KQAE	Q0P4P8	K	WAMNEK-RQSE	X1WG48	K	WGSNDK-EQTE	*	*	*	*	*	*	*	*	*	Q6CK25	L	DRK-CLEYEKE	*	*	*	Q7S0I8	*	*	O74511	K	QELNDKKVAKP
330	Q5H9R7	K	K-SVMKTTWGV	G3S525	K	K-SVMKTTWGV	F7GJY2	K	K-SVMKTTWGV	F1MAH5	K	K-SVMKTTWGI	Q922D4	K	K-SVMKTTWGI	Q5F471	K	K-SVMKTTWGV	Q0P4P8	K	T-GVMKTTWGI	X1WG48	N	K-TVLNTTWGV	*	*	*	*	*	*	*	*	*	Q6CK25	E	-LDPLETPFGS	*	*	*	Q7S0I8	*	*	O74511	P	ESDLMPTSFGK
190	Q5H9R7	K	WLNEEKIIQRL	G3S525	K	WLNEEKIIQRL	F7GJY2	K	WLNEEKIIQRL	F1MAH5	R	WLNEERIIQRL	Q922D4	R	WLNEERIIQRL	Q5F471	R	WLNEERIIQRL	Q0P4P8	K	WLNEEKIIQRL	X1WG48	K	WLNEEKVIQRL	*	*	*	*	*	*	*	*	*	Q6CK25	H	LLKKQHLISKL	*	*	*	Q7S0I8	*	*	O74511	G	WLYSQGLIQSL
626	Q5H9R7	K	DIWEEKH-IAF	G3S525	K	DIWEEKH-IAF	F7GJY2	K	DIWEEKH-IAF	F1MAH5	K	DIWEEKH-IAF	Q922D4	K	DIWEEKH-IAF	Q5F471	K	DIWEEKH-IAF	Q0P4P8	K	DIWEEKN-IAF	X1WG48	K	DIWDEKD-VTF	*	*	*	*	*	*	*	*	*	Q6CK25	E	DIWNGESSNTF	*	*	*	Q7S0I8	*	*	O74511	R	VEWVSRGNEN-
486	Q5H9R7	K	VQQLIKDLPDE	G3S525	K	VQQLIKDLPDE	F7GJY2	K	VQQLIKDLPDE	F1MAH5	K	VQQLIKGLPDG	Q922D4	K	VQQLIKDLPDE	Q5F471	K	VQQLIKELPEE	Q0P4P8	K	AHQLIKDLPTD	X1WG48	S	IQQLISELPEE	*	*	*	*	*	*	*	*	*	Q6CK25	Q	ASPVVQ--EGL	*	*	*	Q7S0I8	*	*	O74511	L	DQ-ELL--NLI
61	Q99584	K	LDEKMKSLDVN	G3RL57	K	LDEKMKSLDVN	*	*	*	D3ZTB5	K	LDEKMKSLDVN	Q545H7	K	LDEKMKTLDVN	H9L051	R	LEEQMRALDVS	*	*	*	*	*	*	*	*	*	*	*	*	*	*	*	*	*	*	*	*	*	*	*	*	*	*	*
260	Q96BY2	K	LTTYQKDEEKL	G3QYD8	K	LTTYQKDEEKL	H9H5R3	K	LTTYQKDEEKL	Q5BJV6	K	LTTYQKSGEKL	Q9ERH6	K	LTTYQKTDEKL	*	*	*	*	*	*	*	*	*	*	*	*	*	*	*	*	*	*	*	*	*	*	*	*	*	*	*	*	*	*
202	Q96BY2	K	VPDVEKRRRLL	G3QYD8	K	VPDVEKRRRLL	H9H5R3	K	VPDVEKRRRLL	Q5BJV6	K	VSDVEKRRRLM	Q9ERH6	K	VSDVEKRRRLI	*	*	*	*	*	*	*	*	*	*	*	*	*	*	*	*	*	*	*	*	*	*	*	*	*	*	*	*	*	*
85	Q96BY2	K	KEIPGKGGIWR	G3QYD8	K	KEIPGKGGIWR	H9H5R3	K	KEIPGKGGIWR	Q5BJV6	K	KEIPAKGGVWR	Q9ERH6	K	KEIPAKGGVWR	*	*	*	*	*	*	*	*	*	*	*	*	*	*	*	*	*	*	*	*	*	*	*	*	*	*	*	*	*	*
278	Q96BY2	K	EPLLQKLVQRG	G3QYD8	K	EPLLQKLVQRG	H9H5R3	K	EPLLQKLVQRG	Q5BJV6	K	EPLLQKLVQKG	Q9ERH6	K	EPLLQKLVQKG	*	*	*	*	*	*	*	*	*	*	*	*	*	*	*	*	*	*	*	*	*	*	*	*	*	*	*	*	*	*
305	Q96BY2	K	AGAVHKTIRRE	G3QYD8	K	AGAVHKTIRRE	H9H5R3	K	AGAVHKTIRRE	Q5BJV6	K	AGAIHKSVRRE	Q9ERH6	K	AGAVHKSVRRE	*	*	*	*	*	*	*	*	*	*	*	*	*	*	*	*	*	*	*	*	*	*	*	*	*	*	*	*	*	*
253	Q96BY2	K	RELQVKYLTTY	G3QYD8	K	RELQVKYLTTY	H9H5R3	K	RELQVKYLTTY	Q5BJV6	R	RALQVRYLTTY	Q9ERH6	K	RALQVKYLTTY	*	*	*	*	*	*	*	*	*	*	*	*	*	*	*	*	*	*	*	*	*	*	*	*	*	*	*	*	*	*
94	Q96BY2	K	WRVIFKPPDPD	G3QYD8	K	WRVIFKPPDPD	H9H5R3	K	WRVIFKPPDSD	Q5BJV6	K	WRVIFKPPDAD	Q9ERH6	K	WRVIFKPPDTD	*	*	*	*	*	*	*	*	*	*	*	*	*	*	*	*	*	*	*	*	*	*	*	*	*	*	*	*	*	*
63	Q96BY2	K	RDENRKVALVG	G3QYD8	K	RDENRKVALVG	H9H5R3	K	RDENRKVALVG	Q5BJV6	N	RDENKNVALVG	Q9ERH6	N	RDENKNVALIG	*	*	*	*	*	*	*	*	*	*	*	*	*	*	*	*	*	*	*	*	*	*	*	*	*	*	*	*	*	*
70	Q14914	K	GQQVAKVVESK	G3RBZ0	N	GQQVANWVLSL	F7ENQ4	R	GQQVARVVESK	P97584	R	GEQVARVVESK	Q91YR9	R	GEQVARVVESK	Q5ZII4	R	GTQVARIVESK	Q642N4	R	GSQVARVIESK	E7F4W3	K	GTQLAKVLKSK	*	*	*	Q7QF37	K	GMALAKVIESR	*	*	*	*	*	*	Q03102	K	ARGIGKVLASR	Q7S2T5	K	NDTVAKVLKSD	Q9C0Y6	K	NSTVAKVVKST
178	Q14914	K	VGSDEKVAYLQ	G3RBZ0	K	VGSDEKVAYLQ	F7ENQ4	K	AGSD-KVAYLQ	P97584	K	AGSDEKVAYLK	Q91YR9	K	AGSDEKVAYLK	Q5ZII4	K	AGSDSKVAYLK	Q642N4	K	AGSDDKVGFLK	E7F4W3	K	AGGDDKVAYLK	*	*	*	Q7QF37	K	AGTEEKCGWLR	*	*	*	*	*	*	Q03102	K	AGGPEKVAFVE	Q7S2T5	K	VGAGEKLDFII	Q9C0Y6	K	VGSDEKFKICL
58	Q14914	K	--KRLKEGDTM	G3RBZ0	K	--KRLKEGDTM	F7ENQ4	K	--KTLKEGDRM	P97584	K	--KKLKEGDSM	Q91YR9	K	--KKLKEGDRM	Q5ZII4	K	--RDMKEGDVM	Q642N4	K	--MKLKEGDVI	E7F4W3	K	--MFLKEGDVQ	*	*	*	Q7QF37	P	--GALPVGSPV	*	*	*	*	*	*	Q03102	Q	YAKGVQPGEII	Q7S2T5	Q	YAPAYQLGGPV	Q9C0Y6	E	YIPPLELGKPF
204	Q14914	K	LEETLKKA--S	G3RBZ0	K	LEDTLKKA--S	F7ENQ4	K	LEETLKKA--S	P97584	R	LEEALRTA--S	Q91YR9	R	LEEALRTA--S	Q5ZII4	R	LDEALRKA--S	Q642N4	K	LAEALKKA--S	E7F4W3	K	LEEALKNA--S	*	*	*	Q7QF37	A	VREQLAAA--T	*	*	*	*	*	*	Q03102	I	FKQKLIEAAGG	Q7S2T5	K	PLDALKRL--A	Q9C0Y6	P	PFKALPRL--C
44	Q9Y3S2	K	SMECDKCQRRQ	G3QTD5	K	-QECDKCQRRQ	F7CRC2	K	SMECDKCQRRQ	D3ZSN4	K	SMECDKCQRRQ	Q922H9	K	SMECDKCQRRQ	E1C2N4	K	SMECDKCQRRQ	Q6DEX6	K	SMECDKCQRRQ	Q7ZUZ8	K	AMECDKCQRRQ	Q9VAU9	K	PMECDKCEKKQ	Q7Q422	K	AMDCEKCGRKQ	*	*	*	*	*	*	*	*	*	*	*	*	*	*	*
255	Q9Y3S2	K	YDAYWKNLSSD	G3QTD5	K	YDAYWKNLSSD	F7CRC2	K	YDAYWKNLSSD	D3ZSN4	K	YDAYWKNLSSD	Q922H9	K	YDAYWKNLSSD	E1C2N4	K	YDAYWKNLSSS	Q6DEX6	K	YENYWKNLASG	Q7ZUZ8	K	YSSYWKNLESG	Q9VAU9	G	GSGYYGGAASG	Q7Q422	-	---Y-------	*	*	*	*	*	*	*	*	*	*	*	*	*	*	*
78	Q9Y3S2	K	TKCMMKSSDCV	G3QTD5	K	TKCMMKSSDCV	F7CRC2	K	TKCMMKSSDCV	D3ZSN4	K	TKCMMKSSDCV	Q922H9	K	TKCMMKSSDCV	E1C2N4	K	TKCMMKSSDCV	Q6DEX6	K	TKCMMKSSDCV	Q7ZUZ8	K	TKCM-KSSDCV	Q9VAU9	K	IKCMLKTGDCV	Q7Q422	K	QKCMLKTGDCV	*	*	*	*	*	*	*	*	*	*	*	*	*	*	*
215	Q9Y3S2	K	QPPCPKCGHET	G3QTD5	K	QPPCPKCGHET	F7CRC2	K	QPPCPKCGHET	D3ZSN4	K	QPPCPKCGHET	Q922H9	K	QPPCPKCGHET	E1C2N4	K	EPPCPKCGHET	Q6DEX6	K	EPPCPKCGHET	Q7ZUZ8	K	NPPCPKCGHET	Q9VAU9	K	PIPCPKCNYDT	Q7Q422	K	PIPCPKCNYET	*	*	*	*	*	*	*	*	*	*	*	*	*	*	*
113	Q9Y3S2	K	VCHGRKCLSTH	G3QTD5	K	VCHGRKCLSTH	F7CRC2	K	VCHGRKCLSTH	D3ZSN4	K	VCHGRKCLSTH	Q922H9	K	VCHGRKCLSTH	E1C2N4	K	VCHGRKCLSTH	Q6DEX6	K	VCHGKKCLSSH	Q7ZUZ8	K	VCHGRKCLSTH	Q9VAU9	K	VCHGRKCLQNH	Q7Q422	K	ICHGRKCLQSH	*	*	*	*	*	*	*	*	*	*	*	*	*	*	*
72	Q9Y3S2	K	CAQCGKTKCMM	G3QTD5	K	CAQCGKTKCMM	F7CRC2	K	CAQCGKTKCMM	D3ZSN4	K	CAQCGKTKCMM	Q922H9	K	CAQCGKTKCMM	E1C2N4	K	CAQCGKTKCMM	Q6DEX6	K	CAHCGKTKCMM	Q7ZUZ8	K	CAQCGKTKCM-	Q9VAU9	K	CAQCGKIKCML	Q7Q422	K	CAQCGKQKCML	*	*	*	*	*	*	*	*	*	*	*	*	*	*	*
158	P09630	K	TLELEKEFHFN	G3QGY7	K	TLELEKEFHFN	F7HTX2	K	TLELEKEFHFN	G3V841	K	TLELEKEFHFN	Q543H4	K	TLELEKEFHFN	R4GK49	K	TLELEKEFHFN	F7BDX1	K	TLELEKEFHFN	P15862	K	TLELEKEFHFN	*	*	*	*	*	*	*	*	*	*	*	*	*	*	*	*	*	*	*	*	*
198	P09630	K	RMKWKKESNLT	G3QGY7	K	RMKWKKESNLT	F7HTX2	K	RMKWKKESNLT	G3V841	K	RMKWKKESNLT	Q543H4	K	RMKWKKESNLT	R4GK49	K	RMKWKKESNLS	F7BDX1	K	RMKWKKESNLT	P15862	K	RMKWKKETNLT	*	*	*	*	*	*	*	*	*	*	*	*	*	*	*	*	*	*	*	*	*
143	Q9NRN9	K	DMAFLKTALEM	G3RUA0	K	DMAFLKTALEM	F6V757	K	DMAFLKTALEM	B0BNB3	K	DMAFLKTALGM	Q8K1A0	K	DMAFLKTALGM	F1NZ60	K	DMIFLKTALQM	Q569E1	R	DMTFLRTALQM	Q5XJ53	Q	DMQFLQTAISM	Q8MSW4	E	DMRFLEVALRL	Q7QEV7	K	DMAFLKVAITL	Q18511	Q	DMQFVQIGLQM	*	*	*	*	*	*	*	*	*	*	*	*
191	Q9NRN9	K	LPASYKFHKKK	G3RUA0	K	LPASYKFHKKK	F6V757	K	LPASYKFHKKK	B0BNB3	N	LPALYNFHKKK	Q8K1A0	N	LPALYNFHKKK	F1NZ60	K	LPASYKFHKKK	Q569E1	K	LPASYKFHKKK	Q5XJ53	K	LPASYKFHKKK	Q8MSW4	K	IDASYKFHKQK	Q7QEV7	K	LPQTYKFHKRT	Q18511	K	LPATYKFHKQK	*	*	*	*	*	*	*	*	*	*	*	*
118	Q9NRN9	K	--RMSKSFDTV	G3RUA0	K	--RMSKSFDTV	F6V757	K	--RMSKSFDTV	B0BNB3	K	--RMSKLFDTV	Q8K1A0	K	--RMSKLFDTV	F1NZ60	E	--SMSETFDTV	Q569E1	K	--CLSKSVDTV	Q5XJ53	K	--SYAKKFDTV	Q8MSW4	K	--KWEKSFDTV	Q7QEV7	R	FADRQRPFDTV	Q18511	G	--LPRGTFDVA	*	*	*	*	*	*	*	*	*	*	*	*
21	Q9NRN9	K	VDGFEKPKLLL	G3RUA0	K	VDGFEKPKLLL	F6V757	K	VDGFEKPKLLL	B0BNB3	K	VDGFEKPKLLL	Q8K1A0	K	VDGFEKPKLLL	F1NZ60	S	VDTFESPKVLL	Q569E1	N	VDVFENPKLLL	Q5XJ53	E	VDGFEEPKILL	Q8MSW4	Q	VDGFEQPKILL	Q7QEV7	E	VDDFSEPKVRL	Q18511	K	LEGFEKPKIKL	*	*	*	*	*	*	*	*	*	*	*	*
132	Q9NRN9	K	PPFGTKNNKGT	G3RUA0	K	PPFGTKNNKGT	F6V757	K	PPFGTKNNKGT	B0BNB3	K	PPFGTKNNKGT	Q8K1A0	K	PPFGTKNNKGT	F1NZ60	K	PPFGTKHNKGM	Q569E1	K	PPFGTKHNKGM	Q5XJ53	K	PPFGTKHNQGI	Q8MSW4	K	PPFGTKHNAGM	Q7QEV7	K	PPFGTKQNSGA	Q18511	K	PPFGTKNNAGI	*	*	*	*	*	*	*	*	*	*	*	*
162	Q11206	K	GDVGSKTTMRL	G3QQQ7	K	GDVGSKTTMRL	F7E1W9	K	GDVGSKTTMRL	P61131	K	GDVGSKTTIRL	Q91Y74	K	GDVGSKTTIRL	E1BXT4	*	*	F7E799	K	KDVGSKTTMRL	F1QZT7	K	EDVGNKTTLRL	*	*	*	*	*	*	*	*	*	*	*	*	*	*	*	*	*	*	*	*	*
415	Q9NRH3	K	KEDMFK---DN	G3RD59	K	KEDMFK---DN	*	*	*	F1LUW9	K	KEDIFK---DN	Q8VCK3	K	KEDIFK---DN	*	*	*	*	*	*	*	*	*	P23257	K	REDIFK---DD	Q7Q3E4	K	REDKFK---DD	*	*	*	Q6CT13	E	NGRVFE---NG	P53378	Q	VGDLFQSMQNV	*	*	*	*	*	*
48	Q9NRH3	K	EGTDRKDVFFY	G3RD59	K	EGTDRKDVFFY	*	*	*	F1LUW9	K	EGTDRKDVFFY	Q8VCK3	K	EGTDRKDVFFY	*	*	*	*	*	*	*	*	*	P23257	K	DGLDRKDVFFY	Q7Q3E4	K	DGIDRKDVFFY	*	*	*	Q6CT13	P	VREDHPVTFFK	P53378	T	ERDDDTKPFFR	*	*	*	*	*	*
301	Q9NRH3	K	RLLQPKNVMVS	G3RD59	K	RLLQPKNVMVS	*	*	*	F1LUW9	K	RLLQPKNVMVS	Q8VCK3	K	RLLQPKNVMVS	*	*	*	*	*	*	*	*	*	P23257	K	RLLQPKNMMVS	Q7Q3E4	K	RLLQPKNMMVS	*	*	*	Q6CT13	N	DLFDANNSMVT	P53378	S	DLLDPSNSLVS	*	*	*	*	*	*
410	Q9NRH3	K	LEQFRKEDMFK	G3RD59	K	LEQFRKEDMFK	*	*	*	F1LUW9	K	LEQFRKEDIFK	Q8VCK3	K	LEQFRKEDIFK	*	*	*	*	*	*	*	*	*	P23257	R	LDQFRREDIFK	Q7Q3E4	R	LDQFKREDKFK	*	*	*	Q6CT13	N	LHKFQNGRVFE	P53378	V	LNNYNVGDLFQ	*	*	*	*	*	*
84	Q9NRH3	K	NSPYAKLYNPE	G3RD59	K	NSPYAKLYNPE	*	*	*	F1LUW9	K	NSSYAKLYNPE	Q8VCK3	K	NSSYAKLYNPE	*	*	*	*	*	*	*	*	*	P23257	K	GSVYSKLYNPE	Q7Q3E4	K	ASPYAKLYNPE	*	*	*	Q6CT13	G	N-SFPGFFNER	P53378	G	N-TFRGFFDPR	*	*	*	*	*	*
287	Q9NRH3	K	-ASVRKTTVLD	G3RD59	K	-ASVRKTTVLD	*	*	*	F1LUW9	K	VASVRKTTVLD	Q8VCK3	K	-ASVRKTTVLD	*	*	*	*	*	*	*	*	*	P23257	K	LVNVRKTTVLD	Q7Q3E4	K	--SVQKTTVLD	*	*	*	Q6CT13	R	AKNLKRSTGYD	P53378	G	DIAHKGHSSYD	*	*	*	*	*	*
847	P10275	K	IACKRKNPTSC	G3QRV1	-	-----------	Q6QT55	K	IACKRKNPTSC	P15207	K	IACKRKNPTSC	P19091	K	IACKRKNPTSC	Q2ACE0	K	IACKRKNPTSC	*	*	*	A4GT83	K	INYGRK--TNC	*	*	*	*	*	*	*	*	*	*	*	*	*	*	*	*	*	*	*	*	*
845	P10275	K	RIIACKRKNPT	G3QRV1	-	-----------	Q6QT55	K	RIIACKRKNPT	P15207	K	RIIACKRKNPT	P19091	K	RIIACKRKNPT	Q2ACE0	K	RIIACKRKNPT	*	*	*	A4GT83	G	RLINYGRK--T	*	*	*	*	*	*	*	*	*	*	*	*	*	*	*	*	*	*	*	*	*
825	P10275	K	GLKNQKFFDEL	G3QRV1	-	-----------	Q6QT55	K	GLKNQKFFDEL	P15207	K	GLKNQKFFDEL	P19091	K	GLKNQKFFDEL	Q2ACE0	K	GLKNQKLFDEL	*	*	*	A4GT83	K	GLKSQKYFDEL	*	*	*	*	*	*	*	*	*	*	*	*	*	*	*	*	*	*	*	*	*
129	O43306	K	--FQSKQFRSA	G3QIR6	K	--FQSKQFRSA	F7H582	K	--FQSKQFRSA	Q03343	K	--FQSKQFRSA	Q01341	K	--FQSKQFRSA	*	*	*	F6ZYD6	K	--FQSKKFQSA	E7FEP5	K	--FQSKKFQSR	*	*	*	Q7QD83	H	GVICSHKFKNV	*	*	*	*	*	*	*	*	*	*	*	*	*	*	*
852	Q14692	K	YFDDLKGEMQK	G3SJE3	K	YFDDLKGEMQK	F6SX23	K	YFDYLKGEMQK	B2GV18	K	YFDDLKGEMQR	Q6PGF5	K	YFDDLKGEMQR	F1NH69	K	YFDDLKEEMHK	F6U4Y5	K	YFDDLKGEMQK	E7F349	K	YFDDLKEEMQK	Q9VVC9	K	FYEDLKAEAQR	Q7Q6F7	K	YYEKLKADALR	Q9N306	K	FYNKAKNEMTE	Q6CWR6	K	WYELQKAKIAK	Q08965	K	WYELQKAKISK	Q7RX28	K	WYDAQKAMIQK	O94653	K	WYTEEKEKIAR
857	Q14692	K	KGEMQKQAQLN	G3SJE3	K	KGEMQKQAQLN	F6SX23	K	KGEMQKQAQLN	B2GV18	R	KGEMQRQAQLN	Q6PGF5	R	KGEMQRQAQLN	F1NH69	K	KEEMHKQAQLN	F6U4Y5	K	KGEMQKQAELN	E7F349	K	KEEMQKQAELN	Q9VVC9	R	KAEAQRQSELN	Q7Q6F7	R	KADALRQSELN	Q9N306	E	KNEMTEQADLN	Q6CWR6	K	KAKIAKQLEIN	Q08965	K	KAKISKQLEIN	Q7RX28	K	KAMIQKQLDIN	O94653	R	KEKIARQLVIN
795	Q14692	K	DVHKGKSGPNT	G3SJE3	K	DVHKGKSGPNT	F6SX23	K	DVHKGKSDPDT	B2GV18	K	DVHKGKPGLDT	Q6PGF5	K	DVHKGKPGPDT	F1NH69	R	VVHKGRPATEG	F6U4Y5	N	EVHKGNPESES	E7F349	K	EVHKAKTGNKD	Q9VVC9	K	EQHSGKPKA--	Q7Q6F7	P	EKHEAPKGANK	Q9N306	-	-----------	Q6CWR6	E	PENTDE-----	Q08965	A	NPSEQAEDNSD	Q7RX28	D	EKHGADDEDE-	O94653	N	ENSSDNEME--
1275	Q14692	K	QKSSLKGAEGQ	G3SJE3	K	QKSSLKGAEGQ	F6SX23	-	-----------	B2GV18	R	QKSSLRGAEAT	Q6PGF5	R	QKSSLRGAEDT	F1NH69	K	QKSSLKGSSEG	F6U4Y5	K	QKSSLKGSEET	E7F349	K	LKSSLKGTSKD	Q9VVC9	-	TA---------	Q7Q6F7	K	EEKMKKGKK--	Q9N306	G	LRKALGSSASS	Q6CWR6	D	DNDTSDVMSSK	Q08965	R	GDDESRPRKMR	Q7RX28	G	GDQGGGGKRRR	O94653	S	GNSSGSGKRSK
27	P63218	K	GLNRVKVSQAA	G3RX92	K	GLNRVKVSQAA	F6XHP0	K	GLNRVKVSQAA	P63219	K	GLNRVKVSQAA	Q80SZ7	K	GLNRVKVSQAA	R4GKD1	K	SVTRVKVSQAA	Q0VFC4	K	SLNRVKVSQAA	Q6TH03	K	NINRVKVSQAA	*	*	*	*	*	*	*	*	*	*	*	*	*	*	*	*	*	*	*	*	*
36	P63218	K	AAADLKQFCLQ	G3RX92	K	AAADLKQFCLQ	F6XHP0	K	AAADLKQFCLQ	P63219	K	AAADLKQFCLQ	Q80SZ7	K	AAADLKQFCLQ	R4GKD1	K	AAVDLKQFCLQ	Q0VFC4	K	AAADLKQFCLQ	Q6TH03	Q	AAAELQQFCIQ	*	*	*	*	*	*	*	*	*	*	*	*	*	*	*	*	*	*	*	*	*
239	O60573	K	FQNLWKPRLNV	G3SIC4	K	FQNLWKPRLNV	F6TAR5	A	SKPLEAAVECA	F1M470	K	FQNLWKPRLNV	Q8BMB3	K	FQNLWKPRLNV	F1NUQ5	-	L----------	F7D620	-	L----------	A1L200	-	SGGR-------	E1JIV5	T	PNELVTRI---	Q7QD43	-	-----------	Q22888	-	ICK--------	*	*	*	*	*	*	*	*	*	*	*	*
1335	Q13428	K	VVDTTKESSRK	G3RM90	K	VVDTTKESSRK	Q2FBJ5	-	-----------	D4A206	K	ATEAIKESGKK	Q6PFZ6	-	-----------	F1NRG3	-	-----------	F6ZRA8	K	TADKEKKSA--	*	*	*	*	*	*	*	*	*	*	*	*	*	*	*	*	*	*	*	*	*	*	*	*
1346	Q13428	K	GWESRKRKLSG	G3RM90	K	GWESRKRKLSG	Q2FBJ5	-	-----------	D4A206	K	G---QKRKLSG	Q6PFZ6	-	-----------	F1NRG3	-	-----------	F6ZRA8	K	----KKRKSSS	*	*	*	*	*	*	*	*	*	*	*	*	*	*	*	*	*	*	*	*	*	*	*	*
280	Q8TAL5	K	YPERLKKLHN-	G3QRL2	K	YPERLKKLHN-	F7EVU5	K	YPERLKKLHN-	Q6AYG4	K	YPDCLKKLRHN	Q8BHW4	R	YPARLRKLCPN	*	*	*	*	*	*	*	*	*	*	*	*	*	*	*	*	*	*	*	*	*	*	*	*	*	*	*	*	*	*
281	Q8TAL5	K	PERLKKLHN-L	G3QRL2	K	PERLKKLHN-L	F7EVU5	K	PERLKKLHN-L	Q6AYG4	K	PDCLKKLRHNL	Q8BHW4	K	PARLRKLCPNL	*	*	*	*	*	*	*	*	*	*	*	*	*	*	*	*	*	*	*	*	*	*	*	*	*	*	*	*	*	*
64	O14756	K	ACLTEKGA--E	G3R2D5	K	ACLTEKGA--E	F7A368	K	ACLTEKGA--E	F1LP50	K	ACLTEKGA--E	Q9R092	K	ACLTEKGA--E	*	*	*	*	*	*	*	*	*	*	*	*	Q7Q4T3	E	TCVSKESDGYK	Q20840	E	GVLKKENG--E	B5FV82	-	TSRKG------	*	*	*	*	*	*	*	*	*
1264	Q9Y623	K	QLSEIKTKEEE	*	*	*	F6ZHU6	K	QLSEIKTKEEE	Q29RW1	K	QLSEVKTKEEE	Q5SX39	K	QLSEVKTKEEE	*	*	*	*	*	*	X1WF87	K	QLSEFKSKHDE	*	*	*	*	*	*	*	*	*	*	*	*	*	*	*	*	*	*	*	*	*
1813	Q9Y623	K	ALKGGKKQIQK	*	*	*	F6ZHU6	K	ALKGGKKQIQK	Q29RW1	K	ALKGGKKQIQK	Q5SX39	K	ALKGGKKQIQK	*	*	*	*	*	*	X1WF87	K	AMKGGKKQLQK	*	*	*	*	*	*	*	*	*	*	*	*	*	*	*	*	*	*	*	*	*
1251	Q9Y623	K	KANFEKMCRTL	*	*	*	F6ZHU6	K	KGNFEKMCRTL	Q29RW1	K	KGNLEKMCRTL	Q5SX39	K	KGNLEKMCRTL	*	*	*	*	*	*	X1WF87	K	KTNLEKMCRTL	*	*	*	*	*	*	*	*	*	*	*	*	*	*	*	*	*	*	*	*	*
1814	Q9Y623	K	LKGGKKQIQKL	*	*	*	F6ZHU6	K	LKGGKKQIQKL	Q29RW1	K	LKGGKKQIQKL	Q5SX39	K	LKGGKKQIQKL	*	*	*	*	*	*	X1WF87	K	MKGGKKQLQKL	*	*	*	*	*	*	*	*	*	*	*	*	*	*	*	*	*	*	*	*	*
44	A6NGB9	K	RRADPKGRSAL	G3QSH0	K	RRADPKGRSAL	*	*	*	Q9Z0G8	K	RKSDLKGRSAL	E9Q2D0	K	RKPDLKGRSAL	E1C5Z6	K	QKDEQKARNAL	*	*	*	E7FCX3	G	QHSEGGGRSAL	*	*	*	*	*	*	*	*	*	*	*	*	*	*	*	*	*	*	Q9P6R1	G	PPLMTGDRSAL
256	P49411	K	ARDLEKPFLLP	G3RE26	K	ARDLEKPFLLP	F7ELD6	K	TRDLEKPFLLP	P85834	K	TRDLEKPFLLP	Q8BFR5	K	TRDLDKPFLLP	P84172	R	HRDVQRPFLLP	F7DN32	I	PAH--IHILVY	Q5BJ17	K	SRDLDKPFLMP	A1Z9E3	K	VRELDKPFLLP	Q7QIP5	K	VRELDKPFLLP	G5ECM6	E	ERKVNEEPMFA	Q6CUF6	K	ARDLEKPFLMP	P02992	K	ERDLNKPFLMP	Q1K7X3	K	ERDLDKPFLMS	Q9Y700	V	ERKTDVPFLMA
88	P49411	K	EGGGAKFKKYE	G3RE26	K	EGGGAKFKKYE	F7ELD6	K	EGGGAKFKKYE	P85834	K	EGGGAKFKKYE	Q8BFR5	K	EGGGAKFKKYE	P84172	R	ESGGARFQRYE	F7DN32	Q	EAGGAQFKKYE	Q5BJ17	N	EAGGANYKSYE	A1Z9E3	E	DKQLAESKKYN	Q7QIP5	E	DKDLAESKKYT	G5ECM6	K	TSKGAKYRKYE	Q6CUF6	D	ERGGADFLDYS	P02992	N	AKGGANFLDYA	Q1K7X3	S	DKGLASFLDYG	Q9Y700	S	DLGQASFMDYS
311	P49411	K	---FHKSLERA	G3RE26	K	---FHKSLERA	F7ELD6	K	---FHKNLERA	P85834	K	---FHKSLERA	Q8BFR5	K	---FHKSLERA	P84172	K	---FHKSLPRA	F7DN32	R	NRGLSRDLGPI	Q5BJ17	K	---FHKSLDRA	A1Z9E3	Q	---FHQILEEA	Q7QIP5	K	---FHKILEEA	G5ECM6	K	---FRKTVDQA	Q6CUF6	K	---FRKELDQA	P02992	K	---FRKELDSA	Q1K7X3	K	---FKKSCEES	Q9Y700	K	---FKKQLDAA
234	P49411	K	PELGLKSVQKL	G3RE26	K	PELGLKSVQKL	F7ELD6	K	PELGLKSVQKL	P85834	K	PELGVKSVQKL	Q8BFR5	K	PELGVKSVQKL	P84172	D	PTLGRDSVLQL	F7DN32	-	HTL--------	Q5BJ17	N	PELGVNSIMKL	A1Z9E3	E	PEIGKEAILKL	Q7QIP5	N	PEIGANAVMKL	G5ECM6	E	PEIGEEAVKQL	Q6CUF6	Q	PEIGEQAIMKL	P02992	Q	PEIGEQAIMKL	Q1K7X3	E	PEIGVEKIDAL	Q9Y700	N	PEIGLNSITKL
361	P49411	K	VYILSKEEGGR	G3RE26	K	VYILSKEEGGR	F7ELD6	K	VYILSKEEGGR	P85834	K	VYILSKEEGGR	Q8BFR5	K	VYILSKEEGGR	P84172	A	VYVLSAQ----	F7DN32	K	VYILSKEEGGR	Q5BJ17	K	VYILSKEEGGR	A1Z9E3	K	VYILSKDEGGR	Q7QIP5	K	VYILSKDEGGR	G5ECM6	E	LYVLKESEGGA	Q6CUF6	K	LYILTKEEGGR	P02992	K	LYILSKEEGGR	Q1K7X3	K	LYVLSKEEGGR	Q9Y700	K	FYILTKEEGGR
91	P49411	K	GAKFKKYEEID	G3RE26	K	GAKFKKYEEID	F7ELD6	K	GAKFKKYEEID	P85834	K	GAKFKKYEEID	Q8BFR5	K	GAKFKKYEEID	P84172	R	GARFQRYEDID	F7DN32	K	GAQFKKYEEID	Q5BJ17	S	GANYKSYEDID	A1Z9E3	K	LAESKKYNEID	Q7QIP5	K	LAESKKYTDID	G5ECM6	K	GAKYRKYEDID	Q6CUF6	D	GADFLDYSSID	P02992	D	GANFLDYAAID	Q1K7X3	D	LASFLDYGSID	Q9Y700	D	QASFMDYSQID
450	P49411	K	EEKNIKWG---	G3RE26	K	EEKNIKWG---	F7ELD6	K	EEKNIKWG---	P85834	K	EDKNIKWS---	Q8BFR5	K	EDKNIKWS---	P84172	-	-----------	F7DN32	N	DD-EANWG---	Q5BJ17	T	DD-KYTWGEK-	A1Z9E3	E	ESQRSELTEGK	Q7QIP5	A	EKERLALTEGK	G5ECM6	P	NDEKDPKSKKK	Q6CUF6	-	-----------	P02992	-	-----------	Q1K7X3	-	-----------	Q9Y700	-	-----------
79	P49411	K	TAAITKILAEG	G3RE26	K	TAAITKILAEG	F7ELD6	K	TAAITKILAEG	P85834	K	TAAITKILAEG	Q8BFR5	K	TAAITKILAEG	P84172	K	TAAITKVLSES	F7DN32	P	---LVPVLAEA	Q5BJ17	K	TAAITKVLAEA	A1Z9E3	K	TAAITKVLADK	Q7QIP5	K	TAAITKVLADK	G5ECM6	K	TSAITKILATS	Q6CUF6	K	TAAITKTLAER	P02992	K	TAAITKTLAAK	Q1K7X3	K	SAAITKRQADK	Q9Y700	K	TAAITKCLSDL
238	P49411	K	LKSVQKLLDAV	G3RE26	K	LKSVQKLLDAV	F7ELD6	K	LKSVQKLLDAV	P85834	K	VKSVQKLLDAV	Q8BFR5	K	VKSVQKLLDAV	P84172	Q	RDSVLQLLEAI	F7DN32	-	-----------	Q5BJ17	K	VNSIMKLLEVI	A1Z9E3	K	KEAILKLLQEV	Q7QIP5	K	ANAVMKLLEEV	G5ECM6	Q	EEAVKQLLEVL	Q6CUF6	K	EQAIMKLLDAV	P02992	K	EQAIMKLLDAV	Q1K7X3	A	VEKIDALMQAV	Q9Y700	K	LNSITKLMEAV
447	P49411	K	MTEEEKNIKWG	G3RE26	K	MTEEEKNIKWG	F7ELD6	K	MTEEEKNIKWG	P85834	K	MTEEDKNIKWS	Q8BFR5	K	MTEEDKNIKWS	P84172	-	-----------	F7DN32	-	MTHDD-EANWG	Q5BJ17	-	ITKDD-KYTWG	A1Z9E3	Q	PLTESQRSELT	Q7QIP5	E	PLSEKERLALT	G5ECM6	E	PLTNDEKDPKS	Q6CUF6	-	-----------	P02992	-	-----------	Q1K7X3	-	-----------	Q9Y700	-	-----------
283	Q9NUD9	K	QLAVDKGYRIA	G3QQK6	K	QLAVDKGYRTA	F7DX39	K	QLAVDKGYRIA	Q5KR61	R	RLASDRGYRLA	Q7TPN3	K	QLAADKGYRLA	H9KYS4	K	QLALDKGYRLV	F7DCC5	K	QLAIEKSYRVR	E7FH11	V	SLLNTVSITVS	Q9V7W1	R	DYAVERKYLLS	Q7PXC7	H	EYAAEHGLVLA	O02164	K	--TIAKTVRLS	Q6CMW6	-	-----------	P38211	-	-----------	Q7S1W1	R	GSGSARGYGSS	Q09712	-	-----------
226	P35236	K	RIQDMKECPEY	G3RK58	K	RIQDMKECPEY	F7FR01	K	RIQDMKECPEY	P49445	K	RIQGMKEHPEY	Q8BUM3	K	RIQDMKEHPEY	E1C6P9	S	RVQGISEYAEY	*	*	*	*	*	*	*	*	*	*	*	*	*	*	*	*	*	*	*	*	*	*	*	*	*	*	*
520	O15259	K	GTPYEKGIEVD	G3QK69	K	GTPYEKGIEVD	F7H183	K	GTPYEKGVDVD	D3ZJ87	K	GTPYEKGVEVD	Q9QY53	K	GTPYEKGVEVD	E1C5D4	R	GTPYERGVEVD	F6R3R4	R	GTPYERGVEVD	Q08CL9	K	GTPFEKDLDMD	*	*	*	*	*	*	O17972	M	EVMTKMK--L-	*	*	*	*	*	*	*	*	*	*	*	*
633	O15259	K	SSWAGKESTLK	G3QK69	K	SSWAEKESTLK	F7H183	K	SSWAEKESMLK	D3ZJ87	K	SSWAEKESTLK	Q9QY53	K	SSWSEKESTLK	E1C5D4	R	SAWADRERTLK	F6R3R4	K	SGWAEKENSMK	Q08CL9	S	KSWSESESNLK	*	*	*	*	*	*	O17972	K	KIWKTKKKVLA	*	*	*	*	*	*	*	*	*	*	*	*
535	O75081	K	ALAEAKRQASE	G3RAB0	K	ALAEAKRQASE	F6Q352	K	ALAEAKRQASE	D4A303	K	ALAEAKRQASE	O54972	K	ALAEAKRQASE	Q5F3B1	K	ALAEAKRQASE	*	*	*	*	*	*	Q9W186	S	FFMEMSRHSSG	*	*	*	*	*	*	*	*	*	*	*	*	*	*	*	*	*	*
30	Q5VSG8	K	GLRTLKAPDGL	G3QXA9	-	-----------	F7HT68	-	-----------	F1M1G2	K	GLRTLKAPDGL	Q6P1J0	K	GLRTLKAPDGL	E1BYK8	R	ALRTLRAADAL	A4IIA4	K	GLRTLKPSDGF	Q1L8D2	K	GLRTLKPTDGF	Q9VMQ2	-	R----------	*	*	*	*	*	*	*	*	*	*	*	*	*	*	*	*	*	*
150	Q99598	K	MDEINKQLIFT	G3QKZ6	K	MDEINKQLIFT	F7FPN4	K	MDEINKQLIFT	Q9JHB5	R	MEEINRQLTFT	Q9QZE7	K	MEEINKQLTFT	E1BQ94	K	IEEINKQLVFT	Q6DIG2	K	INEINKQLIFE	Q4V8Z1	A	LEEINARLVFI	Q9VF77	A	WQAIQAVMQYV	Q7Q7M2	K	WDAIQKKLTYS	*	*	*	*	*	*	*	*	*	Q7S4Z1	A	PDELSAFVEEL	O74955	-	C----------
242	Q99598	K	YEVSKKLYTLK	G3QKZ6	K	YEVSKKLYTLK	F7FPN4	K	YEVSKKLYTLK	Q9JHB5	K	YEVSKKLYTLK	Q9QZE7	K	YEVSKKLYTLK	E1BQ94	-	-----------	Q6DIG2	K	YEISRKIHVLK	Q4V8Z1	K	YEVSKKLHALR	Q9VF77	F	INFLLFSVTSV	Q7Q7M2	K	RDFSHKMMTLR	*	*	*	*	*	*	*	*	*	Q7S4Z1	K	KQWEKKLDVMR	O74955	K	SELQQKLSVME
261	Q99598	K	ACYALKVRGSE	G3QKZ6	K	ACYALKVRGSE	F7FPN4	K	ACYALKVRGSE	Q9JHB5	K	ACYALKVRGSE	Q9QZE7	K	ACYALKVRGSE	E1BQ94	-	-----------	Q6DIG2	K	ACYALKVRGSE	Q4V8Z1	R	ACYTLRVRGSE	Q9VF77	-	-----------	Q7Q7M2	T	VCYNVTVRGGE	*	*	*	*	*	*	*	*	*	Q7S4Z1	M	LGYDRMIRGSE	O74955	I	ICYSKILREAD
252	Q99598	K	KQSLAKVENAC	G3QKZ6	K	KQSLAKVENAC	F7FPN4	K	KQSLAKVENAC	Q9JHB5	K	KQSLSKVENAC	Q9QZE7	K	KQSLAKVENAC	E1BQ94	-	-----------	Q6DIG2	K	KQSLSKVENAC	Q4V8Z1	K	RQSLGKVEDAC	Q9VF77	-	V----------	Q7Q7M2	K	RQSLLKSENVC	*	*	*	*	*	*	*	*	*	Q7S4Z1	K	RQSVRKVERLG	O74955	K	ENSISKVEGIC
173	Q99598	K	SDAQDKQFGTW	G3QKZ6	K	SDAQDKQFGTW	F7FPN4	E	SDTQDEQFGTW	Q9JHB5	K	ADGQDKQLVTW	Q9QZE7	K	AEGQEKQLVTW	E1BQ94	-	-----------	Q6DIG2	S	PDNRHSKISAL	Q4V8Z1	-	S-----SPCVL	Q9VF77	E	AIAQVESPKKF	Q7Q7M2	G	SNETTGETMKL	*	*	*	*	*	*	*	*	*	Q7S4Z1	S	EEQRQSKLEPL	O74955	-	------KDSSF
241	Q99598	K	PYEVSKKLYTL	G3QKZ6	K	PYEVSKKLYTL	F7FPN4	K	PYEVSKKLYTL	Q9JHB5	K	PYEVSKKLYTL	Q9QZE7	K	PYEVSKKLYTL	E1BQ94	-	-----------	Q6DIG2	R	PYEISRKIHVL	Q4V8Z1	K	PYEVSKKLHAL	Q9VF77	L	SINFLLFSVTS	Q7Q7M2	H	SRDFSHKMMTL	*	*	*	*	*	*	*	*	*	Q7S4Z1	K	RKQWEKKLDVM	O74955	Q	KSELQQKLSVM
269	Q99598	K	GSEIPKHMLAD	G3QKZ6	K	GSEIPKHMLAD	F7FPN4	K	GSEIPKHMLAD	Q9JHB5	K	GSEIPKHMLAD	Q9QZE7	K	GSEIPKHMLAD	E1BQ94	-	-----------	Q6DIG2	K	GSEIPKHMLAD	Q4V8Z1	K	GSEIPKHMLAD	Q9VF77	-	-----------	Q7Q7M2	K	GGEAAKWGTTD	*	*	*	*	*	*	*	*	*	Q7S4Z1	Q	GSERPQGWVPD	O74955	Y	EADKRYLNLEV
93	Q99598	K	TESEIKLDGV-	G3QKZ6	K	TESEIKLDGV-	F7FPN4	K	TESEIKLDGV-	Q9JHB5	K	TESESKLDGV-	Q9QZE7	K	TESESKLDGV-	E1BQ94	K	NESEVKLDAV-	Q6DIG2	K	SEAETKLLAV-	Q4V8Z1	K	NEAEVKLDGV-	Q9VF77	R	EEARQRLNKLI	Q7Q7M2	R	NEAKDRLEAIF	*	*	*	*	*	*	*	*	*	Q7S4Z1	R	AEVDSRLAE-I	O74955	I	FDRTSIFEKKI
78	Q76LA1	K	LPHENKPLTLS	*	*	*	F7DLR1	K	LPHENKPLTLS	P01041	K	LPHENKPLTLS	Q62426	K	LPHENKPLTLS	F1NHH1	K	LPHEDKPLSLH	*	*	*	*	*	*	*	*	*	*	*	*	*	*	*	*	*	*	*	*	*	*	*	*	*	*	*
39	Q76LA1	K	KFPVFKAVSFK	*	*	*	F7DLR1	K	KFPVFKAVSFK	P01041	K	KFDVFKAISFR	Q62426	K	KFDVFKAISFK	F1NHH1	T	TFDVFTAVEFK	*	*	*	*	*	*	*	*	*	*	*	*	*	*	*	*	*	*	*	*	*	*	*	*	*	*	*
44	Q76LA1	K	KAVSFKSQVVA	*	*	*	F7DLR1	K	KAVSFKSQVVA	P01041	R	KAISFRRQVVA	Q62426	K	KAISFKRQIVA	F1NHH1	K	TAVEFKTQLVA	*	*	*	*	*	*	*	*	*	*	*	*	*	*	*	*	*	*	*	*	*	*	*	*	*	*	*
104	P20963	K	P-QRRKNPQEG	G3RQW3	K	P-R-RKNPQEG	Q09TJ7	K	P-R-RKNPQEG	Q4V7G0	R	Q-QRRRNPQEG	Q3UU54	R	Q-QRRRNPQEG	E1C600	K	HEQRRKNPHDT	F6S4M2	R	-RRQKRSETDS	F1QHD5	R	-RPIRRREPET	*	*	*	*	*	*	*	*	*	*	*	*	*	*	*	*	*	*	*	*	*
118	P20963	K	ELQKDKMAEAY	G3RQW3	K	ELQKDKMAEAY	Q09TJ7	K	ALQKDKMAEAY	Q4V7G0	K	ALQKDKMAEAY	Q3UU54	K	ALQKDKMAEAY	E1C600	K	SLQKDKMGEAY	F6S4M2	K	GLQRDKMSDPY	F1QHD5	H	ELR-AHASDEY	*	*	*	*	*	*	*	*	*	*	*	*	*	*	*	*	*	*	*	*	*
136	P20963	K	-RRRGKGHDGL	G3RQW3	K	-RRRGKGHDGL	Q09TJ7	K	QRRRGKGHDGL	Q4V7G0	K	-RRRGKGHDGL	Q3UU54	K	-RRRGKGHDGL	E1C600	K	-RRRGKGNDAV	F6S4M2	K	-KRQGKKNDPV	F1QHD5	K	RKAKSKSNE--	*	*	*	*	*	*	*	*	*	*	*	*	*	*	*	*	*	*	*	*	*
88	P20963	K	YDVLDKRRGRD	G3RQW3	K	YDVLDKRRGRD	Q09TJ7	K	YDVLDKRRGRD	Q4V7G0	K	YDVLDKKRPRD	Q3UU54	K	YDVLEKKRARD	E1C600	T	YDVLGTRRGAD	F6S4M2	T	YDVLNTRGDDK	F1QHD5	-	YQQLD------	*	*	*	*	*	*	*	*	*	*	*	*	*	*	*	*	*	*	*	*	*
116	P20963	K	YNELQKDKMAE	G3RQW3	K	YNELQKDKMAE	Q09TJ7	K	YNALQKDKMAE	Q4V7G0	K	YNALQKDKMAE	Q3UU54	K	YNALQKDKMAE	E1C600	K	YSSLQKDKMGE	F6S4M2	R	YTGLQRDKMSD	F1QHD5	-	YQELR-AHASD	*	*	*	*	*	*	*	*	*	*	*	*	*	*	*	*	*	*	*	*	*
129	P20963	K	SEIGMKGE--R	G3RQW3	K	SEIGMKGE--R	Q09TJ7	K	SEIGMKGENQR	Q4V7G0	K	SEIGMKGE--R	Q3UU54	K	SEIGTKGE--R	E1C600	K	SEIGKKGEQ-R	F6S4M2	K	SDIRTKQPQ-K	F1QHD5	K	QQIGTKGKPRK	*	*	*	*	*	*	*	*	*	*	*	*	*	*	*	*	*	*	*	*	*
223	Q8N1K8	K	GVYPEKDQAEN	*	*	*	I2CY05	K	GVYPEKDQAEN	P39052	K	GVYPEKDQAEN	Q3TCR7	K	GVYPEKDQAEN	*	*	*	Q5XGH8	K	GVYPEKDQREE	Q6P122	K	GVYPEKDQVEN	*	*	*	*	*	*	*	*	*	*	*	*	*	*	*	*	*	*	*	*	*
326	Q9NVX2	K	SLQELKERALS	G3QDN7	K	SLQELKERALS	F6RS36	K	SLQELKERALS	B2GV82	K	SLKELKERASS	Q8VEJ4	K	SLKELKERASS	F1NII4	K	SLAELKDKAQQ	Q0D2B0	K	SLEDLKEKALK	Q503R2	K	SLEEIKEKALK	Q9VPR4	Q	STEELQESALK	Q7PTK2	K	DKDALKQLALE	Q9TYV3	Q	--EECQKVAQT	Q6CU08	Q	SPEEAQQKALK	P25382	Q	TPEEAQKKALE	Q7SFT7	R	TEEGRREKAKE	O74855	R	SFSDERRKAKE
224	Q9NVX2	K	VASSSKDGSVR	G3QDN7	K	VASSSKDGSVR	F6RS36	K	VASSSKDGSVR	B2GV82	K	VASSSKDGSVR	Q8VEJ4	K	VASSSKDGSVR	F1NII4	K	LASASKDGSIR	Q0D2B0	K	LASASKDCTIR	Q503R2	K	LASTSKDCTIR	Q9VPR4	G	LASASGDGDCR	Q7PTK2	N	LASAGNDNDAR	Q9TYV3	K	LASCGKDGNIF	Q6CU08	K	LATASKDGTIK	P25382	K	LASSSKDGTIK	Q7SFT7	K	IASASKDGTCR	O74855	K	LASGSKDNTVR
188	Q9NX09	K	R-LWPKIQGLF	G3QJW5	K	R-LWPKIQGLF	F7DLT7	K	R-LWPKIQGLF	Q8VHZ9	K	R-LWPKIQGLL	Q9D3F7	K	R-LWPKIQGLL	*	*	*	Q6P4J6	R	R-LWPRIQGLF	Q7T346	K	RGLWPKIQGLF	Q9VTH4	S	RG-WTSLLPQ-	*	*	*	*	*	*	*	*	*	*	*	*	*	*	*	*	*	*
129	Q9NX09	K	VSQVGKELLRL	G3QJW5	K	VSQVGKELLRL	F7DLT7	K	VSQVGKELLRL	Q8VHZ9	K	LSQVGKELLRL	Q9D3F7	K	VSQVGKELLRL	*	*	*	Q6P4J6	Q	LCNLGQELLHL	Q7T346	Q	LEHIGQELVHL	Q9VTH4	R	TPSVAREIIRV	*	*	*	*	*	*	*	*	*	*	*	*	*	*	*	*	*	*
220	Q9NX09	K	RVIKKKLYSSE	G3QJW5	K	RVIKKKLYSSE	F7DLT7	K	RVIKKKLYSSE	Q8VHZ9	K	RVIKKKLYSSE	Q9D3F7	K	RVIKKKLYSSE	*	*	*	Q6P4J6	K	KVLKKKLYSSE	Q7T346	K	RAIKRKLYSSE	Q9VTH4	K	TITKNKLYSAD	*	*	*	*	*	*	*	*	*	*	*	*	*	*	*	*	*	*
219	Q9NX09	K	FRVIKKKLYSS	G3QJW5	K	FRVIKKKLYSS	F7DLT7	K	FRVIKKKLYSS	Q8VHZ9	K	FRVIKKKLYSS	Q9D3F7	K	FRVIKKKLYSS	*	*	*	Q6P4J6	K	FKVLKKKLYSS	Q7T346	R	FRAIKRKLYSS	Q9VTH4	N	YTITKNKLYSA	*	*	*	*	*	*	*	*	*	*	*	*	*	*	*	*	*	*
463	Q9ULJ1	K	MESHLKELERV	G3QJE3	K	MESHLKELERV	F7D5Z0	K	MESHLKELERV	G3V7S9	-	-----------	Q9D478	K	VESNLKQVEQA	F1NKF2	*	*	F7C9H1	-	-----------	*	*	*	*	*	*	*	*	*	*	*	*	*	*	*	*	*	*	*	*	*	*	*	*
667	Q6Y7W6	K	-FQTLKMRISD	G3S2D3	K	-FQTLKMRISD	F6PUP5	K	-FQALKMRISD	*	*	*	Q8C585	K	-FQALKMRMSD	E1BU51	K	-FQALKIRISE	F6WYS9	-	-----------	B0S7J5	R	-ALKIRTPEPQ	*	*	*	Q7PHF6	H	AFLKLHLPDFN	Q09482	*	*	*	*	*	*	*	*	*	*	*	*	*	*
57	Q6Y7W6	K	FLKDNKIPSDL	G3S2D3	K	FVKDNKIPSDL	F6PUP5	K	FLKDNKIPSDL	*	*	*	Q8C585	K	FLKDYKIPFDL	E1BU51	K	FVKDNKIPSDL	F6WYS9	K	YVKDNKVPLDL	B0S7J5	M	YVKDNMIPVDL	*	*	*	Q7PHF6	T	FDGRTTKTPEI	Q09482	*	*	*	*	*	*	*	*	*	*	*	*	*	*
1015	Q6Y7W6	K	ARQMQKQ----	G3S2D3	K	ARQMQKQ----	F6PUP5	K	ARQMQKQ----	*	*	*	Q8C585	-	-----------	E1BU51	K	ARQMQKQ----	F6WYS9	K	ARQMQKT----	B0S7J5	Q	AQQMKQR----	*	*	*	Q7PHF6	R	RALLARREHSM	Q09482	*	*	*	*	*	*	*	*	*	*	*	*	*	*
1123	Q6Y7W6	K	-----KLFQGV	G3S2D3	K	-----KLFQGV	F6PUP5	K	-----KLFQGV	*	*	*	Q8C585	-	-----------	E1BU51	K	-----KLFQGV	F6WYS9	R	-----RLFQGA	B0S7J5	K	-----KLFQGA	*	*	*	Q7PHF6	D	NSDRKDDRKHP	Q09482	*	*	*	*	*	*	*	*	*	*	*	*	*	*
973	Q6Y7W6	K	QRELMKALQQQ	G3S2D3	K	QRELMKALQQQ	F6PUP5	K	QRELMKALQQQ	*	*	*	Q8C585	-	-----------	E1BU51	K	QRELMKALQQQ	F6WYS9	N	ISDINN-KNKQ	B0S7J5	R	QQELQRVQ---	*	*	*	Q7PHF6	K	RREAMKIQEQQ	Q09482	*	*	*	*	*	*	*	*	*	*	*	*	*	*
994	Q6Y7W6	K	GNV-SKPSGTT	G3S2D3	K	GNV-SKPSGTT	F6PUP5	K	GNV-SKPSGTT	*	*	*	Q8C585	-	-----------	E1BU51	K	GNV-TKPTGTT	F6WYS9	K	GSV-SKPVGST	B0S7J5	K	GSV-AKQPMAT	*	*	*	Q7PHF6	E	SGAMAEIANSK	Q09482	*	*	*	*	*	*	*	*	*	*	*	*	*	*
1084	Q6Y7W6	K	WDDAVKEVGPR	G3S2D3	K	WDDAVKEVGPR	F6PUP5	K	WDDAVKEVGPR	*	*	*	Q8C585	-	-----------	E1BU51	K	WDDAVKEVGPR	F6WYS9	K	WDDAVKEVTPR	B0S7J5	K	WDEAVKEAAPP	*	*	*	Q7PHF6	Q	WEEPTQPSVVT	Q09482	*	*	*	*	*	*	*	*	*	*	*	*	*	*
418	Q9HCE7	K	YRQIMKMRPKD	G3RM93	K	YRQIMKMRPKD	H9FXH8	K	YRQIMKMRPKD	D3ZCF5	K	YRQIMKMRPKD	Q9CUN6	K	YRQIMKMRPKD	F1NFN4	K	YRQIMKMRPKD	F6QUG6	K	YRQIMKMRPKD	Q6PCR3	K	YRQIMKMRPKD	*	*	*	*	*	*	*	*	*	*	*	*	*	*	*	*	*	*	*	*	*
381	Q9HCE7	K	RDLVQKLKVLR	G3RM93	K	RDLVQKLKVLR	H9FXH8	K	RDLVQKLKVLR	D3ZCF5	K	RDLVQKLKVLR	Q9CUN6	K	RDLVQKLKVLR	F1NFN4	K	RDLVQKLKVLR	F6QUG6	K	RDLVQKLKVLR	Q6PCR3	K	RDLVQKLKVLR	*	*	*	*	*	*	*	*	*	*	*	*	*	*	*	*	*	*	*	*	*
383	Q9HCE7	K	LVQKLKVLRHE	G3RM93	K	LVQKLKVLRHE	H9FXH8	K	LVQKLKVLRHE	D3ZCF5	K	LVQKLKVLRHE	Q9CUN6	K	LVQKLKVLRHE	F1NFN4	K	LVQKLKVLRHE	F6QUG6	K	LVQKLKVLRHE	Q6PCR3	K	LVQKLKVLRHE	*	*	*	*	*	*	*	*	*	*	*	*	*	*	*	*	*	*	*	*	*
23	O14602	K	ENESEKRELVF	*	*	*	B8YE01	K	ENESEKRELVF	B5DF60	K	ENESEKRELVF	Q8BMJ3	K	ENESEKRELVF	Q5ZIE2	K	ENESEKRELVF	*	*	*	Q5XJR0	K	ENESEKRELVF	Q9VEA1	K	ENEFEKRELIF	Q9U9L3	K	ENESEKRELIF	Q9TXU7	K	ENDFMKRELDL	*	*	*	*	*	*	*	*	*	*	*	*
40	O14602	K	YAQVIKMLGNG	*	*	*	B8YE01	K	YAQVIKMLGNG	B5DF60	K	YAQVIKMLGNG	Q8BMJ3	K	YAQVIKMLGNG	Q5ZIE2	K	YAQVIKMLGNG	*	*	*	Q5XJR0	K	YAQVIKMLGNG	Q9VEA1	K	YAQVTKMLGNG	Q9U9L3	K	YAQVTKMLGNG	Q9TXU7	K	YGQVSKMLGNG	*	*	*	*	*	*	*	*	*	*	*	*
56	O14602	K	CFDGVKRLCHI	*	*	*	B8YE01	K	CFDGVKRLCHI	B5DF60	K	CFDGVKRLCHI	Q8BMJ3	K	CFDGVKRLCHI	Q5ZIE2	K	CFDGVKRLCHI	*	*	*	Q5XJR0	K	CFDGVKRLCHI	Q9VEA1	K	CFDGVKRLCHI	Q9U9L3	K	CFDGVKRLCHI	Q9TXU7	Q	CFDGKQRVCHI	*	*	*	*	*	*	*	*	*	*	*	*
94	O14602	K	ADVILKYNADE	*	*	*	B8YE01	K	ADVILKYNADE	B5DF60	K	ADVILKYNADE	Q8BMJ3	K	ADVILKYNADE	Q5ZIE2	K	ADVILKYNADE	*	*	*	Q5XJR0	K	ADVILKYNADE	Q9VEA1	K	ADVILKYTPDE	Q9U9L3	K	ADVILKYTPDE	Q9TXU7	K	GDVILKYTPDE	*	*	*	*	*	*	*	*	*	*	*	*
88	O14602	K	DYQDNKADVIL	*	*	*	B8YE01	K	DYQDNKADVIL	B5DF60	K	DYQDNKADVIL	Q8BMJ3	K	DYQDNKADVIL	Q5ZIE2	K	DYQDNKADVIL	*	*	*	Q5XJR0	K	DYQDVKADVIL	Q9VEA1	K	DYQDSKADVIL	Q9U9L3	K	DYQDSKADVIL	Q9TXU7	K	DYQDDKGDVIL	*	*	*	*	*	*	*	*	*	*	*	*
104	O14602	K	EARSLKAYGEL	*	*	*	B8YE01	K	EARSLKAYGEL	B5DF60	K	EARSLKAYGEL	Q8BMJ3	K	EARSLKAYGEL	Q5ZIE2	K	EARSLKAYGEL	*	*	*	Q5XJR0	K	EARSLKAYGEL	Q9VEA1	K	EARNLKTYGEF	Q9U9L3	K	EARNLKTYGEF	Q9TXU7	K	EARRLKNEGLI	*	*	*	*	*	*	*	*	*	*	*	*
199	Q8TCB0	K	PIGAGKSSFFN	G3RCU3	K	PIGAGKSSFFN	F7H6B7	K	PVGAGKSSFFN	D3ZAF8	K	PIGAGKSSFVN	Q8BV66	K	PIGAGKSSFVN	*	*	*	*	*	*	*	*	*	*	*	*	*	*	*	*	*	*	*	*	*	*	*	*	*	*	*	*	*	*
172	Q8IX04	K	-DTNSKS--WA	G3R4C1	K	-DTNSKS--WA	F6YND5	K	FDINSKS--WA	F1M0M3	R	-DINSRG--WT	Q3U1V6	R	-DINSRG--WT	E1BUH9	R	-DIKSRSKIGG	Q66KB7	-	S---------M	Q6DBY5	-	-----------	*	*	*	*	*	*	*	*	*	*	*	*	*	*	*	*	*	*	*	*	*
134	Q8IX04	K	KEMIAKFQEEL	G3R4C1	K	KEMIAKFQEEL	F6YND5	K	KEMIAKFQEEL	F1M0M3	K	KEMIAKFQEEL	Q3U1V6	K	KEMIAKFQEEL	E1BUH9	K	KEMIAKFEEEL	Q66KB7	K	REMAVKFEEEL	Q6DBY5	K	AEMIGKFEEEP	*	*	*	*	*	*	*	*	*	*	*	*	*	*	*	*	*	*	*	*	*
341	Q8IX04	K	AQTSGKEVWVI	G3R4C1	K	AQTSGKEVWVI	F6YND5	K	AQTSGKEVWVI	F1M0M3	K	AQTSGKEVWVV	Q3U1V6	K	VQTSGKEVWVV	E1BUH9	K	AEALGKDAWIV	Q66KB7	Q	SEEGAQGAWII	Q6DBY5	K	ANNTGKQAWVI	*	*	*	*	*	*	*	*	*	*	*	*	*	*	*	*	*	*	*	*	*
45	Q8IX04	K	DTYVFKDSSQK	G3R4C1	K	DTYVFKDSSQK	F6YND5	K	DTYVFKDSSQK	F1M0M3	K	DTYVFKDTSQK	Q3U1V6	K	DTYVFKDTSQK	E1BUH9	K	NTYTFKDGSQK	Q66KB7	R	ETYTFRDGSQK	Q6DBY5	S	GTYTSSDSLQK	*	*	*	*	*	*	*	*	*	*	*	*	*	*	*	*	*	*	*	*	*
426	Q96F86	K	DQPWYKAAVAW	G3QLW7	K	DQPWYKAAVAW	F7GKJ5	K	DQPWYKAAVAW	F1M7Z1	K	DQPWYKAAVAW	Q8K2D3	K	DQPWYKAAVAW	Q5ZLS2	K	DQPWYKAVVDW	B0BMK8	R	DQPWYRAAVDW	F1QL27	K	DQPWYKAAADW	Q9VVI2	D	--NLSDAIRKW	Q7QBK6	D	--RLTDQLRKW	*	*	*	*	*	*	*	*	*	Q7RXT2	Y	DQATVYELIEW	O94752	H	IDKNSHALIQW
36	Q53FN0	K	RRVFEKYGRVG	*	*	*	*	*	*	Q6PDU1	K	RRVFEKYGRVG	Q62093	K	RRVFEKYGRVG	P30352	K	RRVFEKYGRVG	*	*	*	*	*	*	*	*	*	*	*	*	*	*	*	*	*	*	*	*	*	*	*	*	*	*	*
426	Q9UK12	K	GENPSKCEDCG	G3RIW9	K	GENPSKCEDCG	F7E6A7	K	GENPSKCEDCG	*	*	*	*	*	*	*	*	*	*	*	*	*	*	*	*	*	*	*	*	*	*	*	*	*	*	*	*	*	*	*	*	*	*	*	*
104	Q9UK12	K	NPSQIKARLST	G3RIW9	K	SPSQIKARLST	F7E6A7	E	GSSQIEERLST	*	*	*	*	*	*	*	*	*	*	*	*	*	*	*	*	*	*	*	*	*	*	*	*	*	*	*	*	*	*	*	*	*	*	*	*
1193	Q68DQ2	K	QLLDLKSSLLK	G3RJD4	-	-----------	F7DPK2	-	-----------	F1M8T4	-	-----------	Q80W49	-	-----------	F1NUM1	*	*	*	*	*	*	*	*	*	*	*	*	*	*	*	*	*	*	*	*	*	*	*	*	*	*	*	*	*
297	Q6ZN06	K	LHTGEKPYKCE	G3QWJ3	K	LHTGEKPYKCE	*	*	*	*	*	*	*	*	*	*	*	*	*	*	*	*	*	*	*	*	*	*	*	*	*	*	*	*	*	*	*	*	*	*	*	*	*	*	*
521	Q6ZN06	K	LHTGEKPYKCN	G3QWJ3	K	LHTGEKPYKCN	*	*	*	*	*	*	*	*	*	*	*	*	*	*	*	*	*	*	*	*	*	*	*	*	*	*	*	*	*	*	*	*	*	*	*	*	*	*	*
577	Q6ZN06	K	LHTGEKPYKCN	G3QWJ3	K	LHTGEKPYKCN	*	*	*	*	*	*	*	*	*	*	*	*	*	*	*	*	*	*	*	*	*	*	*	*	*	*	*	*	*	*	*	*	*	*	*	*	*	*	*
605	Q6ZN06	K	LHTGEKPYKFN	G3QWJ3	K	LHTGEKPYKFN	*	*	*	*	*	*	*	*	*	*	*	*	*	*	*	*	*	*	*	*	*	*	*	*	*	*	*	*	*	*	*	*	*	*	*	*	*	*	*
409	Q6ZN06	K	LHTGEKPYKCN	G3QWJ3	K	LHTGEKPYKCN	*	*	*	*	*	*	*	*	*	*	*	*	*	*	*	*	*	*	*	*	*	*	*	*	*	*	*	*	*	*	*	*	*	*	*	*	*	*	*
381	Q6ZN06	K	LHTGEKPYKCN	G3QWJ3	K	LHTGEKPYKCN	*	*	*	*	*	*	*	*	*	*	*	*	*	*	*	*	*	*	*	*	*	*	*	*	*	*	*	*	*	*	*	*	*	*	*	*	*	*	*
114	Q9NP73	K	QLELAKQLHKE	G3R4F8	K	QLELAKQLHKE	*	*	*	*	*	*	Q9D8C3	K	QFELAKQLHKE	E1C3M6	R	QLELARQLHKD	F6Z720	-	-----------	Q49HH8	-	-----------	P10383	-	-----------	*	*	*	*	*	*	*	*	*	*	*	*	*	*	*	*	*	*
79	Q6NZ59	K	ELFKLKQMFGN	*	*	*	F7E138	K	ELFKLKQMFGK	P21571	K	ELFKLKQMYGK	P97450	K	ELYKLKQMYGK	*	*	*	A4IH97	Q	DVTKLQRLYGG	Q6NYF7	Q	ETTKLQRLYGG	*	*	*	*	*	*	*	*	*	*	*	*	*	*	*	*	*	*	*	*	*
41	Q6NZ59	K	LDPIQKLFVDK	*	*	*	F7E138	K	LDPVQKLFVDK	P21571	K	LDPVQKLFLDK	P97450	K	LDPVQKLFVDK	*	*	*	A4IH97	R	LDPVQRLFVDK	Q6NYF7	K	MDPIQKLFLDK	*	*	*	*	*	*	*	*	*	*	*	*	*	*	*	*	*	*	*	*	*
46	Q6NZ59	K	KLFVDKIREYK	*	*	*	F7E138	K	KLFVDKIREYK	P21571	K	KLFLDKIREYK	P97450	K	KLFVDKIREYK	*	*	*	A4IH97	K	RLFVDKIREYN	Q6NYF7	K	KLFLDKIRDYN	*	*	*	*	*	*	*	*	*	*	*	*	*	*	*	*	*	*	*	*	*
99	Q6NZ59	K	KFEDPKFEVIE	*	*	*	F7E138	K	KFEDPKFEVIE	P21571	K	NFEDPKFEVLD	P97450	K	KFDDPKFEVID	*	*	*	A4IH97	K	KFEEPKFEEST	Q6NYF7	T	SFTGLTCVMRI	*	*	*	*	*	*	*	*	*	*	*	*	*	*	*	*	*	*	*	*	*
285	P15260	K	SIILPKSLISV	G3QZK7	-	-----------	F7HB25	K	SIILPKSLISV	Q9QZ62	K	SIMLPKSLLSV	P15261	K	SIMLPKSLLSV	B4XN22	K	NIKLPKSLVSV	Q0V9F5	-	SV-----TLSS	F1Q9C5	S	V---PSILRNI	*	*	*	*	*	*	*	*	*	*	*	*	*	*	*	*	*	*	*	*	*
279	P15260	K	NPLKEKSIILP	G3QZK7	-	IH---------	F7HB25	K	NPLKEKSIILP	Q9QZ62	K	NPFKRKSIMLP	P15261	K	NSFKRKSIMLP	B4XN22	K	KKLRKKNIKLP	Q0V9F5	Q	NPKTPQSV---	F1Q9C5	K	FSKIPKV---P	*	*	*	*	*	*	*	*	*	*	*	*	*	*	*	*	*	*	*	*	*
299	P15260	K	ATLETKPESKY	G3QZK7	-	-----------	F7HB25	K	ATLETKPESKY	Q9QZ62	K	ATSETKPESKY	P15261	K	ATLETKPESKY	B4XN22	S	LNADNSFESRS	Q0V9F5	Q	FPLNTQQESRF	F1Q9C5	Q	STPYSQPESPH	*	*	*	*	*	*	*	*	*	*	*	*	*	*	*	*	*	*	*	*	*
102	Q5JRK9	K	TFDLTKVLEAG	*	*	*	F7CV88	K	TFDPTKVLEAG	*	*	*	*	*	*	*	*	*	*	*	*	*	*	*	*	*	*	*	*	*	*	*	*	*	*	*	*	*	*	*	*	*	*	*	*
36	Q5JRK9	K	EPTEEKRQEEE	*	*	*	F7CV88	K	QPTEEKRQEEE	*	*	*	*	*	*	*	*	*	*	*	*	*	*	*	*	*	*	*	*	*	*	*	*	*	*	*	*	*	*	*	*	*	*	*	*
208	P48448	K	HIINQKQFQRL	*	*	*	F7A202	K	RIINQKQFQRL	*	*	*	*	*	*	*	*	*	*	*	*	*	*	*	*	*	*	*	*	*	*	*	*	*	*	*	*	*	*	*	*	*	*	*	*
26	O95183	K	RNNFGKVLERG	G3QQI2	K	RNNFGKVLERG	F6ZVR0	K	LNNFDKVLERD	Q9Z2J5	K	LNNFDKVLERD	Q9Z2P8	K	LNNFDKVLERH	*	*	*	*	*	*	A2BG37	K	LDNLNKAEERS	*	*	*	*	*	*	*	*	*	*	*	*	*	*	*	*	*	*	*	*	*
33	O95183	K	LERGVKLAELQ	G3QQI2	K	LERGVKLAELQ	F6ZVR0	K	LERDGKLAELE	Q9Z2J5	K	LERDGKLSELQ	Q9Z2P8	K	LERHGKLAELE	*	*	*	*	*	*	A2BG37	K	EERSGKLKELE	*	*	*	*	*	*	*	*	*	*	*	*	*	*	*	*	*	*	*	*	*
56	P16298	K	RVDVLKNHLVK	G3SGD5	K	RVDVLKNHLVK	F6SFC6	K	RVDVLKNHLVK	P20651	K	RVDVLKNHLVK	P48453	K	RVDVLKNHLVK	Q5ZIM8	K	RVDILKNHLIK	A4IFW0	K	RVDILKNHLIK	*	*	*	P48456	R	NFDALRQHFLL	*	*	*	*	*	*	*	*	*	P14747	R	RHEFLRDHFKR	*	*	*	*	*	*
172	P16298	K	EYFTFKQEC-K	G3SGD5	K	EYYSIKTACRK	F6SFC6	K	EYFTFKQEC-K	P20651	K	EYFTFKQEC-K	P48453	K	EYFTFKQEC-K	Q5ZIM8	K	EYFTFKQEC-K	A4IFW0	K	EYFTFKQEC-K	*	*	*	P48456	K	EYFTFKQEC-I	*	*	*	*	*	*	*	*	*	P14747	K	SYFTFKNEM-L	*	*	*	*	*	*
433	P16298	K	SVLTLKGLTPT	G3SGD5	K	SVLTLKGLTPT	F6SFC6	K	SVLTLKGLTPT	P20651	K	SVLTLKGLTPT	P48453	K	SVLTLKGLTPT	Q5ZIM8	K	SVLTLKGLTPT	A4IFW0	K	SVLTLKGLTPT	*	*	*	P48456	K	SVLQLKGLTPT	*	*	*	*	*	*	*	*	*	P14747	K	KVQFLKD-HNS	*	*	*	*	*	*
332	P16298	K	KAAVLKYENNV	G3SGD5	K	KAAVLKYENNV	F6SFC6	K	KAAVLKYENNV	P20651	K	KAAVLKYENNV	P48453	K	KAAVLKYENNV	Q5ZIM8	K	KAAVLKYENNV	A4IFW0	K	KAAVLKYENNV	*	*	*	P48456	K	KAAVLKYENNV	*	*	*	*	*	*	*	*	*	P14747	K	KAAILKYENNV	*	*	*	*	*	*
302	P16298	K	YRMYRKSQTTG	G3SGD5	K	YRMYRKSQTTG	F6SFC6	K	YRMYRKSQTTG	P20651	K	YRMYRKSQTTG	P48453	K	YRMYRKSQTTG	Q5ZIM8	K	YRMYRKSQTTG	A4IFW0	K	YRMYRKSQTTG	*	*	*	P48456	K	YRMYRKNQVTG	*	*	*	*	*	*	*	*	*	P14747	N	YRMYKNTKTLG	*	*	*	*	*	*
494	Q7Z478	K	DLFIAKLLNKL	G3QHK6	K	DLFIAKLLNKL	F7D9X5	K	DLFIAKLLNKL	D3ZHW0	K	DLFIAKLLSKL	Q6PGC1	K	DLFIAKLLNKL	E1C388	K	DNFIAKLLNKL	F6UZC7	K	DQFITKLLNKL	E7F525	R	DQFISRLLTRL	*	*	*	*	*	*	*	*	*	Q6CS85	K	----TKERIE-	Q06698	D	----PDSDSK-	Q7S5P1	R	DLVRKRMDQEL	O60114	K	SIIKSKEL---
500	Q7Z478	K	LLNKLKQQQQ-	G3QHK6	K	LLNKLKQQQQ-	F7D9X5	K	LLNKLKQQQQ-	D3ZHW0	K	LLSKLKQQQQL	Q6PGC1	K	LLNKLKQQQQQ	E1C388	K	LLNKLKQQQQL	F6UZC7	K	LLNKLKLQQN-	E7F525	K	LLTRLKQQQSL	*	*	*	*	*	*	*	*	*	Q6CS85	-	ERIE-------	Q06698	-	SDSK-------	Q7S5P1	E	MDQELEDGVII	O60114	E	EL---ETPTS-
615	Q14145	K	MEPCRKQIDQQ	G3QHR9	K	MEPCRKQIDQQ	F7C3R9	-	-----------	G3V8U2	K	MEPCRKQIDQQ	Q9Z2X8	K	MEPCRKQIDQQ	*	*	*	Q66JI3	K	MEPCRKQPCGG	A9CP01	K	MEPCHKELIPC	Q9VEN5	S	YQPACSTTFMD	Q5TT67	I	YTPSCISSYME	*	*	*	*	*	*	*	*	*	*	*	*	*	*	*
287	Q14145	K	QMQLQKCEILQ	G3QHR9	K	QMQLQKCEILQ	F7C3R9	K	QMQLQKCEILQ	G3V8U2	K	QTQLQKCEILQ	Q9Z2X8	K	QTQLQKCEILQ	*	*	*	Q66JI3	R	QLQLQRCEILK	A9CP01	H	QRQLEHF---E	Q9VEN5	N	KEQMKNCDVLR	Q5TT67	N	KEQMKNCAVLR	*	*	*	*	*	*	*	*	*	*	*	*	*	*	*
312	Q14145	K	ELTLHKPTQVM	G3QHR9	K	ELTLHKPTQVM	F7C3R9	K	ELTLHKPTQVM	G3V8U2	K	ELTLHKPTQAV	Q9Z2X8	K	ELTLHKPTQAV	*	*	*	Q66JI3	K	DLTLHKPTLPL	A9CP01	K	DLTLHKPTKVI	Q9VEN5	K	DLTLHKCPGV-	Q5TT67	K	DLTLHKRPAV-	*	*	*	*	*	*	*	*	*	*	*	*	*	*	*
108	Q14145	K	SSPVFKAMFTN	G3QHR9	K	SSPVFKAMFTN	F7C3R9	K	SSPVFKAMFTN	G3V8U2	K	SSPVFKAMFTN	Q9Z2X8	K	SSPVFKAMFTN	*	*	*	Q66JI3	R	SSPVFRAMFTN	A9CP01	R	SSPVFRAMFTN	Q9VEN5	K	ASPYFKAMFTG	Q5TT67	K	ASPYFKAMFTG	*	*	*	*	*	*	*	*	*	*	*	*	*	*	*
84	Q14145	K	VTLQVKYQDA-	G3QHR9	K	VTLQVKYQDA-	F7C3R9	K	VTLQVKYQDA-	G3V8U2	K	VTLQVKYEDI-	Q9Z2X8	K	VTLQVKYEDI-	*	*	*	Q66JI3	K	VKLKVKYNDV-	A9CP01	R	VTLRVRYCPLD	Q9VEN5	K	VVLEVK-----	Q5TT67	E	VTLEVE-----	*	*	*	*	*	*	*	*	*	*	*	*	*	*	*
61	Q14145	K	LEDHTKQAFGI	G3QHR9	K	LEDHTKQAFGI	F7C3R9	K	LEDHTKQAFGI	G3V8U2	K	LEDHTKQAFGI	Q9Z2X8	K	LEDHTKQAFGV	*	*	*	Q66JI3	N	LADHTNQAFQI	A9CP01	A	LESHTAAAFAI	Q9VEN5	K	MSNYAKEALKM	Q5TT67	R	MPNYSREVLKM	*	*	*	*	*	*	*	*	*	*	*	*	*	*	*
218	Q9UNP9	K	SIYGKKFDDEN	G3RIA3	K	SIYGKKFDDEN	F6WZY7	K	SIYGKKFDDEN	Q7TP89	K	SIYGKKFDDEN	Q9QZH3	K	SIYGKKFDDEN	E1BUM0	K	SIYGKKFDDEN	F7EEK8	K	SIYGRKFDDEN	Q561T2	K	SIYGRKFEDEN	Q9V3G3	K	SIYGKKFNDEN	Q7Q1F8	K	SIYGKKFADEN	Q9U2S6	K	SIYGTKFDDEN	*	*	*	*	*	*	*	*	*	*	*	*
83	Q9UNP9	K	RVNLAKPMRIK	G3RIA3	K	RVNLAKPMRIK	F6WZY7	K	RVNLAKPMRIK	Q7TP89	K	RVNLAKPMRIK	Q9QZH3	K	RVNLAKPMRIK	E1BUM0	K	RVNLAKPMRIK	F7EEK8	K	RVNLAKPMRLK	Q561T2	K	RVNIAKPMRIK	Q9V3G3	K	RVNLAKPVRVK	Q7Q1F8	K	RVNTAKPQRIK	Q9U2S6	R	RVNFARPPKAT	*	*	*	*	*	*	*	*	*	*	*	*
1657	Q9C0C2	K	SPSALKAKLRP	G3R9H2	K	SPSALKAKLRP	F7E0V9	K	SPSALKAKLRP	D3ZF26	K	SPSALKAKLRS	P58871	K	SPSALKAKLRS	*	*	*	*	*	*	*	*	*	*	*	*	*	*	*	*	*	*	*	*	*	*	*	*	*	*	*	*	*	*
208	P05062	K	QYVTEKVLAAV	G3QM64	K	QYVTEKVLAAV	F7HRC7	K	QYVTEKVLAAV	Q66HT1	K	QYVSEKVLAAV	Q91Y97	K	QYVSEKVLAAV	P07341	K	QYVTEKVLAAV	Q6P7Y9	K	QYETEKVLSAV	Q8JH71	K	QYATEKVLAAV	*	*	*	*	*	*	*	*	*	*	*	*	*	*	*	*	*	*	*	*	*
228	Q9P2G9	K	NIENEKQVYNA	G3RFC6	K	NIENEKQVYNA	F7CE33	K	NIENEKQVYNA	D3ZHE1	K	NIDSEKQVYSA	P59280	K	NIDSEKQVYSA	E1BQR4	K	NIENEKQVYNA	Q28D69	K	NIENEKQVYNA	A2RRV4	T	NIQAETQVYNA	*	*	*	*	*	*	G5ED84	Q	NVSEEQDVFET	*	*	*	*	*	*	*	*	*	*	*	*
491	Q9P2G9	K	KWIEVKEMGQR	G3RFC6	K	KWIEVKEMGQR	F7CE33	K	KWIEVKEMGQR	D3ZHE1	K	KWVEVKEMGQR	P59280	K	KWIEVKEMGQR	E1BQR4	K	KWMEVKEMGQR	Q28D69	K	KWVEVKEMGQR	A2RRV4	R	KWTEVREMGQR	*	*	*	*	*	*	G5ED84	A	KWKRIASMKNR	*	*	*	*	*	*	*	*	*	*	*	*
486	Q9P2G9	K	DPHLDKWIEVK	G3RFC6	K	DPHLDKWIEVK	F7CE33	K	DPHLDKWIEVK	D3ZHE1	K	HPHLDKWVEVK	P59280	K	HPHLDKWIEVK	E1BQR4	K	DPHLDKWMEVK	Q28D69	K	DPHLDKWVEVK	A2RRV4	K	DPHLNKWTEVR	*	*	*	*	*	*	G5ED84	K	DPMIDKWKRIA	*	*	*	*	*	*	*	*	*	*	*	*
28	Q9P2G9	K	QHQQIKNRSSI	G3RFC6	K	QHQQIKNRSSI	F7CE33	K	QHQQIKNRSSI	D3ZHE1	R	QQQQVRSRSSV	P59280	R	QQQQVRSRSSV	E1BQR4	R	QQQQTRSS---	Q28D69	R	-----REKSLT	A2RRV4	S	KQQKRSPQPSN	*	*	*	*	*	*	G5ED84	T	DQISTTDDVLN	*	*	*	*	*	*	*	*	*	*	*	*
533	Q9P2G9	K	DPRSNKWDYVA	G3RFC6	K	DPRSNKWDYVA	F7CE33	K	DPRSNKWDYVA	D3ZHE1	K	DPRSNKWDYVA	P59280	K	DPRSNKWDYVA	E1BQR4	K	DPRSDKWEYVA	Q28D69	K	DPRMNKWDYVS	A2RRV4	R	DPRLNRWDYVC	*	*	*	*	*	*	G5ED84	K	DPDADKWITLD	*	*	*	*	*	*	*	*	*	*	*	*
211	O15226	K	CIQACKTNPEY	G3QVE9	K	CIQACKTNPEY	F7GU34	K	CIQACKTNPEY	D3ZSG0	*	*	Q8BY02	K	CIQACKTNPEY	F1NL52	K	SIQACKTNPEY	Q28C35	K	SIQSCKTNPEY	F1Q7L9	K	SIQACKTNPEY	*	*	*	*	*	*	*	*	*	*	*	*	*	*	*	*	*	*	*	*	*
259	O15226	K	GYAGSKNGSRD	G3QVE9	K	GYAGSKNGSRD	F7GU34	K	GYAGSKNGSRD	D3ZSG0	*	*	Q8BY02	K	GYAGSKNGSRD	F1NL52	K	GYAGSKNGSRD	Q28C35	K	GYSFSKNGARD	F1Q7L9	K	GYSGSKNGARD	*	*	*	*	*	*	*	*	*	*	*	*	*	*	*	*	*	*	*	*	*
184	P11177	K	NSEDAKGLIKS	G3RBH2	K	NSEDAKGLIKS	F6R4J1	K	NSEDAKGLIKS	P49432	K	NSEDAKGLIKS	Q9D051	K	NSEDAKGLIKS	F1N823	K	SSEDAKGLLKA	Q5BKI5	K	NAEDAKGLLKS	Q7T368	R	NSEDARGLLKA	Q8IML6	D	DKSKSDKM---	Q7QDU3	K	DSEDAKGLLKA	O44451	K	SAEDAKGLLKA	Q6CKM3	R	SAEDARGLLKA	P32473	R	SAEDARGLLKA	Q1K937	K	SAEDAKGLLKA	Q09171	R	SAEDARGLLKA
336	P11177	K	PMPYAKILEDN	G3RBH2	K	PMPYAKILEDN	F6R4J1	K	PMPYAKILEDN	P49432	K	PMPYAKILEDN	Q9D051	K	PMPYAKVLEDN	F1N823	K	PMPYAKILEDN	Q5BKI5	K	PMPYAKILEEN	Q7T368	K	PMPYAKILEDN	Q8IML6	-	-----------	Q7QDU3	K	PMPYAKTLEAA	O44451	Q	PMPYTQTLEAA	Q6CKM3	K	PTPYAKELEDF	P32473	K	PTPYAKELEDF	Q1K937	Q	PTPYAQGLEEM	Q09171	H	PMPYSHPVEAA
671	Q9Y2G1	K	FLVVNKERIFM	G3R9Y7	K	FLVVNKERIFM	F7H405	K	FLVVNKERIFM	D4A352	K	FLVVNKERIFM	Q3UR85	K	FLVVNKERIFM	F1NLQ3	*	*	F7B7I4	K	FLVVNKERIFM	E7EYK0	K	LLVVNKERIFM	Q9W1A0	K	FLLVNKDRILM	*	*	*	*	*	*	*	*	*	*	*	*	*	*	*	*	*	*
126	P24863	K	SYAFPKEFPYR	G3QWU6	K	SYAFPKEFPYR	F6ZQS3	K	SYAFPKEFPYR	P39947	K	SYASPKEFPYR	Q62447	K	SYAFPKEFPYR	P55168	K	SYAFPKEFPYR	Q28F72	K	SYAFPKEFPYR	F1RBC9	K	SYAFPKEFPFR	P25008	Q	SYAYAQEFPYR	Q7QB13	Q	SYAYQQEFPYR	Q9TYP2	T	GVTFETT-STK	Q6CP20	-	PEFIP----PD	P47821	-	PEFIP----PD	Q9HE63	S	PTDFQSQ--TE	O94503	-	SLKVK----LS
117	P24863	K	ATSVLKTRFSY	G3QWU6	K	ATSVLKTRFSY	F6ZQS3	K	ATSVLKTRFSY	P39947	K	TTSVLKTRFSY	Q62447	K	TTSVLKTRFSY	P55168	K	ATSVLKTRFSY	Q28F72	K	ATSVLKTRFSY	F1RBC9	K	ATSVLKTRFSY	P25008	K	CQSAIKTKFSY	Q7QB13	K	CQTVIKNKFSY	Q9TYP2	P	TAIVLPKRWGV	Q6CP20	R	-VNEARSLWPE	P47821	R	-VSEARTLWPE	Q9HE63	R	-ANEARGFWPT	O94503	N	-CNEANDLWSL
30	P24863	K	-----KFLSEE	G3QWU6	K	-----KFLSEE	F6ZQS3	K	-----KFLSEE	P39947	K	-----KFLSEE	Q62447	K	-----KFLSEE	P55168	K	-----KFLSEE	Q28F72	K	-----KFLSEE	F1RBC9	K	-----KFLTEE	P25008	L	-----LALNED	Q7QB13	K	-----KTLSEE	Q9TYP2	K	-----KIYNEE	Q6CP20	R	IPVTQRDLHYD	P47821	R	IPITHRDLHYD	Q9HE63	A	----VASFPLP	O94503	E	-----ESLEPT
431	Q15437	K	VSLNVKGPCVS	G3SI15	K	VSLNVKGPCVS	F6T2T1	K	VSLNVKGPCVS	D3ZCT7	K	VSLNVKGPCVS	Q9D662	K	VSLNVKGPCVS	Q5ZK03	K	VSLNVKGPCVS	Q28DM5	N	VSLNVNGPCVS	Q7ZVV7	K	VSLNTKGPCVS	*	*	*	*	*	*	*	*	*	*	*	*	*	*	*	Q9C284	K	VSLNKKSTSVG	O74873	K	VSLNKKSQNVG
564	Q15437	K	FGQYNKEDPTS	G3SI15	K	FGQYNKEDPTS	F6T2T1	K	FGQYNKEDPTS	D3ZCT7	K	FGQYNKEDPTS	Q9D662	K	FGQYNKEDPTS	Q5ZK03	K	FGQYNKDDPNS	Q28DM5	K	FGQYNKDDPSS	Q7ZVV7	K	FGQFNKDDPNS	*	*	*	*	*	*	*	*	*	*	*	*	*	*	*	Q9C284	K	FADYRKDDPSS	O74873	K	FAEYRKDDPSS
320	Q15437	K	WHDIEKDNARF	G3SI15	K	WHDIEKDNARF	F6T2T1	K	WHDIEKDNARF	D3ZCT7	K	WHDIEKDNARF	Q9D662	K	WHDIEKDNARF	Q5ZK03	K	WHDIEKDNARF	Q28DM5	K	WHDIEKDNARF	Q7ZVV7	K	WHDIQKDNARH	*	*	*	*	*	*	*	*	*	*	*	*	*	*	*	Q9C284	R	HHDIDRDNIKY	O74873	R	HHDIERDQAKH
260	Q15437	K	PVTQGKRPLRS	G3SI15	K	PVTQGKRPLRS	F6T2T1	K	PVTQGKRPLRS	D3ZCT7	K	PVTQGKRPLRS	Q9D662	K	PVTQGKRPLRS	Q5ZK03	K	PVTQGKRPLRS	Q28DM5	K	PVPQGKRPLRS	Q7ZVV7	K	PVPQGKRPLRS	*	*	*	*	*	*	*	*	*	*	*	*	*	*	*	Q9C284	L	PVAGNLRALRC	O74873	R	PVANDRRPQRC
671	Q15437	K	IAQWRKAGYQD	G3SI15	K	IAQWRKAGYQD	F6T2T1	K	IAQWRKAGYQD	D3ZCT7	K	IAQWRKAGYQD	Q9D662	K	IAQWRKAGYQD	Q5ZK03	K	IAQWQKAGYQD	Q28DM5	N	IAQWRNAGYHD	Q7ZVV7	K	IAQWRKAGYQE	*	*	*	*	*	*	*	*	*	*	*	*	*	*	*	Q9C284	K	IAEWRKAGYQD	O74873	N	IAQWRNAGYQN
309	Q15437	K	VGDELKIPIRS	G3SI15	K	VGDELKIPIRS	F6T2T1	K	VGDELKIPIRS	D3ZCT7	K	VGDELKTPIRS	Q9D662	K	VGDELKTPIRS	Q5ZK03	K	VGDELKTPIRS	Q28DM5	K	VGDELKTPIRS	Q7ZVV7	K	VGDELKTPIRS	*	*	*	*	*	*	*	*	*	*	*	*	*	*	*	Q9C284	R	VGPELREPIRS	O74873	R	VSTELREPIRS
394	Q15437	K	QRIFTKDFNGD	G3SI15	K	QRIFTKDFNGD	F6T2T1	K	QRIFTKDFNGD	D3ZCT7	K	QRIFSKDFNGD	Q9D662	K	QRIFSKDFNGD	Q5ZK03	K	QRVFNKGLNGE	Q28DM5	K	QRVFTKDPNGS	Q7ZVV7	K	QRVFNKDYNGE	*	*	*	*	*	*	*	*	*	*	*	*	*	*	*	Q9C284	K	VRIFEKDADDN	O74873	R	QRIFGRDSLNN
49	Q6FGH9	K	KEFDKKYNPTW	*	*	*	H9H2R0	K	KEFDKKYNPTW	P63170	K	KEFDKKYNPTW	P63168	K	KEFDKKYNPTW	*	*	*	*	*	*	*	*	*	*	*	*	*	*	*	*	*	*	*	*	*	*	*	*	*	*	*	*	*	*
36	Q6FGH9	K	KYNIEKDIAAH	*	*	*	H9H2R0	K	KYNIEKDIAAH	P63170	K	KYNIEKDIAAH	P63168	K	KYNIEKDIAAH	*	*	*	*	*	*	*	*	*	*	*	*	*	*	*	*	*	*	*	*	*	*	*	*	*	*	*	*	*	*
187	Q05BV3	K	NALTPKRGVFG	*	*	*	F6Q7T2	K	NALTPKRGVFG	F1LSA8	K	NALTPKRGVFG	Q8BQM8	K	NALTPKRGVFG	E1C683	K	NSLTPKRGVFG	F7AMF0	K	NSLTPKRGVFG	F1RDA1	K	NALTPKRGVFG	*	*	*	*	*	*	*	*	*	*	*	*	*	*	*	*	*	*	*	*	*
1138	Q05BV3	K	DI-RGKLLQVN	*	*	*	F6Q7T2	K	DI-RGKLLQVN	F1LSA8	K	DS-RGKLLQVN	Q8BQM8	K	DS-RGKLLQVN	E1C683	K	DI-RGKLLQVN	F7AMF0	K	DT-VGKLIQVN	F1RDA1	K	DKRVGKLLQVN	*	*	*	*	*	*	*	*	*	*	*	*	*	*	*	*	*	*	*	*	*
784	Q16513	K	VYRDLKLDNLL	G3R0P8	K	VYRDLKLDNLL	F7C0E0	K	VYRDLKLDNLL	F1LPA4	K	VYRDLKLDNLL	Q8BWW9	K	VYRDLKLDNLL	F1NF33	K	IYRDLKLDNLL	F7CM85	K	VYRDLKLDNLL	A2BIH5	K	VYRDLKLDNLL	E1JH15	K	IYRDLKLDNLL	Q7PTH7	K	IYRDLKLDNLL	G5EGE3	K	IYRDIKLDNLL	*	*	*	*	*	*	*	*	*	*	*	*
21	P67775	K	QLNECKQLSES	G3QDL0	K	QLNECKQLSES	F7H808	K	QLNECKQLSES	P63331	K	QLNECKQLSES	P63330	K	QLNECKQLSES	Q5ZM47	K	QLNECKQLSEG	Q6P365	K	QLNECKQLSEN	Q7ZVE7	K	QLNECKQLSET	X2JDI1	N	QLNECNQLTET	Q7PD38	K	QLNECKQLTES	G5EGK8	K	QLYECKPLSEN	*	*	*	*	*	*	P48580	K	SLMNCKQLAES	P23635	E	QLSRCEPLSEE
36	P67775	K	LCEKAKEILTK	G3QDL0	K	LCEKAKEILTK	F7H808	K	LCEKAKEILTK	P63331	K	LCEKAKEILTK	P63330	K	LCEKAKEILTK	Q5ZM47	K	LCEKAKEILTK	Q6P365	K	LCEKAKEILTK	Q7ZVE7	K	LCEKAKEILTK	X2JDI1	K	LCDKAKEILSK	Q7PD38	K	LCDKAKEILSK	G5EGK8	K	LCEKAKEILEK	*	*	*	*	*	*	P48580	R	LCEKAREVLQD	P23635	K	MCDLAKEVLSV
283	P67775	K	LDDTLKYSFLQ	G3QDL0	K	LDDTLKYSFLQ	F7H808	K	LDDTLKYSFLQ	P63331	K	LDDTLKYSFLQ	P63330	K	LDDTLKYSFLQ	Q5ZM47	K	LDDTLKYSFLQ	Q6P365	K	LDDTLKYSFLQ	Q7ZVE7	K	LDDTLKYSFLQ	X2JDI1	K	LDDSLKFSFLQ	Q7PD38	K	LDDALKFSFLQ	G5EGK8	K	LDDDLKYSFLQ	*	*	*	*	*	*	P48580	K	IDEHLKYTFLQ	P23635	N	IDDHINYAFIQ
29	P67775	K	SESQVKSLCEK	G3QDL0	K	SESQVKSLCEK	F7H808	K	SESQVKSLCEK	P63331	K	SESQVKSLCEK	P63330	K	SESQVKSLCEK	Q5ZM47	K	SEGQVKSLCEK	Q6P365	K	SENQVKTLCEK	Q7ZVE7	K	SETQVKTLCEK	X2JDI1	R	TETQVRTLCDK	Q7PD38	K	TESQVKILCDK	G5EGK8	K	SENQVKTLCEK	*	*	*	*	*	*	P48580	Q	AESDVQRLCEK	P23635	I	SEEDVIQMCDL
136	P67775	K	DECLRKYGNAN	G3QDL0	K	DECLRKYGNAN	F7H808	K	DECLRKYGNAN	P63331	K	DECLRKYGNAN	P63330	K	DECLRKYGNAN	Q5ZM47	K	DECLRKYGNAN	Q6P365	K	DECLRKYGNAN	Q7ZVE7	K	DECLRKYGNAN	X2JDI1	K	DECLRKYGNAN	Q7PD38	K	DECLRKYGNPN	G5EGK8	K	DECLRKYGNSN	*	*	*	*	*	*	P48580	K	DECLRKYGNAN	P23635	K	DECLRKYGNAN
74	P67775	K	FRIGGKSPDTN	G3QDL0	K	FRIGGKSPDTN	F7H808	K	FRIGGKSPDTN	P63331	K	FRIGGKSPDTN	P63330	K	FRIGGKSPDTN	Q5ZM47	K	FRIGGKSPDTN	Q6P365	K	FRIGGKSPDTN	Q7ZVE7	K	FRIGGKSPDTN	X2JDI1	K	FRIGGKSPDTN	Q7PD38	R	FRIGGRSPDTN	G5EGK8	K	FKMGGKSPDTN	*	*	*	*	*	*	P48580	S	FKIGGSCPDTN	P23635	P	FNIGGPSPDTN
34	P67775	K	KSLCEKAKEIL	G3QDL0	K	KSLCEKAKEIL	F7H808	K	KSLCEKAKEIL	P63331	K	KSLCEKAKEIL	P63330	K	KSLCEKAKEIL	Q5ZM47	K	KSLCEKAKEIL	Q6P365	K	KTLCEKAKEIL	Q7ZVE7	K	KTLCEKAKEIL	X2JDI1	K	RTLCDKAKEIL	Q7PD38	K	KILCDKAKEIL	G5EGK8	K	KTLCEKAKEIL	*	*	*	*	*	*	P48580	K	QRLCEKAREVL	P23635	L	IQMCDLAKEVL
41	P67775	K	KEILTKESNVQ	G3QDL0	K	KEILTKESNVQ	F7H808	K	KEILTKESNVQ	P63331	K	KEILTKESNVQ	P63330	K	KEILTKESNVQ	Q5ZM47	K	KEILTKESNVQ	Q6P365	K	KEILTKESNVQ	Q7ZVE7	K	KEILTKESNVQ	X2JDI1	K	KEILSKESNVQ	Q7PD38	K	KEILSKESNVQ	G5EGK8	K	KEILEKEPNVQ	*	*	*	*	*	*	P48580	D	REVLQDESNVQ	P23635	V	KEVLSVESNVQ
8	P67775	K	EKVFTKELDQW	G3QDL0	K	EKVFTKELDQW	F7H808	K	EKVFTKELDQW	P63331	K	EKLFTKELDQW	P63330	K	EKLFTKELDQW	Q5ZM47	K	EKVFTKELDQW	Q6P365	K	EKAFTKELDQW	Q7ZVE7	K	EKAFAKELDQW	X2JDI1	K	DKATTKDLDQW	Q7PD38	K	DKAMLKDLDQW	G5EGK8	V	DKALIVDVDQW	*	*	*	*	*	*	P48580	P	EPTTIPTLDGW	P23635	G	VSGKIGEVDRW
235	Q9H2R5	K	CDNTTKPGVYT	G3S2Q6	K	CDNTTKPGVYT	F6V9H9	K	CDNTTKPGVYT	D3ZIL3	K	CDTTTKPGVYT	Q8CGR4	K	CDTTTKPGVYT	*	*	*	*	*	*	*	*	*	*	*	*	*	*	*	*	*	*	*	*	*	*	*	*	*	*	*	*	*	*
345	Q8WTU0	K	CSIDLKKNVLV	G3RAE7	K	CSIDLKKNVLV	F7GE01	K	CSIDLKKNVLV	A0JPP7	K	CSIDLKKNVLV	Q9DAF3	K	CSIDLKKNVLV	*	*	*	*	*	*	*	*	*	*	*	*	*	*	*	Q17569	K	CCINLKTSRLE	*	*	*	*	*	*	*	*	*	*	*	*
346	Q8WTU0	K	SIDLKKNVLVI	G3RAE7	K	SIDLKKNVLVI	F7GE01	K	SIDLKKNVLVI	A0JPP7	K	SIDLKKNVLVI	Q9DAF3	K	SIDLKKNVLVI	*	*	*	*	*	*	*	*	*	*	*	*	*	*	*	Q17569	T	CINLKTSRLEF	*	*	*	*	*	*	*	*	*	*	*	*
744	Q9BVQ7	K	ENLFKKEGFSN	G3S3B3	K	ENLFKKEGFSN	F6TSW2	K	ENLFKKGGFSN	D4A2B7	K	ENLFKKEL-SN	Q3TER3	-	-----------	F1NG80	Q	EKIYSQENSTI	Q0VA52	-	-----------	F1Q8W3	Q	IHAALQ-----	*	*	*	*	*	*	*	*	*	*	*	*	*	*	*	*	*	*	*	*	*
459	Q9BVQ7	K	GLMDIKPVDWE	G3S3B3	K	GLMDIKPVDWE	F6TSW2	K	GLMDIKPVDWE	D4A2B7	R	GLTDIRPVGWE	Q3TER3	-	-----------	F1NG80	K	GLKECKPITWE	Q0VA52	K	GRVEFKPVHWE	F1Q8W3	K	GATDFKPIGWE	*	*	*	*	*	*	*	*	*	*	*	*	*	*	*	*	*	*	*	*	*
372	Q9BVQ7	K	GTPTLKQRKEI	G3S3B3	K	GTPTLKQRKEI	F6TSW2	K	GTPTLKQRKEI	D4A2B7	K	GTPTLKQREAI	Q3TER3	K	GTPTLKQREAI	F1NG80	T	GTPTLTQRRSI	Q0VA52	K	GTPTHKQRQAI	F1Q8W3	L	GVPSLLQRRSI	*	*	*	*	*	*	*	*	*	*	*	*	*	*	*	*	*	*	*	*	*
600	Q9BVQ7	K	DGVGLKTIERR	G3S3B3	K	DGVGLKTIERR	F6TSW2	K	DGVGLKTIERR	D4A2B7	R	DGVGVRTVERR	Q3TER3	-	-----------	F1NG80	K	DGVGLKVTERR	Q0VA52	-	SWMA-------	F1Q8W3	R	DGVGVRTLERR	*	*	*	*	*	*	*	*	*	*	*	*	*	*	*	*	*	*	*	*	*
247	Q9BVQ7	K	PPGVGKTQLVR	G3S3B3	K	PPGVGKTQLVR	F6TSW2	K	PPGVGKTQLVR	D4A2B7	K	PPGVGKTQLVR	Q3TER3	K	PPGVGKTQLVR	F1NG80	K	PPGVGKTLLVK	Q0VA52	K	PPGVGKTLLVK	F1Q8W3	K	PPGVGKTLLVR	*	*	*	*	*	*	*	*	*	*	*	*	*	*	*	*	*	*	*	*	*
125	Q8IXH7	K	KSLLIKHFDPR	G3QV15	K	KSLLIKHFDPR	F6S8Y6	K	KSLLIKHFDPR	*	*	*	Q922L6	K	KSLLIKHFDPR	Q5ZIQ8	K	KSLLIKHFDPR	Q566L2	K	KSLLIKHFDPR	Q7ZVZ0	K	KSLLIKHFDPQ	X2JE29	K	KEMILKSFDPK	Q7QFB3	K	KDMILKTFDPK	*	*	*	*	*	*	*	*	*	*	*	*	*	*	*
67	Q8IXH7	K	IFNTLKRYFQA	G3QV15	K	IFNTLKRYFQA	F6S8Y6	K	IFNTLKRYFQA	*	*	*	Q922L6	K	IFNTLKRYFQA	Q5ZIQ8	K	IFNTLKRYFQA	Q566L2	K	VFNTLKRYFQS	Q7ZVZ0	K	VFNTLKSYFQA	X2JE29	K	IFTQLKRYFQS	Q7QFB3	K	IFVQLKRYFQA	*	*	*	*	*	*	*	*	*	*	*	*	*	*	*
601	Q96EB6	K	-----KNVGSS	G3R3W0	K	-----KNVGSS	F7FBX2	K	-----KNVGSS	F1LTP2	*	*	Q923E4	K	-----KAVGSS	Q68BG0	K	-----KENGTN	B1H3J8	-	--------DQE	E7F8W3	D	DAVNTDDAACV	Q9VK34	K	D--SSKDSGIE	*	*	*	Q21921	-	D-----D----	*	*	*	*	*	*	Q7S6G9	E	NGKSAEGKGSE	*	*	*
610	Q96EB6	K	SSTGEKN----	G3R3W0	K	SSTGEKN----	F7FBX2	K	SSTGEKN----	F1LTP2	*	*	Q923E4	K	SSTADKN----	Q68BG0	S	TNNGES-----	B1H3J8	K	QETAEK-----	E7F8W3	E	CVKDEEN----	Q9VK34	N	IEQCDNEATPS	*	*	*	Q21921	-	----D------	*	*	*	*	*	*	Q7S6G9	E	SEKGGEE----	*	*	*
499	Q96EB6	K	--EYAKLCCNP	G3R3W0	K	--EYAKLCCNP	F7FBX2	K	--EYAKLCCNP	F1LTP2	*	*	Q923E4	K	--EYAKLCCNP	Q68BG0	K	--EYTKLCYNS	B1H3J8	Q	--KYSQLCTNS	E7F8W3	Q	--DFQQLCYNS	Q9VK34	Q	DDCWRQLCCDE	*	*	*	Q21921	E	--SFTELITSY	*	*	*	*	*	*	Q7S6G9	M	LQH-EMIPENQ	*	*	*
238	Q96EB6	K	KRKKRKDINTI	G3R3W0	K	KRKKRKDINTI	F7FBX2	K	KRKKRKDINTI	F1LTP2	*	*	Q923E4	K	KRKKRKDINTI	Q68BG0	K	KRKKRKDVNTI	B1H3J8	K	KRKKRKDINTI	E7F8W3	K	KRKKRKDINTL	Q9VK34	A	RRNKLASVNTF	*	*	*	Q21921	T	VRQKLTNYNSL	*	*	*	*	*	*	Q7S6G9	M	KRAKLMKYNTI	*	*	*
311	Q96EB6	K	PRPFFKFAKEI	G3R3W0	K	PRPFFKFAKEI	F7FBX2	K	PRPFFKFAKEI	F1LTP2	*	*	Q923E4	K	PRPFFKFAKEI	Q68BG0	K	PRPFFKFAKEI	B1H3J8	K	PRPFFKFAKEI	E7F8W3	K	PRPFFKFAKEI	Q9VK34	K	PRPFYKFAREI	*	*	*	Q21921	N	PAPFYNFAREI	*	*	*	*	*	*	Q7S6G9	S	PNIFYSVARDI	*	*	*
83	Q04323	K	AAGEGKPALSE	G3QQS2	K	AAGEGKPVLSE	F6W1K5	K	AAGEGKPILSE	Q499N6	K	AAGESKPVLTE	Q922Y1	R	AAGESRPILTE	*	*	*	Q6GL77	R	DTCEERLPLTE	Q6NXA9	R	EEGNARQPMTE	Q9VSC5	K	ESEEEKKALTE	Q7Q1D3	K	ESTEEKKPLTE	Q9TXH9	I	ESSEAIKPLTA	*	*	*	*	*	*	V5INH4	I	ESTEEIAPLTE	Q10483	I	ETEEEIKKRSP
208	Q04323	K	QEPPTKREYDQ	G3QQS2	K	QEPPTKREYDQ	F6W1K5	K	QEPPTKREYDQ	Q499N6	K	QEPPTKREYDQ	Q922Y1	K	QEPPTKREYDQ	*	*	*	Q6GL77	K	QEPPTKKEYDQ	Q6NXA9	K	GAPPAKKDYDD	Q9VSC5	P	GVKSPPRDYTE	Q7Q1D3	A	SKPAEAKSYTT	Q9TXH9	P	APVAPPKDYST	*	*	*	*	*	*	V5INH4	A	SK--PAASHNE	Q10483	T	TRTPPT----S
154	Q04323	K	ERRREKAEELA	G3QQS2	K	ERRREKAEELA	F6W1K5	K	ERRREKAEELA	Q499N6	K	ERRREKAEELA	Q922Y1	K	ERRREKAEELA	*	*	*	Q6GL77	K	DRRREKQEEKL	Q6NXA9	K	QRRKEKMEDRL	Q9VSC5	K	QRKREKDEEKA	Q7Q1D3	K	QRKREKLESQQ	Q9TXH9	K	DRRREKNEDEI	*	*	*	*	*	*	V5INH4	K	RKRQEKLDDIE	Q10483	K	KIRQQKAEDAE
293	Q04323	K	V---AKKCPS-	G3QQS2	E	TWGSREACLGK	F6W1K5	K	V---AKKCPS-	Q499N6	K	V---AKKCPS-	Q922Y1	K	V---AKKCPS-	*	*	*	Q6GL77	-	VARK-------	Q6NXA9	-	VTKK-------	Q9VSC5	A	MTKTPA-----	Q7Q1D3	-	VTKAP------	Q9TXH9	-	LNRAA------	*	*	*	*	*	*	V5INH4	-	VN---------	Q10483	-	PQW--------
178	Q04323	K	AERAKKYGGSV	G3QQS2	K	AERAKKYGGSV	F6W1K5	K	AERAKKYGGSV	Q499N6	K	AERAQKYGGTV	Q922Y1	K	AERAKKYGGSV	*	*	*	Q6GL77	R	AERARRFGGAG	Q6NXA9	K	EERAQKFGGGS	Q9VSC5	R	AARKAREQKEL	Q7Q1D3	K	AARKAKESGSP	Q9TXH9	K	EARKAKASGQP	*	*	*	*	*	*	V5INH4	K	AERRRKEEEAK	Q10483	E	KRRAAERENKN
96	Q04323	K	RQEQTKRMLEL	G3QQS2	K	RQEQTKRMLEL	F6W1K5	K	RQEQTKRMLEL	Q499N6	K	RQEQTKRMLEL	Q922Y1	K	RQEQTKRMLEL	*	*	*	Q6GL77	K	KEKQTKRMMEL	Q6NXA9	K	RKEQVKRLEDL	Q9VSC5	A	KKAQLALIEEK	Q7Q1D3	A	KKAQLALLEEK	Q9TXH9	L	KAAKVLEIREK	*	*	*	*	*	*	V5INH4	E	KKQRLEELRQK	Q10483	E	LKQAIEALREK
105	Q04323	K	ELVAQKQRERE	G3QQS2	K	ELVAQKQRERE	F6W1K5	K	ELVAQKQRERE	Q499N6	K	ELVAQKQRERE	Q922Y1	K	ELVAQKQRERE	*	*	*	Q6GL77	K	ELIAQKQKERE	Q6NXA9	R	DLMKARQEERR	Q9VSC5	K	EKLKQKRIERE	Q7Q1D3	K	EKMRRKRQERE	Q9TXH9	H	EKIKVHQAKKA	*	*	*	*	*	*	V5INH4	K	QKLAEKRERQA	Q10483	K	EKAKEKKEKER
294	Q04323	K	---AKKCPS--	G3QQS2	A	WGSREACLGKG	F6W1K5	K	---AKKCPS--	Q499N6	K	---AKKCPS--	Q922Y1	K	---AKKCPS--	*	*	*	Q6GL77	-	ARK--------	Q6NXA9	-	TKK--------	Q9VSC5	-	TKTPA------	Q7Q1D3	-	TKAP-------	Q9TXH9	-	NRAA-------	*	*	*	*	*	*	V5INH4	-	N----------	Q10483	-	QW---------
314	Q9Y5I0	K	DFEEKKLYEIS	*	*	*	*	*	*	I6LBW4	K	DFEEIKLYEIP	Q91Y18	K	DFEEIKLYEIP	*	*	*	*	*	*	*	*	*	*	*	*	*	*	*	*	*	*	*	*	*	*	*	*	*	*	*	*	*	*
370	Q86XA9	K	GLLGEKAQLAA	G3S042	K	GLLGEKAQLAA	F7D6Y3	K	GLLGEKAQLAV	F1LSK5	K	GLLGEKAQIAA	Q5PRF0	K	GLLGEKAQIAA	E1C012	K	GLLGEKAQIAA	A0JP94	K	ELLGEKAQLEA	Q8JFV4	K	TLLGEKAQIAA	*	*	*	*	*	*	*	*	*	*	*	*	*	*	*	*	*	*	O42998	Q	RRFLDQSS---
290	Q86XA9	K	SGDMLKGTSSV	G3S042	K	SGDMLKGTSSV	F7D6Y3	K	SGDMLKGTSSV	F1LSK5	K	SGDMLKGSSSV	Q5PRF0	K	SGDMLKGNSSV	E1C012	K	SGDMLKGTSSV	A0JP94	G	GGDMLGGTSVT	Q8JFV4	K	SGDMLKGTSSV	*	*	*	*	*	*	*	*	*	*	*	*	*	*	*	*	*	*	O42998	E	LRILVEN--YH
453	P01730	K	PHRFQKTCSPI	G3QL31	K	PHRFQKTCSPI	P16003	K	PHRFQKTCSPI	P05540	K	SHRMQKSHNLI	Q3TSV7	K	PHRMQKSHNLI	Q9W6V7	K	QRRMYK-----	*	*	*	*	*	*	*	*	*	*	*	*	*	*	*	*	*	*	*	*	*	*	*	*	*	*	*
436	P01730	K	RMSQIKRLLSE	G3QL31	K	RMSQIKRLLSE	P16003	K	RMSQIKRLLSE	P05540	K	RMSQIKRLLSE	Q3TSV7	K	RMSQIKRLLSE	Q9W6V7	K	RMAQAKQYLLE	*	*	*	*	*	*	*	*	*	*	*	*	*	*	*	*	*	*	*	*	*	*	*	*	*	*	*
226	O43482	K	TPDQSKPEN--	G3QDK2	K	TPDQSKPEN--	F7E2E5	K	TPDQSKPEN--	*	*	*	A2AQ14	K	SPHQFKQENQQ	E1BQA1	A	KQNNVAEN---	*	*	*	B8A4N0	N	CTHDVN-----	*	*	*	*	*	*	*	*	*	*	*	*	*	*	*	*	*	*	*	*	*
110	O15143	K	APNENKFAVGS	G3RBK8	I	AIEYTIYVRSQ	F7BKH1	K	APNENKFAVGS	O88656	K	APNENKFAVGS	Q9WV32	K	APNENKFAVGS	Q5ZI99	K	SPKENKFAVGS	Q6DF56	K	SPKENKFAVGS	Q7T372	K	SPKENKFAVGS	*	*	*	*	*	*	*	*	*	*	*	*	*	*	*	*	*	*	*	*	*
308	O15143	K	QNLDKKASSEG	G3RBK8	K	QNLDKKASSEG	F7BKH1	K	QNLDKKASSEG	O88656	K	QNLDKKASSEG	Q9WV32	K	QNLDKKASSEG	Q5ZI99	K	QNLDKKASSDT	Q6DF56	K	QNLDKKASSDT	Q7T372	K	QNLDKKATTES	*	*	*	*	*	*	*	*	*	*	*	*	*	*	*	*	*	*	*	*	*
82	O15143	K	YVWTLKGRTWK	G3RBK8	E	MATHCEASTHS	F7BKH1	K	YVWTLKGRTWK	O88656	K	YVWTLKGRTWK	Q9WV32	K	YVWTLKGRTWK	Q5ZI99	K	YVWTLKGNVWK	Q6DF56	R	YVWTLRNNVWK	Q7T372	K	YVWTLKGDAWK	*	*	*	*	*	*	*	*	*	*	*	*	*	*	*	*	*	*	*	*	*
138	O15143	K	VCKHIKKPIRS	G3RBK8	K	VCKHIKKPIRS	F7BKH1	K	VCKHIKKPIRS	O88656	K	VCKHIKKPIRS	Q9WV32	K	VCKHIKKPIRS	Q5ZI99	K	VCKHIKKPIRS	Q6DF56	K	VCKHIKKPIRS	Q7T372	K	VCKHIKKPIRS	*	*	*	*	*	*	*	*	*	*	*	*	*	*	*	*	*	*	*	*	*
176	Q8IUF1	K	SKYGLKHLAEE	*	*	*	F7BLV9	K	SKYGLKHLTEE	*	*	*	*	*	*	F1NAT4	Q	AKHGLQHLTEE	*	*	*	*	*	*	*	*	*	*	*	*	*	*	*	*	*	*	*	*	*	*	*	*	*	*	*
258	Q8IUF1	K	GISLQKKLQHV	*	*	*	F7BLV9	K	GISLQKKLQHV	*	*	*	*	*	*	F1NAT4	K	GISLQKKLENM	*	*	*	*	*	*	*	*	*	*	*	*	*	*	*	*	*	*	*	*	*	*	*	*	*	*	*
69	Q8IUF1	K	TEQHSKRVAVI	*	*	*	F7BLV9	K	TEQHSKRVAVI	*	*	*	*	*	*	F1NAT4	K	TEQHSKRIAVI	*	*	*	*	*	*	*	*	*	*	*	*	*	*	*	*	*	*	*	*	*	*	*	*	*	*	*
325	Q8IUF1	K	VSIKDKSQQVI	*	*	*	F7BLV9	K	VSIKDKPQQVI	*	*	*	*	*	*	F1NAT4	-	---------VI	*	*	*	*	*	*	*	*	*	*	*	*	*	*	*	*	*	*	*	*	*	*	*	*	*	*	*
214	Q8IUF1	K	PEEDVKKLRAT	*	*	*	F7BLV9	K	PEEDVKKLRMT	*	*	*	*	*	*	F1NAT4	N	SGEELNKVRAS	*	*	*	*	*	*	*	*	*	*	*	*	*	*	*	*	*	*	*	*	*	*	*	*	*	*	*
370	Q8IUF1	K	DKDILKQLFIA	*	*	*	F7BLV9	K	DKDILKQLFIA	*	*	*	*	*	*	F1NAT4	K	NKEIIKEVFIE	*	*	*	*	*	*	*	*	*	*	*	*	*	*	*	*	*	*	*	*	*	*	*	*	*	*	*
126	Q8IUF1	K	ENLMQKKGKFD	*	*	*	F7BLV9	K	ENLMQKKGKFD	*	*	*	*	*	*	F1NAT4	K	ENLMQKRGKFD	*	*	*	*	*	*	*	*	*	*	*	*	*	*	*	*	*	*	*	*	*	*	*	*	*	*	*
348	Q8IUF1	K	TPVSWKDDTER	*	*	*	F7BLV9	K	TPVSWKDDTER	*	*	*	*	*	*	F1NAT4	K	TAVAWKEDEKR	*	*	*	*	*	*	*	*	*	*	*	*	*	*	*	*	*	*	*	*	*	*	*	*	*	*	*
55	Q8IUF1	K	YLGAGKTTLLN	*	*	*	F7BLV9	K	YLGAGKTTLLN	*	*	*	*	*	*	F1NAT4	K	YLGAGKTTLLN	*	*	*	*	*	*	*	*	*	*	*	*	*	*	*	*	*	*	*	*	*	*	*	*	*	*	*
204	Q8IUF1	K	AILINKTDLVP	*	*	*	F7BLV9	K	IILINKTDLVP	*	*	*	*	*	*	F1NAT4	K	LIIINKTDLVS	*	*	*	*	*	*	*	*	*	*	*	*	*	*	*	*	*	*	*	*	*	*	*	*	*	*	*
41	Q8IUF1	K	SGLGAKIPVTI	*	*	*	F7BLV9	K	SGLGAKIPVTI	*	*	*	*	*	*	F1NAT4	K	PGSGRKIPVTI	*	*	*	*	*	*	*	*	*	*	*	*	*	*	*	*	*	*	*	*	*	*	*	*	*	*	*
366	Q6IRT1	K	LMHSGKSIRTV	*	*	*	F7AYT8	K	LMHSGKSIRTV	P12711	N	LMHSGNSIRTV	Q6P5I3	D	LMHSGDSIRTV	Q5ZK81	K	LLHKGKSIRTV	Q5HZT1	K	LMHAGKSIRGV	Q6NXA6	K	LMHAGKSIRAV	P46415	E	LMHKGESIRSI	Q7Q8X4	K	LMHEGKSIRSV	*	*	*	Q6CR27	D	DLHHGDCLRTV	P32771	D	DLHNGDCLRTV	Q1K6M8	D	VMHQGDCVRAV	O74540	N	DMHNGNCIKTV
233	Q6IRT1	K	KFARAKEFGAT	*	*	*	F7AYT8	K	KFARAKEFGAT	P12711	K	KFAKAKEFGAT	Q6P5I3	K	KFAKAKEFGAS	Q5ZK81	K	TYAKAKEFGAA	Q5HZT1	T	KFVKATEFGAT	Q6NXA6	K	KFEIAKKFGAT	P46415	K	KFELAKKFGFT	Q7Q8X4	K	KFEIAKQFGCT	*	*	*	Q6CR27	M	KKQWSMDFGAT	P32771	S	KKQYCSQFGAT	Q1K6M8	R	KEEWSRKFGAT	O74540	M	KKNWAMSFGAT
323	Q6IRT1	K	AFGGWKSVESV	*	*	*	F7AYT8	K	AFGGWKSVESV	P12711	K	AFGGWKSVESV	Q6P5I3	K	AFGGWKSVESV	Q5ZK81	K	AFGGWKSVDSV	Q5HZT1	K	AFGGWKSVDSV	Q6NXA6	K	AFGGWKSVESV	P46415	R	AFGGWRSVSDV	Q7Q8X4	K	AFGGWKSVESV	*	*	*	Q6CR27	K	AFGGIKGRSEM	P32771	K	AFGGIKGRSEM	Q1K6M8	K	AFGGVKGRSQL	O74540	K	AFGGVKGRSQL
113	Q6IRT1	K	TNLCQKIRVTQ	*	*	*	F7AYT8	K	TNLCQKIRVTQ	P12711	K	TNLCQKIRVTQ	Q6P5I3	K	TNLCQKIRVTQ	Q5ZK81	K	TNLCQKIRVTQ	Q5HZT1	K	TNLCQKIRITQ	Q6NXA6	K	TNLCQKIRVTQ	P46415	K	TNLCQKIRLTQ	Q7Q8X4	K	TNLCPK-----	*	*	*	Q6CR27	S	TNLCGSVRATQ	P32771	A	TNLCGAVRATQ	Q1K6M8	K	TNLCGKIRATQ	O74540	R	TNLCGRIRTTQ
97	Q9C0B5	K	KTVEIKGIQVR	G3QDT7	K	KTVEIKGIQVR	F7HSQ6	K	KTVEIKGIQVR	Q2THW7	K	KTVEIKGIQVR	Q8VDZ4	K	KTVEIKGIQVR	Q2THW5	T	SGPRDTGIQVG	Q2THW2	R	KTVEVRGVQVR	E7FBS9	R	KTVEVRGIQVR	*	*	*	*	*	*	*	*	*	*	*	*	*	*	*	*	*	*	*	*	*
224	Q9C0B5	K	EQVTGKFRGGV	G3QDT7	K	EQVTGKFRGGV	F7HSQ6	K	EQVTGKFRGGV	Q2THW7	K	EQVTGKFRGGV	Q8VDZ4	K	EQVTGKFRGGV	Q2THW5	K	EQVTGKFRGGV	Q2THW2	K	EQVTGKFRGGV	E7FBS9	K	EQVTGKFRGGV	*	*	*	*	*	*	*	*	*	*	*	*	*	*	*	*	*	*	*	*	*
178	Q7L8W6	K	DKHLGKTLDQM	G3RHL7	K	DKHLGKTLDQM	H9G1H7	K	DKHLGKTLDQM	Q5M9F5	K	DKHLGKTLGEM	Q9CQ28	K	DKHLGKTLVEM	F1P550	K	DKHLGKTLDQM	*	*	*	A2RV01	K	DKHLGKSLAEM	Q8MRI4	K	DRHLGKSLREM	Q7PYH6	K	DRHLGKSLKEL	Q966L4	K	EQHLGKTLSEM	Q6CQH8	K	QNHLGKSLPEI	Q12429	M	EKHLGMSLPMM	Q7SH59	N	SFLWTNVADRL	Q9USQ7	K	RKDLGKSLAEM
174	Q7L8W6	K	GLDPDKHLGKT	G3RHL7	K	GLDPDKHLGKT	H9G1H7	K	GLDPDKHLGKT	Q5M9F5	K	GLDPDKHLGKT	Q9CQ28	K	GLDPDKHLGKT	F1P550	K	GLDPDKHLGKT	*	*	*	A2RV01	K	GLHPDKHLGKS	Q8MRI4	R	GLVPDRHLGKS	Q7PYH6	R	GLMPDRHLGKS	Q966L4	Q	GLG-EQHLGKT	Q6CQH8	N	GLN-QNHLGKS	Q12429	K	GLN-EKHLGMS	Q7SH59	F	GLDDSFLWTNV	Q9USQ7	K	GLT-RKDLGKS
101	Q7L8W6	K	LYELLKLV-KE	G3RHL7	K	LYELLKLV-KE	H9G1H7	K	LYELLKLV-KE	Q5M9F5	K	LYELLKLV-KE	Q9CQ28	K	LYELLKLV-KE	F1P550	K	LYHLLKLV-KD	*	*	*	A2RV01	K	LYQLLKHV-KE	Q8MRI4	E	LYSLLETC-KH	Q7PYH6	A	LYELLAEV-QR	Q966L4	C	LFELLCEVKKH	Q6CQH8	R	LYKLLRKIQLD	Q12429	R	LFELLRTVKDK	Q7SH59	L	MIPLLLAIKRA	Q9USQ7	K	LYRLIKRVLTN
192	Q7L8W6	K	LIELSKKY---	G3RHL7	K	LIELSKKY---	H9G1H7	K	LIELSKKY---	Q5M9F5	K	LLELSKKY---	Q9CQ28	K	LLELSKKY---	F1P550	E	LLEVSEKY---	*	*	*	A2RV01	E	LHELSEKY---	Q8MRI4	D	LLKMRDKY---	Q7PYH6	D	LLLMRDKY---	Q966L4	D	MKVLQDKY---	Q6CQH8	S	MLKLNSLY---	Q12429	Q	LQKLNQLY---	Q7SH59	R	VARSMRRFGTA	Q9USQ7	K	LLTLNKKF---
120	O14983	K	AIEALKEY--E	G3SHD7	P	LPLHVPTLKER	*	*	*	Q64578	K	AIEALKEY--E	Q8R429	K	AIEALKEY--E	P13585	K	AIEALKEY--E	F6X5Z9	K	AIEALKEY--E	Q5U3A4	K	AIEALKEY--E	*	*	*	*	*	*	*	*	*	*	*	*	*	*	*	*	*	*	*	*	*
252	O14983	K	TPLQQKLDEFG	G3SHD7	K	TPLQQKLDEFG	*	*	*	Q64578	K	TPLQQKLDEFG	Q8R429	K	TPLQQKLDEFG	P13585	K	TPLQQKLDEFG	F6X5Z9	K	TPLQQKLDEFG	Q5U3A4	K	TPLQQKLDEFG	*	*	*	*	*	*	*	*	*	*	*	*	*	*	*	*	*	*	*	*	*
515	O14983	K	NKMFVKGAPEG	G3SHD7	K	NKMFVKGAPEG	*	*	*	Q64578	K	NKMFVKGAPEG	Q8R429	K	NKMFVKGAPEG	P13585	K	NKMFVKGAPEG	F6X5Z9	K	NKMFVKGAPEG	Q5U3A4	K	NKMFVKGAPEG	*	*	*	*	*	*	*	*	*	*	*	*	*	*	*	*	*	*	*	*	*
329	O14983	K	RRMAKKNAIVR	G3SHD7	K	RRMAKKNAIVR	*	*	*	Q64578	K	RRMAKKNAIVR	Q8R429	K	RRMAKKNAIVR	P13585	K	RRMAKKNAIVR	F6X5Z9	K	RRMAKKNAIVR	Q5U3A4	K	RRMAKKNAIVR	*	*	*	*	*	*	*	*	*	*	*	*	*	*	*	*	*	*	*	*	*
758	O14983	K	IYNNMKQFIRY	G3SHD7	K	IYNNMKQFIRY	*	*	*	Q64578	K	IYNNMKQFIRY	Q8R429	K	IYNNMKQFIRY	P13585	K	IYNNMKQFIRY	F6X5Z9	K	IYNNMKQFIRY	Q5U3A4	K	IYNNMKQFIRY	*	*	*	*	*	*	*	*	*	*	*	*	*	*	*	*	*	*	*	*	*
128	O14983	K	EPEMGKVYRAD	G3SHD7	P	RPTLPPVSSSS	*	*	*	Q64578	K	EPEMGKVYRAD	Q8R429	K	EPEMGKVYRAD	P13585	K	EPEMGKVYRAD	F6X5Z9	K	EPEMGKVYRSD	Q5U3A4	K	EPEMGKVYRSD	*	*	*	*	*	*	*	*	*	*	*	*	*	*	*	*	*	*	*	*	*
205	O14983	K	VNQDKKNMLFS	G3SHD7	K	VNQDKKNMLFS	*	*	*	Q64578	K	VNQDKKNMLFS	Q8R429	K	VNQDKKNMLFS	P13585	K	VNQDKKNMLFS	F6X5Z9	K	VNQDKKNMLFS	Q5U3A4	K	VNQDKKNMLFS	*	*	*	*	*	*	*	*	*	*	*	*	*	*	*	*	*	*	*	*	*
328	O14983	K	TRRMAKKNAIV	G3SHD7	K	TRRMAKKNAIV	*	*	*	Q64578	K	TRRMAKKNAIV	Q8R429	K	TRRMAKKNAIV	P13585	K	TRRMAKKNAIV	F6X5Z9	K	TRRMAKKNAIV	Q5U3A4	K	TRRMAKKNAIV	*	*	*	*	*	*	*	*	*	*	*	*	*	*	*	*	*	*	*	*	*
713	O14983	K	APALKKAEIGI	G3SHD7	K	APALKKAEIGI	*	*	*	Q64578	K	APALKKAEIGI	Q8R429	K	APALKKAEIGI	P13585	K	APALKKAEIGI	F6X5Z9	K	APALKKAEIGI	Q5U3A4	K	APALKKAEIGI	*	*	*	*	*	*	*	*	*	*	*	*	*	*	*	*	*	*	*	*	*
106	O60925	K	LERSVKEAEDN	G3RMK5	K	LERSVKEAEDN	F7FK57	K	LERSVKEAEDN	D3ZX38	K	LERSVKEAEDN	Q9CQF7	K	LERSVKEAEDN	F1NDS5	K	LERSVKEAEDN	F7BI81	K	LERSVKDAEDN	Q5D016	K	LERSVKDAEDN	Q9VMH8	K	LQKSLKSQEDG	Q7Q0Q5	K	LIKNLKEQEES	Q17827	V	LEKGLVEAETN	Q6CXQ9	D	LQTTVDNTVES	*	*	*	Q1K950	K	LETTAKNSQEH	*	*	*
303	P40939	K	YPAPLKIIDVV	G3SJ02	K	YPAPLKIIDVV	F7FRK6	K	YPAPLKIIDVV	Q64428	K	YPAPLKIIDAV	Q8BMS1	K	YPAPLKIIDAV	F1NI29	K	YPAPLKIIEVV	Q6P4Y3	K	YPAPLKIIEVV	A7YT47	K	YPAPLKIIECI	Q9V397	K	YPAPLKILDVI	Q7Q3A1	K	YPAPLKILDVI	Q9GYT0	K	YPAPLKILDVV	*	*	*	*	*	*	*	*	*	*	*	*
625	P40939	K	TQMVSKGFLGR	G3SJ02	K	TQMVSKGFLGR	F7FRK6	K	TQMVSKGFLGR	Q64428	K	KLMVSKGFLGR	Q8BMS1	K	KQMVSKGFLGR	F1NI29	K	KLMVQKGFLGR	Q6P4Y3	K	KAMVAKGFLGR	A7YT47	K	KTMVQKGFKGR	Q9V397	A	NDLVLAGFLGR	Q7Q3A1	A	EDLVKAGFMGR	Q9GYT0	A	SELVKAGHKGR	*	*	*	*	*	*	*	*	*	*	*	*
728	P40939	K	LYGAQKIVDRL	G3SJ02	K	LYGAQKIVDRL	F7FRK6	T	LYGAQTIVDRL	Q64428	K	LYGAQKVVDRL	Q8BMS1	K	LYGAQKVVDRL	F1NI29	Q	SYGAKQLVDKL	Q6P4Y3	R	AFGAKRIVEKM	A7YT47	K	SYGADKLIQKM	Q9V397	K	QYGAGKLVSKM	Q7Q3A1	R	QYGAERLVSKM	Q9GYT0	K	LYGADKLVKSM	*	*	*	*	*	*	*	*	*	*	*	*
320	P51116	K	QEIVDKSGVVR	G3S2H6	K	QEIVDKSGVVR	F6ZDG6	K	QEIVDKSGVVR	B1H2A6	K	QEIVDKSGVVR	Q6P5B5	K	QEIVDKSGVVR	*	*	*	*	*	*	Q6NY99	K	QEIVDKSGVVR	Q9NFU0	K	QEIVDKSGVFR	*	*	*	*	*	*	*	*	*	*	*	*	*	*	*	*	*	*
512	P51116	K	ISSVLKDPDSN	G3S2H6	K	ISSVLKDPDSN	F6ZDG6	K	ISSVLKDPDSN	B1H2A6	K	ISSVLKDPDSN	Q6P5B5	K	ISSVLKDPDSN	*	*	*	*	*	*	Q6NY99	R	ISSVLRDPDSN	Q9NFU0	D	RPPRNDQQNGR	*	*	*	*	*	*	*	*	*	*	*	*	*	*	*	*	*	*
80	Q5T1C6	K	RLPSYKRTPTE	G3QYJ5	K	RLPSYKRTPTE	F7CSA1	K	RLPSYKRIPAE	Q566R0	R	RLPSYRQNPPQ	Q3UUI3	R	RMPSHRQNPTR	*	*	*	*	*	*	F8W5N5	N	KLPSYNRSIKH	*	*	*	*	*	*	*	*	*	Q6CP85	L	LDESALQTLHR	*	*	*	*	*	*	*	*	*
74	Q5T1C6	K	-DGSWKRLPSY	G3QYJ5	K	-DGSWKRLPSY	F7CSA1	K	-DGSWKRLPSY	Q566R0	K	-DGSWKRLPSY	Q3UUI3	K	-DGSWKRMPSH	*	*	*	*	*	*	F8W5N5	R	KTGPWRKLPSY	*	*	*	*	*	*	*	*	*	Q6CP85	H	-VKPWHLDESA	*	*	*	*	*	*	*	*	*
274	Q8WTT2	K	ITPSYKIRPLT	G3SG24	K	ITPSYKIRPLT	F7GTD9	K	ITPSYKIRPLT	D4AB23	K	ITPSYKIRPLT	Q8VI84	K	ITPSYKIRPLT	E1BXA0	K	IAPSYKIRPLT	F6WF22	K	ITPSYKIRPLT	Q6DRN3	R	IVPAYRIRPLT	Q9VI82	R	ILPEYRVGQVD	Q7Q8N8	R	IVPEYRIGIVD	P91136	A	ILPGYAIREQT	Q6CRE3	R	IIPGYRIRPLT	Q07896	R	IIPGYRIRPLT	Q7RZM7	R	VIPGYRIRPAS	O94288	K	IIPGYKIRPLS
270	Q96DI7	K	RPFAPKERCVK	G3QFE7	K	RPFAPKERCVK	Q3YAR3	K	RPFAPKERCVK	D4A944	K	RPFAPKERCVK	Q6PE01	K	RPFAPKERCVK	Q5ZKW7	K	RPFAPKERCVK	Q5BL75	K	RPFAPKERCVK	Q7ZTY9	K	RPFAPKERCVK	Q9VPL0	G	RPYAPGERCVK	Q7QG51	A	RPYVPAERCVK	O02097	A	RPFVPAQRLVA	*	*	*	*	*	*	Q7S5P6	A	RPFAPADRHIR	O94620	A	KPFASAQRQLQ
617	P29317	K	CVTRQKVIGAG	G3QZA5	K	CVTRQKVIGAG	Q1HKZ4	K	CVTRQKVIGAG	D3ZBN3	K	CVSRQKVIGAG	Q03145	K	CVARQKVIGAG	F1NP16	K	SITRQKVIGAG	Q6DII4	K	SITRQKVIGAG	E7F533	K	HITKQKVIGAG	*	*	*	*	*	*	*	*	*	*	*	*	*	*	*	*	*	*	*	*	*
778	P29317	K	TTSGGKIPIRW	G3QZA5	K	TTSGGKIPIRW	Q1HKZ4	K	TTSGGKIPIRW	D3ZBN3	K	TTSGGKIPIRW	Q03145	K	TTSGGKIPIRW	F1NP16	K	TTSGGKIPIRW	Q6DII4	K	TTSGGKIPIRW	E7F533	K	TTSGGKIPIRW	*	*	*	*	*	*	*	*	*	*	*	*	*	*	*	*	*	*	*	*	*
141	P29317	K	KRLFTKIDTIA	G3QZA5	K	KRLFTKIDTIA	Q1HKZ4	K	KRLFTKIDTIA	D3ZBN3	K	KRQFTKIDTIA	Q03145	K	KRQFTKIDTIA	F1NP16	K	KRQFKKIDTIA	Q6DII4	K	KRQFRKIDTIA	E7F533	K	KGLFRKVATIA	*	*	*	*	*	*	*	*	*	*	*	*	*	*	*	*	*	*	*	*	*
882	P29317	K	APDSLKTLADF	G3QZA5	K	APDSLKTLADF	Q1HKZ4	K	APDSLKTLADF	D3ZBN3	K	APDSLKTLADF	Q03145	K	APDSLKTLADF	F1NP16	K	APDSLKALADF	Q6DII4	K	APDSLKTLADF	E7F533	K	SPDSLKPIADF	*	*	*	*	*	*	*	*	*	*	*	*	*	*	*	*	*	*	*	*	*
586	P29317	K	QLKPLKTYVDP	G3QZA5	K	QLKPLKTYVDP	Q1HKZ4	K	QLKPLKTYVDP	D3ZBN3	K	QLKPLKTYVDP	Q03145	K	QLKPLKTYVDP	F1NP16	K	QLKPLKTYVDP	Q6DII4	K	QLKPLKTYVDP	E7F533	K	QLKPLKTYVDP	*	*	*	*	*	*	*	*	*	*	*	*	*	*	*	*	*	*	*	*	*
686	P29317	K	VISKYKPMMII	G3QZA5	K	VVSKYKPMMII	Q1HKZ4	K	VVSKYKPMMII	D3ZBN3	K	VVSKYKPMMII	Q03145	K	VVSKYKPMMII	F1NP16	K	VVSKHKPFMIV	Q6DII4	K	VVSRYKPMMIV	E7F533	K	VVTKFKHAMIV	*	*	*	*	*	*	*	*	*	*	*	*	*	*	*	*	*	*	*	*	*
162	P29317	K	EARHVKLNVEE	G3QZA5	K	EARHVKLNVEE	Q1HKZ4	K	EARHVKLNVEE	D3ZBN3	K	EARNVKLNVEE	Q03145	K	EARNVKLNVEE	F1NP16	K	ETRNVKLNVEV	Q6DII4	K	ASRNVKVNVEV	E7F533	K	---KMKMNTET	*	*	*	*	*	*	*	*	*	*	*	*	*	*	*	*	*	*	*	*	*
655	P29317	K	AGYTEKQRVDF	G3QZA5	K	AGYTEKQRVDF	Q1HKZ4	K	AGYTEKQRVDF	D3ZBN3	K	AGYTEKQRVDF	Q03145	K	AGYTEKQRVDF	F1NP16	K	VGYTEKQRVDF	Q6DII4	K	AGYTEKQRIDF	E7F533	K	PGYTEKQRQDF	*	*	*	*	*	*	*	*	*	*	*	*	*	*	*	*	*	*	*	*	*
945	P29317	K	TNDDIKRIGVR	G3QZA5	K	TNDDIKRIGVR	Q1HKZ4	K	TNDDIKRIGVR	D3ZBN3	K	SNDDIKRIGVR	Q03145	K	SNEDIKRIGVR	F1NP16	K	TSDDLKKIGVR	Q6DII4	K	NQDDIKHLGIR	E7F533	R	KSEDIRNIGVR	*	*	*	*	*	*	*	*	*	*	*	*	*	*	*	*	*	*	*	*	*
578	P29317	K	DVYFSKSEQLK	G3QZA5	K	DVYFSKSEQLK	Q1HKZ4	K	DVYFSKSEQLK	D3ZBN3	K	DVYFSKSEQLK	Q03145	K	DVRFSKSEQLK	F1NP16	K	DVYFSKSDQLK	Q6DII4	K	DIYFSKPEQLK	E7F533	S	DTYFSSPDQLK	*	*	*	*	*	*	*	*	*	*	*	*	*	*	*	*	*	*	*	*	*
583	P29317	K	KSEQLKPLKTY	G3QZA5	K	KSEQLKPLKTY	Q1HKZ4	K	KSEQLKPLKTY	D3ZBN3	K	KSEQLKPLKTY	Q03145	K	KSEQLKPLKTY	F1NP16	K	KSDQLKPLKTY	Q6DII4	K	KPEQLKPLKTY	E7F533	K	SPDQLKPLKTY	*	*	*	*	*	*	*	*	*	*	*	*	*	*	*	*	*	*	*	*	*
136	P29317	K	GTNFQKRLFTK	G3QZA5	K	GTNFQKRLFTK	Q1HKZ4	K	GTNFQKRLFTK	D3ZBN3	K	GTNFQKRQFTK	Q03145	K	GTNFQKRQFTK	F1NP16	K	GTNFQKRQFKK	Q6DII4	K	GTNFQKRQFRK	E7F533	K	GTAFRKGLFRK	*	*	*	*	*	*	*	*	*	*	*	*	*	*	*	*	*	*	*	*	*
639	P29317	K	TSSGKKEVPVA	G3QZA5	K	TSSGKKEVPVA	Q1HKZ4	K	TSSGKKEVPVA	D3ZBN3	K	SSSGKKEIPVA	Q03145	K	ASSGKKEIPVA	F1NP16	K	--QGKKEVPVA	Q6DII4	K	L-PGKKEVPVA	E7F533	K	A-PSRKEVAVA	*	*	*	*	*	*	*	*	*	*	*	*	*	*	*	*	*	*	*	*	*
379	Q8WWN8	K	LQSCLKEQRLL	G3RJX5	K	LQSCLKEQRLL	F6YQS1	K	LQSCLKEQRLL	D4ADI5	*	*	Q8R5G7	K	LQSCLKEQRLL	E1C2Q5	M	LQQKVMDQHL-	F6ZEB9	V	MYLESVVHDLV	E7FFL7	K	LQERVKEQ--L	*	*	*	*	*	*	H2KZV4	-	-----------	*	*	*	*	*	*	*	*	*	*	*	*
135	Q5VWP2	K	SPVTLKEAYVQ	G3RRA4	K	SPVTLKEAYVQ	F7CJC7	K	SPVTLKEAYVQ	Q5XIV0	K	SPVTLKEAYVQ	Q5SSF7	K	SPVTLKEAYVQ	Q5ZL95	K	SPVTLKEAYIQ	F6UR58	K	SPLTLKEAYVQ	Q7ZUP1	K	TPMTLKEAYVQ	Q8SXN9	K	YTCSLKEAYVG	A0NDT1	K	TQCSLKEAYVG	Q95R13	K	DFETLKDVYIR	*	*	*	*	*	*	*	*	*	*	*	*
49	Q5VWP2	K	LEITLKDIVQT	G3RRA4	K	LEITLKDIVQT	F7CJC7	K	LEITLKDIVQT	Q5XIV0	K	LEITLKDIVQT	Q5SSF7	K	LEITLKDIVQT	Q5ZL95	K	LKITLKDIVQT	F6UR58	K	LKITLKDIVQK	Q7ZUP1	K	LEVRLKDIVQM	Q8SXN9	K	LEVKLKDLVNL	A0NDT1	K	LEVKLKDLVNI	Q95R13	I	ISTKLINLIRC	*	*	*	*	*	*	*	*	*	*	*	*
65	Q5VWP2	K	--AGIKVHDVR	G3RRA4	K	--AGIKVQDVR	F7CJC7	K	--AGIKVQDVR	Q5XIV0	K	--AGIKVQDVR	Q5SSF7	N	--AGINVQDVR	Q5ZL95	A	--AGIAVHDVR	F6UR58	K	--AGIKVRDVR	Q7ZUP1	M	--RGIMVKDVR	Q8SXN9	L	GGAGVLVKDIR	A0NDT1	T	GGAGMTVKDIR	Q95R13	E	--VQVEARDVR	*	*	*	*	*	*	*	*	*	*	*	*
126	Q5VWP2	K	PEGVNKLKISP	G3RRA4	K	PEGVNKLKISP	F7CJC7	K	PEGVNKLKISP	Q5XIV0	K	PEGVNKLKISP	Q5SSF7	K	PEGVNKLKISP	Q5ZL95	K	PEGVSKLKISP	F6UR58	K	PEGVNKEKISP	Q7ZUP1	K	PEGVNKEKITP	Q8SXN9	K	PEGVCKRRIYT	A0NDT1	K	PEGVVKRKITQ	Q95R13	K	PDNIGKEKFDF	*	*	*	*	*	*	*	*	*	*	*	*
303	Q5VWP2	K	-EERSKYDYLM	G3RRA4	K	-EERSKYDYLM	F7CJC7	K	-EERSKYDYLM	Q5XIV0	K	-EERSKYDYLM	Q5SSF7	K	-EERSKYDYLM	Q5ZL95	K	-EERSKYDYLM	F6UR58	K	-EEKSKYDYLM	Q7ZUP1	K	-EERNKYNYLM	Q8SXN9	Q	-EEPLQYQYLM	A0NDT1	Q	-EEHLQHQYLM	Q95R13	K	VTGQAKYDFLM	*	*	*	*	*	*	*	*	*	*	*	*
234	Q5VWP2	K	RLIATKNPEEI	G3RRA4	K	RLIATKNPEEI	F7CJC7	K	RLIATKNPEEI	Q5XIV0	K	RLIATKNPEEI	Q5SSF7	K	RLIATKNPEEI	Q5ZL95	K	KLIATKNPEEI	F6UR58	K	KLISTKNPEEI	Q7ZUP1	K	KTIATKRPEEI	Q8SXN9	R	KLISTRQPEEI	A0NDT1	R	KLISTRQPEEI	Q95R13	V	RLIDTVKPEEI	*	*	*	*	*	*	*	*	*	*	*	*
246	Q5VWP2	K	GGGLLKYSNLL	G3RRA4	K	GGGLLKYSNLL	F7CJC7	K	GGGLLKYSNLL	Q5XIV0	K	GGGLLKYSNLL	Q5SSF7	K	GGGLLKYSNLL	Q5ZL95	K	GGGLLKYSNLL	F6UR58	K	GGGLMKYSNLL	Q7ZUP1	K	GGGLLKYCNLL	Q8SXN9	K	GGGLLKYCNLL	A0NDT1	K	GGGLLKYCNLL	Q95R13	K	GGGLLKYCHLI	*	*	*	*	*	*	*	*	*	*	*	*
168	Q5VWP2	K	KNVELKFVDSI	G3RRA4	K	KNVELKFVDSI	F7CJC7	K	KNVELKFVDSI	Q5XIV0	K	RNVELKFVDSI	Q5SSF7	K	RNVELKFVDSI	Q5ZL95	K	RNVELKFVDCI	F6UR58	K	RNIELKFVTSI	Q7ZUP1	K	RNVELKFVDSI	Q8SXN9	K	KNVELKFVDTM	A0NDT1	K	KNVELKFVDTM	Q95R13	K	RCIELKFVNKM	*	*	*	*	*	*	*	*	*	*	*	*
264	Q5VWP2	K	DQEEIKTLERY	G3RRA4	K	DQEEIKTLERY	F7CJC7	K	DQEEIKTLERY	Q5XIV0	K	DQEEIKTLERY	Q5SSF7	K	DQEEIKTLERY	Q5ZL95	K	DKDEIKTLERY	F6UR58	K	DKEQIKSLERY	Q7ZUP1	K	DPDEFKALERY	Q8SXN9	K	DSQLIKTLERY	A0NDT1	K	DPQRIKTLERY	Q95R13	R	KPWNCRKLERY	*	*	*	*	*	*	*	*	*	*	*	*
128	Q5VWP2	K	GVNKLKISPVT	G3RRA4	K	GVNKLKISPVT	F7CJC7	K	GVNKLKISPVT	Q5XIV0	K	GVNKLKISPVT	Q5SSF7	K	GVNKLKISPVT	Q5ZL95	K	GVSKLKISPVT	F6UR58	K	GVNKEKISPLT	Q7ZUP1	K	GVNKEKITPMT	Q8SXN9	R	GVCKRRIYTCS	A0NDT1	K	GVVKRKITQCS	Q95R13	K	NIGKEKFDFET	*	*	*	*	*	*	*	*	*	*	*	*
81	Q92973	K	SGLILKNNVKA	G3SJT7	K	SGLILKNNVKA	F7H4P5	K	SGLILKNNVKA	F1LQP9	K	SGLILKNNVKA	Q8BFY9	K	SGLILKNNVKA	F1NSW3	K	SGLILKNNVKA	F6ZF74	K	SGLILKNNVKA	*	*	*	Q9VRV8	K	SGLILKNNIRM	Q7Q6E8	K	SGLILKNNIRI	O62333	-	-----------	Q6CUK1	K	AGILLKNCILG	P38217	K	AGMLLKNSMLG	Q1K804	K	AALMLKNNIKN	O14089	K	AGLLLKNNVRV
495	Q92973	K	MTELLKRILDS	G3SJT7	K	MTELLKRILDS	F7H4P5	K	MTELLKRILDS	F1LQP9	K	MTELLKRILDS	Q8BFY9	K	MTELLKRILDS	F1NSW3	Q	MTELLQRILDS	F6ZF74	K	MTELLKRILDS	*	*	*	Q9VRV8	K	MEELLKRILDS	Q7Q6E8	K	MKELLKRILDA	O62333	R	LEQLLRCSLDG	Q6CUK1	E	LNPIMETLLDK	P38217	N	LEPIINTLMDK	Q1K804	K	MDGILKKMLDK	O14089	R	LQGLLRMVVDN
385	Q92973	K	DWNLRKCSAAA	G3SJT7	K	DWNLSKSEREK	F7H4P5	K	DWNLRKCSAAA	F1LQP9	K	DWNLRKCSAAA	Q8BFY9	K	DWNLRKCSAAA	F1NSW3	K	DWNLRKCSAAA	F6ZF74	K	DWNIRKCSAAA	*	*	*	Q9VRV8	K	EWNLRKCSAAA	Q7Q6E8	K	DWNLRKCSAAA	O62333	-	-----------	Q6CUK1	K	EWNLRKCAASV	P38217	K	QWNLRKCSAAT	Q1K804	K	KWTLRKCSAAA	O14089	K	DWNLRKCSAAA
192	Q92973	K	FLQFFK--HSS	G3SJT7	L	LSSVFL--ADS	F7H4P5	K	FLQFFK--HSS	F1LQP9	K	FLQFFK--HSS	Q8BFY9	K	FLQFFK--HSS	F1NSW3	K	FLQFFK--HSS	F6ZF74	K	FLQFFK--HSS	*	*	*	Q9VRV8	K	FLEYFK--HSS	Q7Q6E8	R	FLQFFR--HSS	O62333	-	-----------	Q6CUK1	V	FLTLMV-EGKT	P38217	S	FFRFISNPNFS	Q1K804	R	LIQATR--SAI	O14089	R	FIELAR--HEN
85	Q92973	K	LKNNVKAHFQN	G3SJT7	K	LKNNVKAHFQN	F7H4P5	K	LKNNVKAHFQN	F1LQP9	K	LKNNVKAHFQN	Q8BFY9	K	LKNNVKAHFQN	F1NSW3	K	LKNNVKAHFHN	F6ZF74	K	LKNNVKAHFQN	*	*	*	Q9VRV8	R	LKNNIRMHGTT	Q7Q6E8	R	LKNNIRIHGTE	O62333	-	-----------	Q6CUK1	L	LKNCILGGN--	P38217	L	LKNSMLGGNNL	Q1K804	K	LKNNIKNNYNK	O14089	R	LKNNVRVSSLE
863	Q92973	K	RDMFCKILHGF	G3SJT7	K	RDMFCKV----	F7H4P5	K	RDMFCKV----	F1LQP9	K	RDMFCKILHGF	Q8BFY9	K	RDMFCKILHGF	F1NSW3	-	-----------	F6ZF74	K	RDMFCKILHGF	*	*	*	Q9VRV8	K	HQMIQKILHGF	Q7Q6E8	K	HEMLQKILHGF	O62333	G	RVLFAGILQSF	Q6CUK1	Q	PDPWQQLLM--	P38217	A	SAQISAINF--	Q1K804	N	HEAFQNVINVY	O14089	K	RDMFQKILQGS
327	Q92973	K	DIILLKGDVEE	G3SJT7	K	DIILLKGDVEE	F7H4P5	K	DIILLKGDVEE	F1LQP9	K	DIILLKGDVEE	Q8BFY9	K	DIILLKGDVEE	F1NSW3	K	DIILLKGDVEE	F6ZF74	K	DIILLKGDVEE	*	*	*	Q9VRV8	K	DIILLKGNVEE	Q7Q6E8	K	DIIILKGDVEE	O62333	-	-----------	Q6CUK1	E	EIVVMEASNGD	P38217	E	SIVLLEASNDD	Q1K804	G	DIAILGGA-SD	O14089	G	DLLLLGND-AD
261	P31995	K	STDPVKAAQFE	*	*	*	H9BMP4	E	PTNPDEADKVG	Q63203	-	PS---------	P08101	H	PGNPDHREMGE	*	*	*	*	*	*	*	*	*	*	*	*	*	*	*	*	*	*	*	*	*	*	*	*	*	*	*	*	*	*
417	Q6L8Q7	K	KELLEKLVLYP	*	*	*	F6ZR60	K	KELLEKLVLYP	Q6TUH0	K	KELLEKLALNP	Q3TIU4	K	KELLEKLALNP	*	*	*	*	*	*	Q503X3	K	RQLWEKVSCSP	Q8IP91	K	ESLWNKIKVNA	Q7PW62	R	PLLWDRIRDNQ	*	*	*	*	*	*	*	*	*	*	*	*	*	*	*
427	Q6L8Q7	K	PSAQEKVLQRS	*	*	*	F6ZR60	K	PSAQEKVLQRS	Q6TUH0	K	PLAQEKVLQRS	Q3TIU4	K	PLAQEKVLQRS	*	*	*	*	*	*	Q503X3	K	PSLKEKKKKK-	Q8IP91	R	AQLAERICERS	Q7PW62	R	QPLVERIANRS	*	*	*	*	*	*	*	*	*	*	*	*	*	*	*
202	Q6L8Q7	K	WYKEAKPGAAE	*	*	*	F6ZR60	K	WYKEAKPGAAE	Q6TUH0	K	WYKEVKPGAAE	Q3TIU4	K	WYKEVKPGAAE	*	*	*	*	*	*	Q503X3	S	WFKESSASAYI	Q8IP91	K	WFKAKKPT---	Q7PW62	M	WSRGRMPESGN	*	*	*	*	*	*	*	*	*	*	*	*	*	*	*
84	Q6L8Q7	K	ATNALKGHAKA	*	*	*	F6ZR60	K	ATNALKGHAKA	Q6TUH0	K	ATNALKGHAKV	Q3TIU4	K	ATNALKGHAKV	*	*	*	*	*	*	Q503X3	K	ANNSVKTTAGK	Q8IP91	G	QSNIIGRLAKS	Q7PW62	K	RVNVEKEFQKK	*	*	*	*	*	*	*	*	*	*	*	*	*	*	*
61	Q6L8Q7	K	-----KNMQRD	*	*	*	F6ZR60	K	-----KNMQRD	Q6TUH0	K	-----KNMQRD	Q3TIU4	K	-----KNMQRD	*	*	*	*	*	*	Q503X3	K	-----KHMLRD	Q8IP91	F	KINREFNFRRQ	Q7PW62	F	KIDKVFNFNRN	*	*	*	*	*	*	*	*	*	*	*	*	*	*	*
377	Q6L8Q7	K	GVFRIK--QHE	*	*	*	F6ZR60	K	GVFRIK--QHE	Q6TUH0	K	GVFRIK--QHE	Q3TIU4	K	GVFRIK--QHE	*	*	*	*	*	*	Q503X3	K	GVFRIKEKQHE	Q8IP91	K	GIMAPKGKCAE	Q7PW62	K	GHYQAKGKVAE	*	*	*	*	*	*	*	*	*	*	*	*	*	*	*
462	Q6L8Q7	K	LYWHPKGGYIR	*	*	*	F6ZR60	K	LYWHPKGGYIR	Q6TUH0	K	LYWHPKGGYIR	Q3TIU4	K	LYWHPKGGYIR	*	*	*	*	*	*	Q503X3	-	-----------	Q8IP91	D	LYFHPDADHIR	Q7PW62	D	LYFAPDADHVR	*	*	*	*	*	*	*	*	*	*	*	*	*	*	*
517	Q9UHY1	K	EETLNKFNFAR	G3QFH0	K	EETLNKFNFAR	F7BYX4	K	EETLNKFNFAR	Q3SWT7	K	EETLNKFNFAR	Q99J45	K	EETLNKFNFTR	Q5ZHL8	K	EEAFSKFYYTR	Q6GL31	K	EEAFSKFYFAR	A4VCF2	R	EEAFSRFY-SR	Q9Y0Y6	A	EETLKAGVMSD	Q7Q3R5	-	-----------	G5ED17	I	AVAFDIRAARI	*	*	*	*	*	*	*	*	*	*	*	*
129	Q15819	K	RLMMSKENMKL	G3S194	K	RLMMSKENMKL	H9FZA8	K	RLMMSKENMKL	Q7M767	K	RLMMSKENMKL	Q9D2M8	K	RLMMSKENMKL	Q5F3Z3	K	RLMMSKENMKL	Q28G19	K	RLMMSKENMKL	Q6PEH5	K	RLMMSKENMKL	*	*	*	*	*	*	*	*	*	Q6CMM3	P	KEMATPSNKKL	P53152	P	KEMATPANKKL	A7UWM6	-	KYME--EHKKL	O74983	S	KEMASSSNRKL
72	Q15819	K	VECGPKYPEAP	G3S194	K	VECGPKYPEAP	H9FZA8	K	VECGPKYPEAP	Q7M767	K	VECGSKYPEAP	Q9D2M8	K	VECGSKYPEAP	Q5F3Z3	K	VECGPKYPEAP	Q28G19	K	IECGPKYPEAP	Q6PEH5	K	VECGPKYPEVP	*	*	*	*	*	*	*	*	*	Q6CMM3	S	IECGPSYPDEP	P53152	N	IDCGPNYPDSP	A7UWM6	N	MECGANYPKEP	O74983	N	IHCDANYPDAP
66	Q15819	K	RIYSLKVECGP	G3S194	K	RIYSLKVECGP	H9FZA8	K	RIYSLKVECGP	Q7M767	K	RIYSLKVECGS	Q9D2M8	K	RIYSLKVECGS	Q5F3Z3	K	RIYSLKVECGP	Q28G19	K	RIYSLKIECGP	Q6PEH5	K	RIYSLKVECGP	*	*	*	*	*	*	*	*	*	Q6CMM3	L	RIYSVLIECGP	P53152	S	RIYSLSIDCGP	A7UWM6	K	RIYELKMECGA	O74983	K	RIYSLKIHCDA
108	Q15819	K	IPVLAKWQNSY	G3S194	K	IPVLAKWQNSY	H9FZA8	K	IPVLAKWQNSY	Q7M767	K	IPVLAKWQNSY	Q9D2M8	K	IPVLAKWQNSY	Q5F3Z3	K	IPVLAKWQNSY	Q28G19	K	IPVLAKWQNSF	Q6PEH5	K	IPILAKWQNSY	*	*	*	*	*	*	*	*	*	Q6CMM3	E	FHTLKEWKRSY	P53152	D	FHTLRDWKRAY	A7UWM6	D	VGILRDWTRIS	O74983	H	IDCLRHWKREY
294	Q8N1F8	K	LAELRKLYLEG	G3QRY2	K	LAELRKLYLEG	F7HCE7	K	LTELRKLYLEG	B4F7D6	K	LAELRKLYLEG	Q3TAA7	K	LAELRKLYLEG	Q5F479	K	LHYLKKLHLEG	Q6P4K6	Q	LHNLKQLFLEG	F1Q5L2	T	LHNLNTLTLEG	Q9VMK9	V	LMSLIVLNLQG	Q7PM10	S	LVALRSVNLLD	*	*	*	*	*	*	*	*	*	*	*	*	*	*	*
23	Q8N1F8	K	DSLLWKLAGLL	G3QRY2	K	DSLVWKLAGLL	F7HCE7	K	DSLVWKLAGLL	B4F7D6	K	DSVVWKLAGLL	Q3TAA7	K	DSVVWKLAGLL	Q5F479	G	EPLVSGLARLL	Q6P4K6	A	ESLVQALAQIL	F1Q5L2	R	SRVVHRLATLL	Q9VMK9	E	PQKITELANLL	Q7PM10	A	PTQITALAKLL	*	*	*	*	*	*	*	*	*	*	*	*	*	*	*
114	Q8N1F8	K	PTGPIKIFPFK	G3QRY2	K	PPGPIKIFPFK	F7HCE7	K	PPGPIKIFPFK	B4F7D6	K	LPGPIKIFPFK	Q3TAA7	K	LPGPIKIFPFK	Q5F479	K	LQSTVKIFPFK	Q6P4K6	N	RQFDVNIFPFK	F1Q5L2	K	LQYVVKIFPFK	Q9VMK9	D	FEGAIDIAKFR	Q7PM10	D	YEFAVDISKFR	*	*	*	*	*	*	*	*	*	*	*	*	*	*	*
111	Q14576	K	QTKTIKVSYAR	G3QZW9	K	QTKTIKVSYAR	*	*	*	Q76IJ9	K	QTKTIKVSYAR	Q60900	K	QTKTIKVSYAR	*	*	*	Q28FX0	K	QTKTIKVSYAR	Q6P105	K	QTKTIKVSYAR	*	*	*	*	*	*	Q20084	K	QNKTIKVSYAR	*	*	*	*	*	*	*	*	*	*	*	*
406	P06733	K	SERLAKYNQLL	G3R4B2	K	SERLAKYNQLL	F6U6Q6	K	SERLAKYNQLL	Q5BJ93	K	SERLAKYNQIL	P17182	K	SERLAKYNQIL	P51913	K	SERLAKYNQLL	Q6P8E1	K	SERLAKYNQLL	Q6IQP5	K	SERLAKYNQLL	P15007	K	SERLAKYNQIL	Q7Q3D8	K	SERLAKYNQIL	Q27527	K	SERLAKYNQLL	*	*	*	*	*	*	*	*	*	*	*	*
394	P06733	K	CTGQIKTGAPC	G3R4B2	K	CTGQIKTGAPC	F6U6Q6	K	CTGQIKTGAPC	Q5BJ93	K	CTGQIKTGAPC	P17182	K	CTGQIKTGAPC	P51913	K	CTGQIKTGAPC	Q6P8E1	K	RTGQIKTGAPC	Q6IQP5	K	CTGQIKTGAPC	P15007	K	STGQIKTGAPC	Q7Q3D8	K	STGQIKTGAPC	Q27527	K	ATGQIKTGAPC	*	*	*	*	*	*	*	*	*	*	*	*
197	P06733	K	LKNVIKEKYGK	G3R4B2	K	LKNVIKEKYGK	F6U6Q6	K	LKNVIKEKYGK	Q5BJ93	K	LKNVIKEKYGK	P17182	K	LKNVIKEKYGK	P51913	K	LKNVIKEKYGK	Q6P8E1	K	LKNVIKAKYGQ	Q6IQP5	K	LKNVIKEKYGK	P15007	K	LKNVIKAKFGL	Q7Q3D8	K	LKNVIKAKFGL	Q27527	K	LKAEIKKRYGL	*	*	*	*	*	*	*	*	*	*	*	*
281	P06733	K	LADLYKSFIKD	G3R4B2	K	LADLYKSFIKD	F6U6Q6	K	LADLYKSFIKD	Q5BJ93	K	LADLYKSFIKD	P17182	K	LADLYKSFVQN	P51913	L	LADLYLGFVKN	Q6P8E1	M	LAELYMSFVKN	Q6IQP5	K	LADLYKSFVKD	P15007	Q	LANLYQEFIKD	Q7Q3D8	Q	LEQMYQGFIKD	Q27527	Q	LTELYQSFIKE	*	*	*	*	*	*	*	*	*	*	*	*
343	P06733	K	NCLLLKVNQIG	G3R4B2	K	NCLLLKVNQIG	F6U6Q6	K	NCLLLKVNQIG	Q5BJ93	K	NCLLLKVNQIG	P17182	K	NCLLLKVNQIG	P51913	K	NCLLLKVNQIG	Q6P8E1	K	NCLLLKVNQIG	Q6IQP5	K	NCLLLKVNQIG	P15007	K	NCLLLKVNQIG	Q7Q3D8	K	NCLLLKVNQIG	Q27527	K	NCLLLKVNQIG	*	*	*	*	*	*	*	*	*	*	*	*
326	P06733	K	TVTNPKRIAKA	G3R4B2	K	TVTNPKRIAKA	F6U6Q6	K	TVTNPKRIAKA	Q5BJ93	K	TVTNPKRIAKA	P17182	K	TVTNPKRIAKA	P51913	K	TVTNPKRIAKA	Q6P8E1	K	TVTNPKRIAKA	Q6IQP5	K	TVTNPKRIAKA	P15007	K	TVTNPKRIATA	Q7Q3D8	K	TVTNPKRIATA	Q27527	K	TVTNPKRIQTA	*	*	*	*	*	*	*	*	*	*	*	*
28	P06733	K	DLFTSKGLFRA	G3R4B2	K	DLFTSKGLFRA	F6U6Q6	K	DLFTSKGLFRA	Q5BJ93	K	DLYTAKGLFRA	P17182	K	DLYTAKGLFRA	P51913	K	DLYTNKGLFRA	Q6P8E1	K	DLYTCKGLFRA	Q6IQP5	K	DLYTKKGLFRA	P15007	L	DLTTELGLFRA	Q7Q3D8	L	DLVTDLGLFRA	Q27527	K	DLFTEKGVFRA	*	*	*	*	*	*	*	*	*	*	*	*
71	P06733	K	VEHINKTIAPA	G3R4B2	K	VEHINKTIAPA	F6U6Q6	K	VEHINKTIAPA	Q5BJ93	K	VEHINKTIAPA	P17182	K	VEHINKTIAPA	P51913	K	VEHVNKTIAPA	Q6P8E1	E	VKYINEFLGPA	Q6IQP5	K	VEHINKTIAPG	P15007	D	VGHVNDTLGPE	Q7Q3D8	K	VENINKIIAPA	Q27527	E	VSNINEKIAPA	*	*	*	*	*	*	*	*	*	*	*	*
330	P06733	K	PKRIAKAVNEK	G3R4B2	K	PKRIAKAVNEK	F6U6Q6	K	PKRIAKAVNEK	Q5BJ93	K	PKRIAKAAGEK	P17182	K	PKRIAKAASEK	P51913	K	PKRIAKAVEEK	Q6P8E1	K	PKRIAKAVDEK	Q6IQP5	K	PKRIAKAVSDK	P15007	T	PKRIATAVEKK	Q7Q3D8	T	PKRIATAVEKK	Q27527	T	PKRIQTAIDKK	*	*	*	*	*	*	*	*	*	*	*	*
221	P06733	K	NILENKEGLEL	G3R4B2	K	NILENKEGLEL	F6U6Q6	K	NILENKEGLEL	Q5BJ93	K	NILENKEALEL	P17182	K	NILENKEALEL	P51913	K	NILENKEALEL	Q6P8E1	K	NILENKEALEL	Q6IQP5	K	NILENKEALEL	P15007	K	NIQSNKEALNL	Q7Q3D8	K	NILENKEALNL	Q27527	K	NIQDNKEGLDL	*	*	*	*	*	*	*	*	*	*	*	*
193	P06733	K	VYHNLKNVIKE	G3R4B2	K	VYHNLKNVIKE	F6U6Q6	K	VYHNLKNVIKE	Q5BJ93	K	VYHNLKNVIKE	P17182	K	VYHNLKNVIKE	P51913	K	VYHNLKNVIKE	Q6P8E1	K	VYHNLKNVIKA	Q6IQP5	K	VYHNLKNVIKE	P15007	K	VYHHLKNVIKA	Q7Q3D8	K	VYHHLKNVIKA	Q27527	K	VYHHLKAEIKK	*	*	*	*	*	*	*	*	*	*	*	*
103	P06733	K	DGTENKSKFGA	G3R4B2	K	DGTENKSKFGA	F6U6Q6	K	DGTENKSKFGA	Q5BJ93	K	DGTENKSKFGA	P17182	K	DGTENKSKFGA	P51913	K	DGTENKSKFGA	Q6P8E1	K	DGTENKSKFGA	Q6IQP5	K	DGTDNKSKFGA	P15007	K	DGTENKSKFGA	Q7Q3D8	K	DGTENKSKLGA	Q27527	K	DGSENKGNLGA	*	*	*	*	*	*	*	*	*	*	*	*
335	P06733	K	KAVNEKSCNCL	G3R4B2	K	KAVNEKSCNCL	F6U6Q6	K	KAVNEKSCNCL	Q5BJ93	K	KAAGEKSCNCL	P17182	K	KAASEKSCNCL	P51913	K	KAVEEKSCNCL	Q6P8E1	K	KAVDEKSCNCL	Q6IQP5	K	KAVSDKACNCL	P15007	K	TAVEKKACNCL	Q7Q3D8	K	TAVEKKACNCL	Q27527	K	TAIDKKSCNCL	*	*	*	*	*	*	*	*	*	*	*	*
80	P06733	K	PALVSKKLNVT	G3R4B2	K	PALVSKKLNVT	F6U6Q6	K	PALVSKKLNVT	Q5BJ93	K	PALVSKKLNVV	P17182	K	PALVSKKVNVV	P51913	K	PALISKNVNVV	Q6P8E1	Q	PALCTQNLSVV	Q6IQP5	Q	PGLVSQNVSVL	P15007	A	PELIKANLDVV	Q7Q3D8	S	PAVLSSNLCVT	Q27527	K	PALIAKGFDVT	*	*	*	*	*	*	*	*	*	*	*	*
92	P06733	K	QEKIDKLMIEM	G3R4B2	K	QEKIDKLMIEM	F6U6Q6	K	QEKIDKLMIEM	Q5BJ93	Q	QEKIDQLMIEM	P17182	K	QEKIDKLMIEM	P51913	K	QEKIDKLMLEM	Q6P8E1	N	QEKIDNLMIEM	Q6IQP5	K	QEKIDKLMLDM	P15007	N	QASIDNFMIKL	Q7Q3D8	E	QKELDELMLKL	Q27527	D	QKDIDDFMMAL	*	*	*	*	*	*	*	*	*	*	*	*
422	P06733	K	LGSKAKFAGRN	G3R4B2	K	LGSKAKFAGRN	F6U6Q6	K	LGSKAKFAGRN	Q5BJ93	K	LGSKAKFAGRS	P17182	K	LGSKAKFAGRS	P51913	R	LGSKARFAGRN	Q6P8E1	R	LGSKARFAGRN	Q6IQP5	R	LGDKARFAGKN	P15007	K	IGAGVKFAGKS	Q7Q3D8	K	LGAGAKFAGKS	Q27527	V	LGADAVYAGHN	*	*	*	*	*	*	*	*	*	*	*	*
54	P06733	K	LRDNDKTRYMG	G3R4B2	K	LRDNDKTRYMG	F6U6Q6	K	LRDNDKTRYMG	Q5BJ93	K	LRDNDKTRFMG	P17182	K	LRDNDKTRFMG	P51913	K	LRDNDKTRYLG	Q6P8E1	K	LRDNDKTRYMG	Q6IQP5	K	LRDNDKTRYLG	P15007	K	LRDNDKANYHG	Q7Q3D8	K	LRDNEKANWHG	Q27527	K	LRDGDKAVHLG	*	*	*	*	*	*	*	*	*	*	*	*
126	P06733	K	AGAVEKGVPLY	G3R4B2	K	AGAVEKGVPLY	F6U6Q6	K	AGAVEKGVPLY	Q5BJ93	K	AGAVEKGVPLY	P17182	K	AGAVEKGVPLY	P51913	K	AGAAEKGVPLY	Q6P8E1	K	AGAAEKGVPLY	Q6IQP5	K	AGAAEKGVPLY	P15007	K	AGAAKKGVPLY	Q7Q3D8	K	AGAAKKGVPLY	Q27527	K	AGAVHKGLPLY	*	*	*	*	*	*	*	*	*	*	*	*
202	P06733	K	KEKYGKDATNV	G3R4B2	K	KEKYGKDATNV	F6U6Q6	K	KEKYGKDATNV	Q5BJ93	K	KEKYGKDATNV	P17182	K	KEKYGKDATNV	P51913	K	KEKYGKDATNV	Q6P8E1	Q	KAKYGQDATNV	Q6IQP5	K	KEKYGKDATNV	P15007	L	KAKFGLDATAV	Q7Q3D8	L	KAKFGLDATAV	Q27527	L	KKRYGLDATAV	*	*	*	*	*	*	*	*	*	*	*	*
81	P06733	K	ALVSKKLNVTE	G3R4B2	K	ALVSKKLNVTE	F6U6Q6	K	ALVSKKLNVTE	Q5BJ93	K	ALVSKKLNVVE	P17182	K	ALVSKKVNVVE	P51913	N	ALISKNVNVVE	Q6P8E1	N	ALCTQNLSVVE	Q6IQP5	N	GLVSQNVSVLE	P15007	N	ELIKANLDVVD	Q7Q3D8	N	AVLSSNLCVTQ	Q27527	G	ALIAKGFDVTA	*	*	*	*	*	*	*	*	*	*	*	*
285	P06733	K	YKSFIKDYPVV	G3R4B2	K	YKSFIKDYPVV	F6U6Q6	K	YKSFIKDYPVV	Q5BJ93	K	YKSFIKDYPVV	P17182	Q	YKSFVQNYPVV	P51913	K	YLGFVKNYPVV	Q6P8E1	K	YMSFVKNYPVV	Q6IQP5	K	YKSFVKDYPVV	P15007	K	YQEFIKDFPIV	Q7Q3D8	K	YQGFIKDFPIV	Q27527	K	YQSFIKEYPVV	*	*	*	*	*	*	*	*	*	*	*	*
64	P06733	K	GKGVSKAVEHI	G3R4B2	K	GKGVSKAVEHI	F6U6Q6	K	GKGVSKAVEHI	Q5BJ93	K	GKGVSKAVEHI	P17182	Q	GKGVSQAVEHI	P51913	K	GKGVSKAVEHV	Q6P8E1	R	GKGVGRAVKYI	Q6IQP5	K	GKGVSKAVEHI	P15007	K	GKSVLKAVGHV	Q7Q3D8	K	GKGVLKAVENI	Q27527	K	GKGVLKAVSNI	*	*	*	*	*	*	*	*	*	*	*	*
60	P06733	K	TRYMGKGVSKA	G3R4B2	K	TRYMGKGVSKA	F6U6Q6	K	TRYMGKGVSKA	Q5BJ93	K	TRFMGKGVSKA	P17182	K	TRFMGKGVSQA	P51913	K	TRYLGKGVSKA	Q6P8E1	K	TRYMGKGVGRA	Q6IQP5	K	TRYLGKGVSKA	P15007	K	ANYHGKSVLKA	Q7Q3D8	K	ANWHGKGVLKA	Q27527	K	AVHLGKGVLKA	*	*	*	*	*	*	*	*	*	*	*	*
120	P06733	K	SLAVCKAGAVE	G3R4B2	K	SLAVCKAGAVE	F6U6Q6	K	SLAVCKAGAVE	Q5BJ93	K	SLAVCKAGAVE	P17182	K	SLAVCKAGAVE	P51913	K	SLAVCKAGAAE	Q6P8E1	K	SLAVCKAGAAE	Q6IQP5	K	SLAVCKAGAAE	P15007	K	SLAVAKAGAAK	Q7Q3D8	K	SLAICKAGAAK	Q27527	K	SLAVAKAGAVH	*	*	*	*	*	*	*	*	*	*	*	*
233	P06733	K	KTAIGKAGYTD	G3R4B2	K	KTAIGKAGYTD	F6U6Q6	K	KTAIGKAGYTD	Q5BJ93	K	KSAIAKAGYTD	P17182	K	KTAIAKAGYTD	P51913	K	KTAIGKAGYSD	Q6P8E1	K	KTAINKAGYPD	Q6IQP5	K	KNAISKAGYTD	P15007	K	SDAIAKAGYTG	Q7Q3D8	K	QDAIAKAGYTG	Q27527	K	NTAIDKAGYTG	*	*	*	*	*	*	*	*	*	*	*	*
105	P06733	K	TENKSKFGANA	G3R4B2	K	TENKSKFGANA	F6U6Q6	K	TENKSKFGANA	Q5BJ93	K	TENKSKFGANA	P17182	K	TENKSKFGANA	P51913	K	TENKSKFGANA	Q6P8E1	K	TENKSKFGANA	Q6IQP5	K	TDNKSKFGANA	P15007	K	TENKSKFGANA	Q7Q3D8	K	TENKSKLGANA	Q27527	N	SENKGNLGANA	*	*	*	*	*	*	*	*	*	*	*	*
5	P06733	K	-MSILKIHARE	G3R4B2	K	-MSILKIHARE	F6U6Q6	K	-MSILKVHARE	Q5BJ93	K	-MSILKIHARE	P17182	R	-MSILRIHARE	P51913	K	-MSILKIHARE	Q6P8E1	K	-MSIKKILARE	Q6IQP5	K	-MSILKIHARE	P15007	A	EMTIKAIKARQ	Q7Q3D8	S	-MPFKSIKARQ	Q27527	K	-MPITKIHARQ	*	*	*	*	*	*	*	*	*	*	*	*
89	P06733	K	VTEQEKIDKLM	G3R4B2	K	VTEQEKIDKLM	F6U6Q6	K	VTEQEKIDKLM	Q5BJ93	K	VVEQEKIDQLM	P17182	K	VVEQEKIDKLM	P51913	K	VVEQEKIDKLM	Q6P8E1	K	VVEQEKIDNLM	Q6IQP5	K	VLEQEKIDKLM	P15007	S	VVDQASIDNFM	Q7Q3D8	E	VTQQKELDELM	Q27527	D	VTAQKDIDDFM	*	*	*	*	*	*	*	*	*	*	*	*
420	P06733	K	EELGSKAKFAG	G3R4B2	K	EELGSKAKFAG	F6U6Q6	K	EELGSKAKFAG	Q5BJ93	K	EELGSKAKFAG	P17182	K	EELGSKAKFAG	P51913	K	EELGSKARFAG	Q6P8E1	K	EELGSKARFAG	Q6IQP5	K	EELGDKARFAG	P15007	G	EEIGAGVKFAG	Q7Q3D8	G	EELGAGAKFAG	Q27527	D	EELGADAVYAG	*	*	*	*	*	*	*	*	*	*	*	*
228	P06733	K	GLELLKTAIGK	G3R4B2	K	GLELLKTAIGK	F6U6Q6	K	GLELLKTAIGK	Q5BJ93	K	ALELLKSAIAK	P17182	K	ALELLKTAIAK	P51913	K	ALELLKTAIGK	Q6P8E1	K	ALELLKTAINK	Q6IQP5	K	ALELLKNAISK	P15007	S	ALNLISDAIAK	Q7Q3D8	Q	ALNLIQDAIAK	Q27527	N	GLDLLNTAIDK	*	*	*	*	*	*	*	*	*	*	*	*
262	P06733	K	YDLDFKSPD-D	G3R4B2	K	YDLDFKSPD-D	F6U6Q6	K	YDLDFKSPD-D	Q5BJ93	K	YDLDFKSPD-D	P17182	K	YDLDFKSPD-D	P51913	K	YDLDFKSPD-D	Q6P8E1	K	YDLDFKSPD-D	Q6IQP5	K	YDLDFKSPD-D	P15007	K	YDLDFKNEKSD	Q7Q3D8	K	YDLDFKNPKSD	Q27527	K	YDLDFKNPASD	*	*	*	*	*	*	*	*	*	*	*	*
256	P06733	K	FFRSGKYDLDF	G3R4B2	K	FFRSGKYDLDF	F6U6Q6	K	FFRSGKYDLDF	Q5BJ93	K	FYRAGKYDLDF	P17182	K	FYRSGKYDLDF	P51913	K	FYRDGKYDLDF	Q6P8E1	K	FYRDGKYDLDF	Q6IQP5	K	FYKGGKYDLDF	P15007	Q	FYKDGQYDLDF	Q7Q3D8	K	FHKEGKYDLDF	Q27527	K	FFKDGKYDLDF	*	*	*	*	*	*	*	*	*	*	*	*
200	Q71RG4	K	TVGALKSKYFP	G3R5U2	K	TVGALKSKYFP	F7GNS5	K	TVGALKSKYFP	Q4FZV7	K	TVGTLKSKYFP	Q3V209	K	TVGTLKSKYFP	*	*	*	Q4V9Y1	K	TIGMLKSKYFP	Q8JFU2	K	TIGLLKSKYFS	*	*	*	Q7QH50	K	GVGEFKRRNFT	*	*	*	*	*	*	*	*	*	*	*	*	*	*	*
212	Q71RG4	K	-ESQMKLIYQG	G3R5U2	K	-ESQMKLIYQG	F7GNS5	K	-ESHMKLIYQG	Q4FZV7	K	-ESQMKLIYQG	Q3V209	K	-ESQMKLIYQG	*	*	*	Q4V9Y1	K	-EQQMKLIFQG	Q8JFU2	K	-EHQIKLIYQG	*	*	*	Q7QH50	R	AHKLVRLVFNG	*	*	*	*	*	*	*	*	*	*	*	*	*	*	*
202	Q71RG4	K	GALKSKYFPGQ	G3R5U2	K	GALKSKYFPGQ	F7GNS5	K	GALKSKYFPGQ	Q4FZV7	K	GTLKSKYFPGQ	Q3V209	K	GTLKSKYFPGQ	*	*	*	Q4V9Y1	K	GMLKSKYFPGQ	Q8JFU2	K	GLLKSKYFSGR	*	*	*	Q7QH50	R	GEFKRRNFTLE	*	*	*	*	*	*	*	*	*	*	*	*	*	*	*
179	Q71RG4	K	ITVRLKFLNDT	G3R5U2	K	ITVRLKFLNDT	F7GNS5	K	ITVRLKFLNDT	Q4FZV7	K	INVRLKFLNDT	Q3V209	K	INVRLKFLNDT	*	*	*	Q4V9Y1	K	MTVRLKFLNET	Q8JFU2	K	ITVRLKFLNDT	*	*	*	Q7QH50	K	IRIKLKYLNDD	*	*	*	*	*	*	*	*	*	*	*	*	*	*	*
145	Q71RG4	K	IQGLPKRQAGA	G3R5U2	K	IQGLPKRQAGA	F7GNS5	K	IQGLPKRQAGA	Q4FZV7	K	IQGLPKRQAGL	Q3V209	K	IQGLPKRQAGL	*	*	*	Q4V9Y1	K	IQGVSKRSHAV	Q8JFU2	K	IQSGRKKMSCL	*	*	*	Q7QH50	Q	ATGLRQRTNAT	*	*	*	*	*	*	*	*	*	*	*	*	*	*	*
395	P48426	K	PEQYSKRFLDF	G3QQJ8	K	PEQYSKRFLDF	F6TM02	K	PEQYSKRFLDF	Q9R0I8	K	PEQYSKRFLDF	Q544E3	K	PEQYSKRFLDF	Q5F356	K	PEQYSKRFLDF	B3DL88	K	PEQYSKRFLDF	B3DJ34	K	PEQYSKRFYDF	*	*	*	*	*	*	Q9BL73	K	PEQYAKRLVEF	*	*	*	*	*	*	*	*	*	*	*	*
214	P22415	K	RRRRDKINNWI	G3QMW3	K	RRRRDKINNWI	F6V1J8	K	RRRRDKINNWI	O35410	K	RRRRDKINNWI	Q8R4E5	K	RRRRDKINNWI	Q5SDL8	K	RRRRDKINNWI	F6VCX8	-	-----------	Q6P015	K	RRRRDKINQWI	Q9W4J8	K	RRRRDKINSWI	*	*	*	*	*	*	*	*	*	*	*	*	*	*	*	*	*	*
139	Q5VV41	K	DMDVDKDPGGM	G3SKV3	K	DMDVDKDPGGM	F7HJG1	K	DMDMDKDPGGM	B2GUW2	A	DMDMDAVTGGN	Q3U5C8	M	DMDMDMVTTGN	E1BQT7	E	-GDTEEDGGGM	F6URE8	L	LSEDDLDTGGT	E7EXP8	A	DYDSDAGDGVS	*	*	*	*	*	*	Q965J0	-	DWSS--DDDDI	*	*	*	*	*	*	*	*	*	*	*	*
49	Q9NV06	K	ALNATKLERVF	G3RGL6	K	ALNATKLERVF	F6SV51	K	ALNATKLERVF	F1M7P1	K	ALNATKLERVF	Q6PAC3	K	ALNATKLERVF	Q5ZLK1	K	ALNATKLERVF	Q6NVS5	K	ALNATKLERVF	Q803X4	K	ALNATKLERVF	Q9VUN7	K	ALNATKLDRVF	Q7Q2I8	K	ALNATKLERVF	Q23494	K	ALNATKLERVF	Q6CJV8	K	ALNATKLERMF	P33750	K	ALNATKLERMF	F5HCE4	K	ALNAVKLERVF	O74340	K	ALNATKMDRMF
359	Q9NV06	K	ANASEKLGVLT	G3RGL6	K	ANASEKLGVLT	F6SV51	K	ANASEKLGVLT	F1M7P1	K	ANASEKLGVLT	Q6PAC3	K	ANASEKLGVLT	Q5ZLK1	K	ANASEKLGVLA	Q6NVS5	K	ANASEKLGLLS	Q803X4	K	ANASEKLGVLS	Q9VUN7	K	ANASEKLGVIR	Q7Q2I8	K	ANAAEKLGSLQ	Q23494	K	ANAAEKLGPLT	Q6CJV8	R	AKAWERSNAKS	P33750	R	SKAWERSNVKT	F5HCE4	R	ANASERSGVKA	O74340	R	ARASSRASIRS
398	Q9NV06	K	HRHLPKSIYSQ	G3RGL6	K	HRHLPKSIYSQ	F6SV51	K	HRHLPKSIYSQ	F1M7P1	K	HRHLPKSIYSQ	Q6PAC3	K	HRHLPKSIYSQ	Q5ZLK1	K	HRHLPKSIYCQ	Q6NVS5	R	HRHLPRSIYSQ	Q803X4	R	HRHLPRDVLKQ	Q9VUN7	R	HRQVPRHVLNA	Q7Q2I8	K	HRQVPKMVYNQ	Q23494	R	HRNVPRHIFTA	Q6CJV8	K	HRHVPKVVKKA	P33750	Q	HRHVPQVIKKA	F5HCE4	K	HRHLPKVVKKA	O74340	T	HRHLPTNVKKA
304	Q9NV06	K	SASFDKSIRIF	G3RGL6	K	SASFDKSIRIF	F6SV51	K	SASFDKSIRIF	F1M7P1	K	SASFDKSIRIF	Q6PAC3	K	SASFDKSIRIF	Q5ZLK1	K	SASFDKSVRIF	Q6NVS5	K	SASFDKSIRIF	Q803X4	K	SASFDKTIRIF	Q9VUN7	K	SASYDKTIRIY	Q7Q2I8	K	SGSYDKTIRIF	Q23494	R	AAGYDRSIRLF	Q6CJV8	K	TGSYDKTIRIY	P33750	K	TGSYDKSIRIY	F5HCE4	R	TGSYDRTIRVW	O74340	K	SGSYDKTIRIY
56	Q9NV06	K	ERVFAKPFLAS	G3RGL6	K	ERVFAKPFLAS	F6SV51	K	ERVFAKPFLAS	F1M7P1	K	ERVFAKPFLAS	Q6PAC3	K	ERVFAKPFLAS	Q5ZLK1	K	ERVFAKPFLSS	Q6NVS5	K	ERVFAKPFIAS	Q803X4	K	ERVFAKPFVAS	Q9VUN7	K	DRVFAKPFVCN	Q7Q2I8	K	ERVFAKPFVGN	Q23494	K	ERVFAKPFVAS	Q6CJV8	K	ERMFAKPFVGQ	P33750	K	ERMFAKPFVGQ	F5HCE4	K	ERVFAKPFLGQ	O74340	A	DRMFAAPFLGQ
137	Q9NV06	K	TVKQWKMDGPG	G3RGL6	K	TVKQWKMDGPG	F6SV51	K	TVKQWKMDGPG	F1M7P1	K	TVKQWKMDGPG	Q6PAC3	K	TVKQWKMDGPG	Q5ZLK1	K	TVKQWKMESPG	Q6NVS5	S	TVKQWSMESPG	Q803X4	N	TIKQWNMEAPG	Q9VUN7	K	TIKVWKAEAPE	Q7Q2I8	N	KIMTWNFNING	Q23494	K	QLKYWKIEGQQ	Q6CJV8	S	TVKLWSVNSDD	P33750	S	TVKLWSINVDD	F5HCE4	D	-IKLWDPYTKT	O74340	N	YVYMLNK----
211	Q8N8A6	K	HPDLQKQLRAH	G3R420	K	HPDLQKQLRAH	F6XY12	K	HPDLQKQLRAH	D3ZIE3	K	HPDLQKQLRAN	Q6P9R1	K	HPDLQKQLRAN	E1BUI4	*	*	F7BEA4	K	HPKVLKKLEAN	Q6DRI7	R	CPTLLRKLQTN	P26802	Q	EKYTCQALKQM	Q7QIL5	A	DDRIKANLKSM	P34668	H	PE---HLTVPS	Q6CKZ4	K	DARLLKNITSN	P53734	Q	EAKLLQNICKN	*	*	*	Q76PD3	E	SSKLVERLQKQ
259	Q8ND24	K	LQVQLKQLQQR	G3REM5	K	LQVQLKQLQQR	F6WWP1	N	LQLLINHILSI	D4A3V4	K	LQVQLKQLQQR	Q8BFU3	K	LQVQLKQLQQR	F1NAK3	K	LQVQLKQLQQR	F7AB97	K	LQVQIKQLKQQ	*	*	*	*	*	*	*	*	*	*	*	*	*	*	*	*	*	*	*	*	*	*	*	*
298	Q8ND24	K	IEKEKKEFLQK	G3REM5	K	IEKEKKEFLQK	F6WWP1	K	IEKEKKEFLQK	D4A3V4	K	IEKEKKEFLQK	Q8BFU3	K	IEKEKKEFLQK	F1NAK3	K	MEKEKKEFLQK	F7AB97	K	MDKERKDQSQK	*	*	*	*	*	*	*	*	*	*	*	*	*	*	*	*	*	*	*	*	*	*	*	*
219	P55327	K	EPLPEKTQESL	G3RHK7	Q	EPLPEQTQESL	F6PYG3	Q	EPLPEQTQESL	F1MAB9	Q	EPPPEQTTESP	Q62393	Q	EPPPEQMTESP	Q5ZHP4	E	AEETQEETH--	A9ULM5	E	TEKDLETQ---	I3ITC0	S	PDDTFSPDQQP	*	*	*	*	*	*	P55326	A	--TPVAEEAKP	*	*	*	*	*	*	*	*	*	*	*	*
187	P55327	K	ENLKSKVGGTK	G3RHK7	K	ENLKSKVGGTK	F6PYG3	K	ENLKSKVGGTK	F1MAB9	K	ENLKSKVGGAK	Q62393	K	ENLKSKVGGAK	Q5ZHP4	K	ETLKSKVGGSK	A9ULM5	K	ENLKSKVGANR	I3ITC0	K	ETLKTKMSP-K	*	*	*	*	*	*	P55326	N	GSALNNAK---	*	*	*	*	*	*	*	*	*	*	*	*
137	P55327	K	ATSAYKKTSET	G3RHK7	K	ATSAYKKTSET	F6PYG3	K	ATSAYKKTSET	F1MAB9	K	ATNAYKKTSET	Q62393	K	ATNAYKKTSET	Q5ZHP4	K	STAAYKKTSET	A9ULM5	K	STTVYKRTSET	I3ITC0	K	TSTAYKKTSET	*	*	*	*	*	*	P55326	Q	DTDAYQKTAEV	*	*	*	*	*	*	*	*	*	*	*	*
138	P55327	K	TSAYKKTSETL	G3RHK7	K	TSAYKKTSETL	F6PYG3	K	TSAYKKTSETL	F1MAB9	K	TNAYKKTSETL	Q62393	K	TNAYKKTSETL	Q5ZHP4	K	TAAYKKTSETL	A9ULM5	R	TTVYKRTSETL	I3ITC0	K	STAYKKTSETL	*	*	*	*	*	*	P55326	K	TDAYQKTAEVA	*	*	*	*	*	*	*	*	*	*	*	*
102	P55327	K	LAAKEKHLAEI	G3RHK7	K	LAAKEKHLAEI	F6PYG3	K	LAAKEKHLAEI	F1MAB9	K	LAAKEKHLAEI	Q62393	K	LAAKEKHLAEL	Q5ZHP4	K	LAAKEKHLAEI	A9ULM5	K	LAAKEKHQADI	I3ITC0	K	LAAKEKQVAEI	*	*	*	*	*	*	P55326	K	LSARQKHAAEL	*	*	*	*	*	*	*	*	*	*	*	*
192	P55327	K	KVGGTKPAGGD	G3RHK7	K	KVGGTKPAGGD	F6PYG3	K	KVGGTKPAGGD	F1MAB9	K	KVGGAKPAGGD	Q62393	K	KVGGAKPAGGD	Q5ZHP4	K	KVGGSKPASGD	A9ULM5	R	KVGANRQSTGD	I3ITC0	K	KMSP-KPSTSD	*	*	*	*	*	*	P55326	-	NAK---MAAST	*	*	*	*	*	*	*	*	*	*	*	*
100	P55327	K	QVLAAKEKHLA	G3RHK7	K	QVLAAKEKHLA	F6PYG3	K	QVLAAKEKHLA	F1MAB9	K	QVLAAKEKHLA	Q62393	K	QVLAAKEKHLA	Q5ZHP4	K	QVLAAKEKHLA	A9ULM5	K	QVLAAKEKHQA	I3ITC0	K	QVLAAKEKQVA	*	*	*	*	*	*	P55326	R	QVLSARQKHAA	*	*	*	*	*	*	*	*	*	*	*	*
125	P55327	K	KQNIAKGWQDV	G3RHK7	K	KQNIAKGWQDV	F6PYG3	K	KQNIAKGWQDV	F1MAB9	K	KQNIAKGWQDV	Q62393	K	KQNIAKGWQDV	Q5ZHP4	K	KQNITKSWQDV	A9ULM5	K	KQNISKGLHDV	I3ITC0	K	KQNLSKGWHDV	*	*	*	*	*	*	P55326	R	SQDINRSLKTV	*	*	*	*	*	*	*	*	*	*	*	*
169	P55327	K	-----KNSPTF	G3RHK7	K	-----KNSPTF	F6PYG3	K	-----KNSPTF	F1MAB9	K	-----KNSPTF	Q62393	K	-----KNSPTF	Q5ZHP4	K	-----KNSSTF	A9ULM5	K	-----KNSPTY	I3ITC0	R	SMPVMRNTPSF	*	*	*	*	*	*	P55326	R	-----RNSSLF	*	*	*	*	*	*	*	*	*	*	*	*
85	P55327	K	RRELAKVEEEI	G3RHK7	K	RRELAKVEEEI	F6PYG3	K	RRELAKVEEEI	F1MAB9	K	RRELTKVEEEI	Q62393	K	RRELTKVEEEI	Q5ZHP4	K	RKELAKVEEEI	A9ULM5	K	KKELEKVEEEI	I3ITC0	K	HSELQKVEEEI	*	*	*	*	*	*	P55326	K	RTELDKTEEEI	*	*	*	*	*	*	*	*	*	*	*	*
149	P55327	K	SQAGQKASAAF	G3RHK7	K	SQAGQKASAAF	F6PYG3	K	SQAGQKASAAF	F1MAB9	K	SQAGQKASAAF	Q62393	K	SQAGQKASAAF	Q5ZHP4	K	SQAGQKASAAF	A9ULM5	K	SHAGQKASAAF	I3ITC0	K	SQVGQKATTAF	*	*	*	*	*	*	P55326	-	AATSD------	*	*	*	*	*	*	*	*	*	*	*	*
180	P55327	K	KSFEEKVENLK	G3RHK7	K	KSFEEKVENLK	F6PYG3	K	KSFEEKVENLK	F1MAB9	K	KSFEEKVENLK	Q62393	K	KSFEEKVENLK	Q5ZHP4	K	KSFEEKVETLK	A9ULM5	R	KSFEERVENLK	I3ITC0	K	KSFEEKVETLK	*	*	*	*	*	*	P55326	K	KSFESKLGSAL	*	*	*	*	*	*	*	*	*	*	*	*
185	P55327	K	KVENLKSKVGG	G3RHK7	K	KVENLKSKVGG	F6PYG3	K	KVENLKSKVGG	F1MAB9	K	KVENLKSKVGG	Q62393	K	KVENLKSKVGG	Q5ZHP4	K	KVETLKSKVGG	A9ULM5	K	RVENLKSKVGA	I3ITC0	K	KVETLKTKMSP	*	*	*	*	*	*	P55326	L	KLGSALNNAK-	*	*	*	*	*	*	*	*	*	*	*	*
120	P55327	K	SLQELKQNIAK	G3RHK7	K	SLQELKQNIAK	F6PYG3	K	SLQELKQNIAK	F1MAB9	K	SLQEFKQNIAK	Q62393	K	SLQEFKQNIAK	Q5ZHP4	K	SLQELKQNITK	A9ULM5	K	ALSELKQNISK	I3ITC0	K	PLNELKQNLSK	*	*	*	*	*	*	P55326	S	PFSELSQDINR	*	*	*	*	*	*	*	*	*	*	*	*
148	Q13188	K	IHRDIKAGNIL	G3SKK5	K	IHRDIKAGNIL	H9FYY7	K	IHRDIKAGNIL	O54748	K	IHRDIKAGNIL	Q9JI10	K	IHRDIKAGNIL	*	*	*	A0JP92	K	IHRDIKAGNIL	Q7ZUQ3	K	IHRDIKAGNIL	Q8T0S6	K	IHRDIKAANIL	Q7PNT2	K	IHRDIKAGNIL	Q304D8	K	IHRDIKAGNIL	*	*	*	*	*	*	*	*	*	*	*	*
56	Q13188	K	QVVAIKQVPVE	G3SKK5	K	QVVAIKQVPVE	H9FYY7	K	QVVAIKQVPVE	O54748	K	QVVAIKQVPVE	Q9JI10	K	QVVAIKQVPVE	*	*	*	A0JP92	K	QVVAIKQVPVE	Q7ZUQ3	K	QVVAIKQVPVE	Q8T0S6	K	SIVAIKLVPVE	Q7PNT2	K	QVLAIKQVPVD	Q304D8	K	HVLAIKKVPVD	*	*	*	*	*	*	*	*	*	*	*	*
116	Q13188	K	IRLRNKTLIED	G3SKK5	K	IRLRNKTLTED	H9FYY7	K	IRLRNKTLTED	O54748	K	IRLRNKTLTED	Q9JI10	K	IRLRNKTLTED	*	*	*	A0JP92	K	IRLRNKTLTEE	Q7ZUQ3	K	IRLRNKTLTED	Q8T0S6	K	MRLRKKTLTED	Q7PNT2	K	MRLRKKTLSED	Q304D8	K	MRARRKPLSEQ	*	*	*	*	*	*	*	*	*	*	*	*
298	Q13188	K	EAMEIKAKRHE	G3SKK5	K	EAMEIKAKRHE	H9FYY7	K	EAMEIKAKRHE	O54748	K	EGMEIKAKRHE	Q9JI10	K	EAMEIKAKRHE	*	*	*	A0JP92	K	EAMDIKAKRHE	Q7ZUQ3	K	EAMDMKAKRQQ	Q8T0S6	R	ETCAIREQQRA	Q7PNT2	R	EAKEIRENQSY	Q304D8	A	DAQEKAILGQA	*	*	*	*	*	*	*	*	*	*	*	*
243	Q13188	K	PPTFRKPELWS	G3SKK5	K	PPTFRKPELWS	H9FYY7	K	PPTFRKPELWS	O54748	K	PPTFRKPELWS	Q9JI10	K	PPTFRKPELWS	*	*	*	A0JP92	K	PPTFRKPELWS	Q7ZUQ3	K	PPTFRKPEHWS	Q8T0S6	E	PPSFREPDRWS	Q7PNT2	D	PPSFRDPDIWS	Q304D8	K	PPTFKKPEEWS	*	*	*	*	*	*	*	*	*	*	*	*
161	Q13188	K	TEGHAKLADFG	G3SKK5	K	TEGHAKLADFG	H9FYY7	K	TEGHAKLADFG	O54748	K	TEGHAKLADFG	Q9JI10	K	TEGHAKLADFG	*	*	*	A0JP92	K	TEGHAKLADFG	Q7ZUQ3	K	TEGHAKLADFG	Q8T0S6	K	TEGYAKLADFG	Q7PNT2	K	SEGHAKLADFG	Q304D8	K	TDGIAKLADFG	*	*	*	*	*	*	*	*	*	*	*	*
84	Q13188	K	SPYVVKYYGSY	G3SKK5	K	SPYVVKYYGSY	H9FYY7	K	SPYVVKYYGSY	O54748	K	SPYVVKYYGSY	Q9JI10	K	SPYVVKYYGSY	*	*	*	A0JP92	K	SHYVVKYYGSY	Q7ZUQ3	K	SPYVVKYYGSY	Q8T0S6	R	SPYVVRYYGSY	Q7PNT2	K	SPYVVKYYGSY	Q304D8	K	SKYVVKYYGSY	*	*	*	*	*	*	*	*	*	*	*	*
177	Q13188	K	TDTMAKRNTVI	G3SKK5	K	TDTMAKRNTVI	H9FYY7	K	TDTMAKRNTVI	O54748	K	TDTMAKRNTVI	Q9JI10	K	TDTMAKRNTVI	*	*	*	A0JP92	K	TDTMAKRNTVI	Q7ZUQ3	K	TDTMAKRNTVI	Q8T0S6	K	TDTMAKRNTVI	Q7PNT2	K	TDTMAKRNTVI	Q304D8	K	TDTMAKRNTVI	*	*	*	*	*	*	*	*	*	*	*	*
207	P62079	K	YDARQKPEVD-	G3RYT9	K	YDARQKPEVD-	F7HCC9	K	YDARQKPEVD-	Q68VK5	K	YDARQKPEVD-	P62080	K	YDARQKPEVD-	F1NIA1	K	YDARQKPEVD-	Q0VFQ2	K	YDVRQKPELD-	Q5XJE2	K	YDVRAKPDAE-	Q9VMJ6	E	YDVRKEGYPVD	*	*	*	Q22495	K	HGVRLKPESHM	*	*	*	*	*	*	*	*	*	*	*	*
134	Q9NR50	K	-MR--KGQDSI	G3QDE8	K	-MR--KGQDSI	F7GGU0	K	-MR--KGQDSL	P70541	K	-MR--KGQEST	Q3UKV0	K	-MR--KGQESI	Q5ZHR5	K	-MK--KAPEPT	A9UL85	K	-MR--KASEPI	Q7ZTY5	K	-MS--KVHEFT	A1ZA22	S	-LF-PSGFESD	Q7Q9J1	S	-LL-ESGKDQD	P80361	-	-IA-D----TC	Q6CTW5	N	AVYYHNGFENI	P09032	N	TIYYKNSLDSS	Q1K4M0	K	-LD-DKRSENV	P56288	-	-YS------PV
268	Q9NR50	K	IYSFIKEANTL	G3QDE8	K	IYSFIKEANTL	F7GGU0	K	IYSFIKEANTL	P70541	K	IYSFIKKDNTL	Q3UKV0	K	IYSFIKKDDTL	Q5ZHR5	K	IYSFIKEDNSL	A9UL85	T	IYSFITQDKLL	Q7ZTY5	S	DLLSTSKDEAL	A1ZA22	G	VLHYVGHTILD	Q7Q9J1	V	IFQFAVYTEMD	P80361	-	-----------	Q6CTW5	G	TSFLKGKKKLI	P09032	K	PTYFKKKNDLI	Q1K4M0	G	AVSASGTTNLE	P56288	S	-QRFLSSPNNI
68	Q9NR50	K	-----KMKMKP	G3QDE8	K	-----KMKMKP	F7GGU0	K	-----KMKMKP	P70541	K	-----KMKLKP	Q3UKV0	K	-----KMKMKL	Q5ZHR5	-	-------KMKL	A9UL85	D	----PDTKMKL	Q7ZTY5	D	----TDVKMKL	A1ZA22	P	----TPLKLRL	Q7Q9J1	Q	----LQLKLKL	P80361	K	-KLLEKYPAHI	Q6CTW5	Y	SNHAHYLKKPS	P09032	H	SNHSHHLQDPK	Q1K4M0	S	-PFLTSLPYPR	P56288	H	-GYEGHMRIHV
259	Q9NR50	K	EL---KSLDIY	G3QDE8	K	EL---KSLDIY	F7GGU0	K	EL---KSLDIY	P70541	K	EP---KSLDIY	Q3UKV0	K	EL---KSLDIY	Q5ZHR5	A	EQ---ASLDIY	A9UL85	M	ES---MPNDIY	Q7ZTY5	H	EA---HINMDL	A1ZA22	N	-----NEDHVL	Q7Q9J1	K	-----KVDDIF	P80361	-	-----------	Q6CTW5	S	DSLATSFQNTS	P09032	S	KPSATSI-QPT	Q1K4M0	Q	HPTGSQIHDAV	P56288	-	----------Q
322	Q06187	K	VSVFAKSTGDP	G3SKC9	K	VSVFAKSTGDP	F7BGK5	K	VSVFAKSTGDP	E9PTF7	*	*	P35991	K	VSVFAKSTGEP	Q8JH64	K	VSVYAKSAVDP	F6V9R3	K	VSVYAKSSG--	E7F4S0	K	VSVFTKAGGET	*	*	*	*	*	*	*	*	*	*	*	*	*	*	*	*	*	*	*	*	*
406	Q06187	K	DLTFLKELGTG	G3SKC9	K	DLTFLKELGTG	F7BGK5	K	DLTFLKELGTG	E9PTF7	*	*	P35991	K	DLTFLKELGTG	Q8JH64	K	DLTFLKELGTG	F6V9R3	K	DLTFLKELGNG	E7F4S0	R	QLTFIRELGNG	*	*	*	*	*	*	*	*	*	*	*	*	*	*	*	*	*	*	*	*	*
536	Q06187	K	DQGVVKVSDFG	G3SKC9	K	DQGVVKVSDFG	F7BGK5	K	DQGVVKVSDFG	E9PTF7	*	*	P35991	K	DQGVVKVSDFG	Q8JH64	K	DQGIVKVSDFG	F6V9R3	K	ADGIVKVSDFG	E7F4S0	K	SNGTIKVTDFG	*	*	*	*	*	*	*	*	*	*	*	*	*	*	*	*	*	*	*	*	*
300	Q06187	K	LKQEGKEGGFI	G3SKC9	K	LKQEGKEGGFI	F7BGK5	K	LKQEGKEGGFI	E9PTF7	*	*	P35991	K	LKQEGKEGGFI	Q8JH64	K	LKQEGKEGGFI	F6V9R3	K	LRAEDKEGGFI	E7F4S0	K	LKTENKDGGFL	*	*	*	*	*	*	*	*	*	*	*	*	*	*	*	*	*	*	*	*	*
466	Q06187	K	YGVCTKQRPIF	G3SKC9	K	YGVCTKQRPIF	F7BGK5	K	YGVCTKQRPIF	E9PTF7	*	*	P35991	K	YGVCTKQRPIF	Q8JH64	K	YGVCTKQRPIF	F6V9R3	K	YGVCTKQRPIF	E7F4S0	K	YGVCTKQRPIY	*	*	*	*	*	*	*	*	*	*	*	*	*	*	*	*	*	*	*	*	*
558	Q06187	K	SSVGSKFPVRW	G3SKC9	K	SSVGSKFPVRW	F7BGK5	K	SSVGSKFPVRW	E9PTF7	*	*	P35991	K	SSVGSKFPVRW	Q8JH64	K	SSMGSKFPVRW	F6V9R3	K	SSLGSKFPVRW	E7F4S0	K	SSVGSKFPVRW	*	*	*	*	*	*	*	*	*	*	*	*	*	*	*	*	*	*	*	*	*
3	Q8N7E2	K	###MNKMPAGE	G3SKT5	K	###MNKMPAGE	G7NSP1	-	###---MPAGE	*	*	*	*	*	*	*	*	*	*	*	*	*	*	*	*	*	*	*	*	*	*	*	*	*	*	*	*	*	*	*	*	*	*	*	*
266	Q8N0Z8	K	PL--GKHQTRV	G3QRJ5	K	PL--GKHQTRV	F7GAE4	K	PL--GKHQARV	D3ZTC6	K	PL--GKYQARV	A2ADA5	K	PL--GKYQARV	E1BUI0	F	AR--AFPAFAM	F6R4M9	-	-----------	F1QJL2	F	SL--AFPNNLT	Q0E8K6	D	KN-SWDHRVLL	Q7Q194	C	QN-SWCSNVFV	Q95XD5	D	SSNFFDLGIPV	*	*	*	*	*	*	*	*	*	*	*	*
246	Q9BZ23	K	EVESLKSIRKY	G3R3V5	K	EVESLKSIRKY	F6QZB9	K	EVESLKSIRKY	F1LT70	K	EVESLKSIRKY	Q3U4S0	K	EVESLKSIRKY	F1P3P8	K	EVENLKNIRKY	F6X0R4	K	EVENLKSIRKY	B8A4W8	K	EVESLKSIRRF	*	*	*	*	*	*	*	*	*	*	*	*	*	*	*	*	*	*	*	*	*
250	Q9BZ23	K	LKSIRKYLTSN	G3R3V5	K	LKSIRKYLTSN	F6QZB9	K	LKSIRKYLTSN	F1LT70	K	LKSIRKYLTSN	Q3U4S0	K	LKSIRKYLTSN	F1P3P8	K	LKNIRKYLTSN	F6X0R4	K	LKSIRKYLTSN	B8A4W8	R	LKSIRRFLTSH	*	*	*	*	*	*	*	*	*	*	*	*	*	*	*	*	*	*	*	*	*
543	Q9BZ23	K	LDYWSKGQLKA	G3R3V5	K	LDYWSKGQLKA	F6QZB9	K	LDYWSKGQLKA	F1LT70	K	LDYWSKGQLKA	Q3U4S0	K	LDYWSKGQLKA	F1P3P8	K	LDYWSKGQLKA	F6X0R4	K	LEYWSKGQLKA	B8A4W8	K	LDYWSKGQLKA	*	*	*	*	*	*	*	*	*	*	*	*	*	*	*	*	*	*	*	*	*
141	Q17RW2	K	QLLPKKLVVHI	G3QDU7	K	QLLPKKLVVHI	F6XG75	K	QLLPKKLVVHI	F1M748	-	-----------	Q30D77	K	QLLPKKLIVHV	F1P0U5	*	*	F7C9F4	K	QLLPKKIVVYT	*	*	*	*	*	*	*	*	*	*	*	*	*	*	*	*	*	*	*	*	*	*	*	*
584	P13796	K	KLNNAKYAISM	G3RHS3	K	KLNNAKYAISM	F7HQU5	K	KLNNAKYAISM	Q5XI38	K	KLNNAKYAISM	Q61233	K	KLNNAKYAISM	Q5ZLW0	K	KLNNAKYAISM	Q5FW28	K	KLNNAKYAISM	Q6P698	K	KLNNAKYAISM	Q8IQZ8	K	NLANAKYAISM	Q7QH58	K	NLENAKYAVSM	U4PMA7	K	KMSNAKYAITC	Q6CJC1	R	RYANARLAISI	P32599	R	RYANARLAISI	Q7RVP7	K	AYLNAKLSISI	O59945	R	AIQNARLAISI
76	P13796	K	FDEFIKIFHGL	G3RHS3	K	FDEFIKIFHGL	F7HQU5	K	FDEFIKIFHGL	Q5XI38	K	FDEFIKVFHGL	Q61233	K	FDEFIKVFHGL	Q5ZLW0	S	FDEFISIFQNL	Q5FW28	T	FDEFTTVFHNL	Q6P698	K	FDEFAKVVHDL	Q8IQZ8	A	LEEFEALCLDL	Q7QH58	S	YDEFESLCMDL	U4PMA7	-	-----------	Q6CJC1	E	LEDYVELMAKL	P32599	G	LDDYVGLVAKL	Q7RVP7	G	LEDYVGLVAKL	O59945	G	PEDFVGIFNVL
88	P13796	K	STDVAKTFR--	G3RHS3	K	STDVAKTFR--	F7HQU5	K	STDVAKTFR--	Q5XI38	K	STEVAKTFR--	Q61233	K	STEVAKTFR--	Q5ZLW0	K	SDDVAKSFR--	Q5FW28	K	SSDVAKTFR--	Q6P698	K	SSEVAKTFR--	Q8IQZ8	S	SKDVASTFK--	Q7QH58	S	AKDVASTFK--	U4PMA7	-	-----------	Q6CJC1	Q	ANGSSQGTQQD	P32599	A	ESKTGAA----	Q7RVP7	A	EGPGSAPAA--	O59945	T	KGVEGTE----
263	P13796	K	LEDLMKLSPEE	G3RHS3	K	LEDLMKLSPEE	F7HQU5	K	LEDLMKLSPEE	Q5XI38	K	LEDLMKLSPEE	Q61233	K	LEDLMKLSPEE	Q5ZLW0	R	LEDLMRLSPEE	Q5FW28	K	LEDLMKLSPEE	Q6P698	K	LEDLVKLSPEE	Q8IQZ8	K	LEDLMKMSPEA	Q7QH58	K	LEDLMKLSPEA	U4PMA7	-	-----------	Q6CJC1	R	LEQFLRLPPEQ	P32599	R	LEQFLRLPPEQ	Q7RVP7	R	LEQFLRLPPEQ	O59945	R	LDQFLRLPPEK
297	P13796	K	DIKDSKAYYHL	G3RHS3	K	DIKDSKAYYHL	F7HQU5	K	DIKDSKAYYHL	Q5XI38	K	DIKDSKAYYHL	Q61233	K	DIKDSKAYYHL	Q5ZLW0	R	DIKDSRAYYHL	Q5FW28	K	DIKDSKAYYHL	Q6P698	K	DIKDSKAYYNI	Q8IQZ8	E	DIVDSEIYSHL	Q7QH58	E	DISDSEVYSYL	U4PMA7	E	DIVDSEIYTHL	Q6CJC1	E	DIKDGENYTVL	P32599	E	DVSDGENYTIL	Q7RVP7	E	DVKDAENYTVL	O59945	E	DVSDGENYTVL
432	P13796	K	FQLYEKIKV-P	G3RHS3	K	FQLYEKIKV-P	F7HQU5	K	FQLYEKIKV-P	Q5XI38	K	FQLYEKIKV-P	Q61233	K	FQLYEKIKV-P	Q5ZLW0	K	FQLYEKIKV-P	Q5FW28	K	FQLYEKIKV-P	Q6P698	K	FQLYEKIKV-P	Q8IQZ8	V	FQLFDVIKPGI	Q7QH58	I	FQLFDIIQPGS	U4PMA7	I	FQLYDIIRPGM	Q6CJC1	K	LQAYDKVIPGS	P32599	K	LQAYEKVMPGA	Q7RVP7	K	LQAYDKVIKGS	O59945	K	LQAYDKITPNT
82	P13796	K	IFHGLKSTDVA	G3RHS3	K	IFHGLKSTDVA	F7HQU5	K	IFHGLKSTDVA	Q5XI38	K	VFHGLKSTEVA	Q61233	K	VFHGLKSTEVA	Q5ZLW0	K	IFQNLKSDDVA	Q5FW28	K	VFHNLKSSDVA	Q6P698	K	VVHDLKSSEVA	Q8IQZ8	K	LCLDLKSKDVA	Q7QH58	K	LCMDLKAKDVA	U4PMA7	-	-----------	Q6CJC1	R	LMAKLRANGSS	P32599	R	LVAKLRESKTG	Q7RVP7	R	LVAKLREGPGS	O59945	K	IFNVLKKGVEG
434	P13796	K	LYEKIKV-PVD	G3RHS3	K	LYEKIKV-PVD	F7HQU5	K	LYEKIKV-PVD	Q5XI38	K	LYEKIKV-PVD	Q61233	K	LYEKIKV-PVD	Q5ZLW0	K	LYEKIKV-PVD	Q5FW28	K	LYEKIKV-PVD	Q6P698	K	LYEKIKV-PVD	Q8IQZ8	K	LFDVIKPGIVN	Q7QH58	Q	LFDIIQPGSVQ	U4PMA7	R	LYDIIRPGMVT	Q6CJC1	I	AYDKVIPGSVN	P32599	M	AYEKVMPGAVD	Q7RVP7	I	AYDKVIKGSVN	O59945	T	AYDKITPNTVN
132	P13796	K	VNWINKALEND	G3RHS3	K	VNWINKALEND	F7HQU5	K	VNWINKALEND	Q5XI38	K	VNWINKALEND	Q61233	K	VNWINKALEND	Q5ZLW0	K	VNWINKALEKD	Q5FW28	K	VNWVNKALEKD	Q6P698	K	VNWVNKALEKD	Q8IQZ8	S	SDWINSNLGHD	Q7QH58	S	SDWINSNLVHD	U4PMA7	-	-----------	Q6CJC1	S	TTHINSVLAGD	P32599	S	TKHINSVLAGD	Q7RVP7	A	TRHINAVLAGD	O59945	S	IKHINSVLAGD
610	P13796	K	VEVNPKMVMTV	G3RHS3	K	VEVNPKMVMTV	F7HQU5	K	VEVNPKMVMTV	Q5XI38	K	VEVNPKMVMTV	Q61233	K	VEVNPKMVMTV	Q5ZLW0	K	VEVKPKMVMTV	Q5FW28	K	VEVKPKMVMTV	Q6P698	K	VEVKPKMVMTV	Q8IQZ8	K	TEVKPKMVMTV	Q7QH58	K	TEVKAKMIMTV	U4PMA7	K	VEVKPKMVLTV	Q6CJC1	R	NEVRSRLILTF	P32599	R	NEVRARLIITF	Q7RVP7	R	CQVRSRLVTTF	O59945	R	VAVRPRLVLHF
20	P13796	K	REAFAKVDTDG	G3RHS3	K	REAFAKVDTDG	F7HQU5	K	REAFAKVDTDG	Q5XI38	K	REAFAKVDTDG	Q61233	K	REAFAKVDTDG	Q5ZLW0	K	REAFSKVDVSG	Q5FW28	K	REAFHKIDADG	Q6P698	K	REAFTKVDVDG	Q8IQZ8	M	-----MLDANK	Q7QH58	E	REKFEEIDTNK	U4PMA7	-	-----------	Q6CJC1	N	IEHFRNIDLED	P32599	A	IEKFRAIDLDD	Q7RVP7	K	ADAFRKLDVDD	O59945	K	TDQFNKLDVDG
361	P13796	K	VRGNPKLNLAF	G3RHS3	K	VRGNPKLNLAF	F7HQU5	K	VRGNPKLNLAF	Q5XI38	K	VRGNPKLNLAF	Q61233	K	VRGNPKLNLAF	Q5ZLW0	K	VRGNPKLNLAF	Q5FW28	K	VRGNPKLNLAF	Q6P698	K	VRGNPKLNLAY	Q8IQZ8	K	VNGVYKLNLAF	Q7QH58	K	VNGVYKLNLAF	U4PMA7	K	AAGNYKLNLAF	Q6CJC1	K	VAGNPKLNLAF	P32599	K	VAGNPKLNLAF	Q7RVP7	K	VAGNPKLNLAF	O59945	K	VAGNPKLNLAF
285	P13796	K	AGCN-KIGNFS	G3RHS3	K	AGCN-KIGNFS	F7HQU5	K	AGCN-KIGNFS	Q5XI38	K	AGCT-KITNFS	Q61233	K	AGCT-KITNFS	Q5ZLW0	K	AGCN-KVNNFS	Q5FW28	K	AGCN-KINNFS	Q6P698	K	AGCP-KINNFS	Q8IQZ8	R	AGISRRCTNFQ	Q7QH58	R	AGIARRCTNFQ	U4PMA7	R	AGTQRRLHNFT	Q6CJC1	R	AGWHRRVSNFS	P32599	R	ANWNRRVTNFS	Q7RVP7	R	ANWPRRVANFS	O59945	T	ANWPRTVSNFS
472	P13796	K	GKNQAKFSLVG	G3RHS3	K	GKNQAKFSLVG	F7HQU5	K	GKNQAKFSLVG	Q5XI38	K	GKNQAKFSLVG	Q61233	K	GKNQAKFSLVG	Q5ZLW0	K	GKNQAKFSLVG	Q5FW28	K	GKNKAKFSLVG	Q6P698	K	GKKEAKFSLVG	Q8IQZ8	K	GK-QLKFSLVG	Q7QH58	K	GK-QQKFSLVG	U4PMA7	R	GK-QLRFSLVG	Q6CJC1	G	GK-SRGFSLVG	P32599	G	GR-AKGFSLVG	Q7RVP7	G	GK-QNGFSLVG	O59945	G	GK-NQGFSLVG
542	P13796	K	SISSFKDPKIS	G3RHS3	K	SISSFKDPKIS	F7HQU5	K	SISSFKDPKIS	Q5XI38	K	SITSFKDPKIS	Q61233	K	SIASFKDPKIS	Q5ZLW0	K	TISSFKDGKIS	Q5FW28	K	SISSFKDPKIS	Q6P698	K	TISGFKDGSIS	Q8IQZ8	N	QLRNFNDPAIA	Q7QH58	Q	SLKSFQDPAIA	U4PMA7	Q	SIRSFQDPAIS	Q6CJC1	S	TIRSFSDPSLS	P32599	K	TIRSFKDQALS	Q7RVP7	K	SIRSFKDPVIG	O59945	R	QIRSFRDPSIS
97	P13796	K	KAINKKEG---	G3RHS3	K	KAINKKEG---	F7HQU5	K	KAINKKEG---	Q5XI38	K	KAINKKEG---	Q61233	K	KAINKKEG---	Q5ZLW0	K	KQINKKEG---	Q5FW28	K	KAINKKEG---	Q6P698	K	KAINKKEG---	Q8IQZ8	K	TVVSKKEN---	Q7QH58	K	KVVSKKEN---	U4PMA7	-	-----------	Q6CJC1	Q	PNISGQSNRAP	P32599	-	NVA---PNSTP	Q7RVP7	R	SVIAQRTGGAT	O59945	-	-----------
39	P13796	K	LNDLFKAACLP	G3RHS3	K	LNDLFKAACLP	F7HQU5	K	LNDLFKAACLP	Q5XI38	K	LNDLFKAACLP	Q61233	K	LNDLFKAACLP	Q5ZLW0	K	LTDVLKAANLP	Q5FW28	K	LNDLFKAANLP	Q6P698	K	LNALFKAANLP	Q8IQZ8	N	LKDALNQVGFK	Q7QH58	D	LKDALDQVGFK	U4PMA7	-	-----------	Q6CJC1	S	ILESISKSGVA	P32599	S	ALEAVSKDGDA	Q7RVP7	Q	AIKATQASERQ	O59945	E	TIKAFEDSKKG
165	P13796	K	GIVLCKMINLS	G3RHS3	K	GIVLCKMINLS	F7HQU5	K	GIVLCKMINLS	Q5XI38	K	GIVLCKMVNLS	Q61233	K	GIVLCKMINLS	Q5ZLW0	K	GIVLCKMINFS	Q5FW28	K	GIVLCKMINLS	Q6P698	K	GIVLCKMINLS	Q8IQZ8	K	GILLCKIINHS	Q7QH58	K	GILLCKIVNHS	U4PMA7	-	-----------	Q6CJC1	K	GLVLSKLINDS	P32599	K	GLVLSKLINDS	Q7RVP7	K	GLVLAKLINDS	O59945	K	GLILSKLINDS
494	Q92994	K	ARIA-KEKELG	G3QXB5	K	ARIA-KEKELG	*	*	*	D4A8W8	K	ARIA-KEKELG	Q8CFK2	K	ARIA-KEKELG	F1NQ85	K	ARIA-KEKELG	F7BB98	K	ARIA-KEKELG	Q5TZ89	K	ERIA-KEKEQG	Q9VEL2	K	ERLA-KEREEG	Q7QB20	K	ERLA-KEREEG	Q20429	R	RE---RELN-G	P46070	A	LKQE-ADLASG	P29056	A	LKQE-ADIATG	Q7RY40	A	FDAKLAEKNKG	Q9P6R0	E	LKLQ-EDLKKG
496	Q92994	K	IA-KEKELGIY	G3QXB5	K	IA-KEKELGIY	*	*	*	D4A8W8	K	IA-KEKELGIY	Q8CFK2	K	IA-KEKELGIY	F1NQ85	K	IA-KEKELGIY	F7BB98	K	IA-KEKELGIY	Q5TZ89	K	IA-KEKEQGTY	Q9VEL2	R	LA-KEREEGKP	Q7QB20	R	LA-KEREEGKP	Q20429	L	---RELN-GGV	P46070	L	QE-ADLASGNT	P29056	I	QE-ADIATGNT	Q7RY40	K	AKLAEKNKGPN	Q9P6R0	L	LQ-EDLKKGIV
537	Q92994	K	KKISSKINYSV	G3QXB5	K	KKISSKINYSV	*	*	*	D4A8W8	K	KKISSKINYSV	Q8CFK2	K	KKISSKINYSV	F1NQ85	K	KKISSKINYNV	F7BB98	K	KKISSKINYDV	Q5TZ89	K	KKISSKINYDV	Q9VEL2	K	KKISSKINYEI	Q7QB20	K	KKISSKINYDI	Q20429	K	KKLSNKVNYEM	P46070	K	TTFSKKINYDA	P29056	K	ASFSKKINYDA	Q7RY40	K	RGISTKLDYSK	Q9P6R0	K	RAFSKKINYEA
62	O96019	K	DGDKGKQGGPT	G3RI40	K	DGDKGKQGGPT	F6ZQD7	K	DGDKGKQGGPT	Q4KM87	K	DGDKGKQGGPT	Q9Z2N8	K	DGDKGKQGGPT	E1BR36	K	DGDKGKQGGPT	Q6P350	K	DGDQNKSRSPT	Q8JGS6	K	DGEKGKQSGTT	Q7K012	N	NATPNNADQRK	Q7Q8D3	I	N----IGSTNK	Q9N4N4	T	NSKVQTKREKN	*	*	*	*	*	*	*	*	*	Q9P7X7	-	----------R
226	O96019	K	YMIASKEAVRE	G3RI40	K	YMIASKEAVRE	F6ZQD7	K	YMIASKEAVRE	Q4KM87	K	YMIASKEAVRE	Q9Z2N8	K	YMIASKEAVRE	E1BR36	K	YMIASKEAVRE	Q6P350	K	YMIASKEAVRE	Q8JGS6	K	YMIASKDSVRE	Q7K012	K	YKIASKDVVKE	Q7Q8D3	K	YAIASKDVIKE	Q9N4N4	K	YRIGGKEEVNE	*	*	*	*	*	*	*	*	*	Q9P7X7	K	YLVKSKNPVEI
303	O96019	K	GAERLKIPEGL	G3RI40	K	GAERLKIPEGL	F6ZQD7	K	GAERLKIPEGL	Q4KM87	K	GAERLKIPEGL	Q9Z2N8	K	GAERLKIPEGL	E1BR36	K	GAERLKIPEGL	Q6P350	K	GAERLKIPEGL	Q8JGS6	K	GAERLKIPEGL	Q7K012	K	GSERFKIAESL	Q7Q8D3	K	GPERFKLAESL	Q9N4N4	K	GAERIKLPECL	*	*	*	*	*	*	*	*	*	Q9P7X7	Q	GAERYQIPEHL
371	O96019	K	RELSQKTPPSM	G3RI40	K	RELSQKTPPSM	F6ZQD7	K	RELSQKTPPSM	Q4KM87	K	RELSQKTPPSM	Q9Z2N8	K	RELSQKTPPSM	E1BR36	K	RELSQKTPPSM	Q6P350	K	RELSQKTPPSM	Q8JGS6	K	RELSQKTPPSM	Q7K012	R	RDLQLRAPSNT	Q7Q8D3	R	RDLQHRAPSNT	Q9N4N4	K	YALATKCPPTI	*	*	*	*	*	*	*	*	*	Q9P7X7	L	NELSKLY-PGS
379	O96019	K	PSMRLKLIANN	G3RI40	K	PSMRLKLIANN	F6ZQD7	K	PSMRLKLIANN	Q4KM87	K	PSMRLKLIANN	Q9Z2N8	K	PSMRLKLIANN	E1BR36	K	PSMRLKLIANN	Q6P350	K	PSMRLKLIANN	Q8JGS6	K	PSMRLKLIANN	Q7K012	K	SNTRLKMISAN	Q7Q8D3	K	SNTRLKMISAN	Q9N4N4	R	PTIKLRVFAAP	*	*	*	*	*	*	*	*	*	Q9P7X7	K	PGSRLKIHASG
60	O96019	K	--DGDKGKQGG	G3RI40	K	--DGDKGKQGG	F6ZQD7	K	--DGDKGKQGG	Q4KM87	K	--DGDKGKQGG	Q9Z2N8	K	--DGDKGKQGG	E1BR36	K	--DGDKGKQGG	Q6P350	Q	--DGDQNKSRS	Q8JGS6	K	--DGEKGKQSG	Q7K012	P	DNNATPNNADQ	Q7Q8D3	-	DNN----IGST	Q9N4N4	V	GDNSKVQTKRE	*	*	*	*	*	*	*	*	*	Q9P7X7	-	-----------
71	Q9UGI8	K	LFEDTKYTT--	G3RJ03	K	LFEDTKYTT--	F7ERF2	K	LFEDTKYTT--	Q2LAP6	K	LFEDTKYTT--	Q921W7	K	LFEDTKYTT--	Q90YH9	K	LFEDTKYTT--	Q6DIR5	K	LFEDTKYTA--	F1QNJ3	K	LFEDTKYTG--	A1ZAT5	A	IRAKPAYIKIK	A0NEC2	-	-----------	Q17525	E	LFGAREHFE--	*	*	*	*	*	*	*	*	*	*	*	*
298	Q9UGI8	K	CD-SEKPRCAG	G3RJ03	K	CD-SEKPRCAG	F7ERF2	K	CD-SEKPRCAG	Q2LAP6	K	CD-SEKPRCAG	Q921W7	K	CD-SEKPRCAG	Q90YH9	K	CD-SEKPRCAG	Q6DIR5	K	CD-SEKPRCAG	F1QNJ3	K	GD-SEKPRCGG	A1ZAT5	I	AIRLKIPRCRA	A0NEC2	K	AE-MLKPRCSA	Q17525	Y	AD-QLYPRCAG	*	*	*	*	*	*	*	*	*	*	*	*
134	Q9UGI8	K	MLPKEKQPVA-	G3RJ03	K	MLPKEKQPVA-	F7ERF2	K	MLPKEKQPVA-	Q2LAP6	K	MLPKEKQPVA-	Q921W7	K	MLPKEKQPVA-	Q90YH9	K	MLPKEKQPVA-	Q6DIR5	K	LIPKDKQPVA-	F1QNJ3	Q	LLPPEQRPIA-	A1ZAT5	V	NIPAPVASLAE	A0NEC2	K	VIPPEKVPK--	Q17525	E	ALPEDERPLV-	*	*	*	*	*	*	*	*	*	*	*	*
173	Q9UGI8	K	-----KEMEQF	G3RJ03	K	-----KEMEQF	F7ERF2	K	-----KEMEQF	Q2LAP6	K	-----KEMEQF	Q921W7	K	-----KEMEQF	Q90YH9	K	-----KQMEQF	Q6DIR5	K	-----KQMEQF	F1QNJ3	K	-----KQMQQY	A1ZAT5	Q	LLDDDQLLDEI	A0NEC2	G	-----GSYEDF	Q17525	K	--KDVKTLQNF	*	*	*	*	*	*	*	*	*	*	*	*
102	Q9UGI8	K	----KK-----	G3RJ03	K	----KK-----	F7ERF2	K	----KK-----	Q2LAP6	K	----KK-----	Q921W7	K	----KK-----	Q90YH9	K	----KK-----	Q6DIR5	K	----KK-----	F1QNJ3	K	----AK-----	A1ZAT5	K	SPLPLKNPVQI	A0NEC2	L	E---QLTTVRE	Q17525	S	--MASS-----	*	*	*	*	*	*	*	*	*	*	*	*
402	Q9UGI8	K	CLIGQKFMPVE	G3RJ03	K	CLIGQKFMPVE	F7ERF2	K	CLIGQKFMPVE	Q2LAP6	K	CLIGQKFMPVE	Q921W7	K	CLIGQKFMPVE	Q90YH9	K	CLIGQKFMPVE	Q6DIR5	K	CLIGQKFMPIQ	F1QNJ3	R	CLMGQRFMALQ	A1ZAT5	R	PLIGGRFCVKE	A0NEC2	-	-----------	Q17525	K	NLIGKKFMLKN	*	*	*	*	*	*	*	*	*	*	*	*
244	Q9UGI8	K	CKLSMKEGDPA	G3RJ03	K	CKLSMKEGDPA	F7ERF2	K	CKLSMKEGDPA	Q2LAP6	R	CKNTMREGDPA	Q921W7	N	CKHTMNEGEPA	Q90YH9	K	CKLNMKEGDPA	Q6DIR5	R	CKENMREGDPA	F1QNJ3	K	CQKPMKKGEPA	A1ZAT5	A	CNQPIAMGEVA	A0NEC2	N	CSDTLNQGEMA	Q17525	E	CNEMMETGDIG	*	*	*	*	*	*	*	*	*	*	*	*
88	Q9UGI8	K	GIPMYKR----	G3RJ03	K	GIPMYKR----	F7ERF2	K	GIPMYKR----	Q2LAP6	K	GIPMYKR----	Q921W7	K	GIPMYKR----	Q90YH9	K	GIPMYKR----	Q6DIR5	K	GIPTYKR----	F1QNJ3	R	GIPSYRS----	A1ZAT5	G	QIPVAGSDAAL	A0NEC2	-	-----------	Q17525	N	GMYKPNEQNET	*	*	*	*	*	*	*	*	*	*	*	*
62	Q9UGI8	K	----RKVGKLF	G3RJ03	K	----RKVGKLF	F7ERF2	K	----RKVGKLF	Q2LAP6	K	----RKVGRLF	Q921W7	K	----RKVGRLF	Q90YH9	K	----RKVGKLF	Q6DIR5	K	----RKVGKLF	F1QNJ3	K	----KKVGKLF	A1ZAT5	I	WAQFEILGQIR	A0NEC2	-	-----------	Q17525	V	AQ--IVIGRLF	*	*	*	*	*	*	*	*	*	*	*	*
295	Q13207	K	NGRREKRKQLT	G3R184	K	NGRREKRKQLT	F6YZP6	K	NGRREKRKQLT	*	*	*	Q60707	K	NGRREKRKQLT	*	*	*	Q3SA48	K	NGRREKRKQLS	B0R122	K	NGRREKRKQLA	Q24432	K	AGKREKKQALM	*	*	*	*	*	*	*	*	*	*	*	*	*	*	*	*	*	*
359	P31323	K	ALVTNKPRAAS	G3QMV2	K	ALVTNKPRAAS	F6Q503	K	ALVTNKPRAAS	R9PXT9	K	ALVTNKPRAAS	P31324	K	ALVTNKPRAAS	*	*	*	F7EI83	K	ALVTNKPRAAS	*	*	*	*	*	*	*	*	*	*	*	*	*	*	*	*	*	*	Q01386	A	ALLNDAPRAAS	P36600	T	ALIHETVRNAT
128	Q96MG7	K	FPDLFKRAAER	G3QTH5	K	FPDLFKRAAER	F6UA39	K	FPDLLKRAAER	Q4KM72	K	YPNLLKLAAER	Q9CPR8	K	YPNLLKLAAER	Q001T8	N	YSEIVNRAGRT	A9JSA2	R	YPEIFRRAQIA	Q7T0K5	N	YAEVMNRVCRT	*	*	*	Q5TVF7	P	YTRLMPEVLFE	*	*	*	*	*	*	*	*	*	Q7SFN0	A	FKKVFAGAQKQ	*	*	*
141	Q96MG7	K	YVFGYKLVELE	G3QTH5	K	YVFGYKLVELE	F6UA39	K	YVFGYKLVELE	Q4KM72	K	YVFGYKLVELE	Q9CPR8	K	YVFGYKLVELE	Q001T8	Q	QVFGLQMVEID	A9JSA2	Q	QVFGFQLEEID	Q7T0K5	K	QVFGLKLVEID	*	*	*	Q5TVF7	Q	SVYGYQLVDVE	*	*	*	*	*	*	*	*	*	Q7SFN0	E	ATFGMEMVELP	*	*	*
113	Q96MG7	K	RADILKHVIGD	G3QTH5	K	RADILKHVIGD	F6UA39	K	RADILKHVIGD	Q4KM72	K	RTDILKHVVGD	Q9CPR8	K	RTDILKHVVGD	Q001T8	K	RVDILKKVIRE	A9JSA2	R	RADIVRNVVKE	Q7T0K5	K	RADIGKHVIKD	*	*	*	Q5TVF7	H	RSDISHIALKG	*	*	*	*	*	*	*	*	*	Q7SFN0	E	RDGIKERVLGI	*	*	*
230	P09086	K	GLAMGKLYGND	G3R671	K	GLAMGKLYGND	F6Z1T9	K	GLAMGKLYGND	A0A0G2K3R5	K	GLAMGKLYGND	Q00196	K	GLAMGKLYGND	*	*	*	*	*	*	E7F4K0	K	GLAMGKLYGND	*	*	*	Q7QG49	K	GLAMGKLYGND	P20268	T	GVALGTLYGNI	*	*	*	*	*	*	*	*	*	*	*	*
73	Q8N6C1	K	VDKFVKELLSS	*	*	*	*	*	*	D3ZZX1	K	VDKFVKELLSS	Q7TNC9	K	VDKFVKELLSS	*	*	*	Q28CJ9	K	VDKLVKDLLSS	Q2YDR0	W	AENFFWTIESS	Q8IMU3	R	VQEFIRCLCDA	Q7QEY1	K	VQEFIKQLCES	Q17848	N	VPIIINRL--S	*	*	*	*	*	*	*	*	*	*	*	*
284	Q8N6C1	K	LQLEKKLFD-Y	*	*	*	*	*	*	D3ZZX1	K	LQLEKKLFD-Y	Q7TNC9	K	LQLEKKLFD-Y	*	*	*	Q28CJ9	K	LQIEKKLFE-Y	Q2YDR0	K	LHIETKLFA-Y	Q8IMU3	K	LTVGKKEFSHA	Q7QEY1	K	LTVGKKEFFHC	Q17848	K	LRIEKKKFD-Y	*	*	*	*	*	*	*	*	*	*	*	*
265	Q8N6C1	K	--EVVKLIFRE	*	*	*	*	*	*	D3ZZX1	K	--EVVKLIFRE	Q7TNC9	K	--EVVKLIFRE	*	*	*	Q28CJ9	K	--AVDKLVFRE	Q2YDR0	K	--EVEKIICEE	Q8IMU3	K	--ENDKIHYRN	Q7QEY1	K	--DSTKVQYRD	Q17848	A	RRTVSAIEFRR	*	*	*	*	*	*	*	*	*	*	*	*
307	Q8N6C1	K	LLEFDKELSVF	*	*	*	*	*	*	D3ZZX1	K	LLEFDKELSVF	Q7TNC9	K	LLEFDKELSVF	*	*	*	Q28CJ9	K	LLEFDKELSVF	Q2YDR0	K	LLKYDKEISAF	Q8IMU3	R	LKKFDRELEPL	Q7QEY1	R	LRQFDRELESL	Q17848	K	YRDDDKETENF	*	*	*	*	*	*	*	*	*	*	*	*
508	Q9UHB9	K	----LKDLPDV	G3RSI2	K	----LKDLPDV	F7GGQ4	K	----LKDLPDV	B2RYI2	K	----LKDLPDV	Q8BMA6	K	----LKDLPDV	Q5ZJ33	K	----LKELPDV	F7C3L5	K	----LKELPDV	A7YYE9	K	----LKDLPDV	Q9VSS2	Q	----FQLQEEL	Q7QK73	D	----FDLRGEL	Q20822	E	SFITNETQSSL	Q6CR03	L	SQ--LLSKGKI	P38687	L	AN--LLSLNSV	A7UWE1	V	ARNIVVSAADV	O74436	D	HLIAFDIIPEL
205	Q9UHB9	K	EHQEWKAAIEA	G3RSI2	K	EHQEWKAAIEA	F7GGQ4	K	EHQEWKAAIEA	B2RYI2	K	EHQEWKAAIEA	Q8BMA6	K	EHQEWKSAIEA	Q5ZJ33	K	EHQEWKAAMEA	F7C3L5	E	EQQHWEDAMKA	A7YYE9	K	ELQEWKSAMEA	Q9VSS2	K	ELQLWKTAGEH	Q7QK73	Q	ELGLWQSAAEN	Q20822	Q	ESRNWQKASES	Q6CR03	G	EYELYGKKQVK	P38687	G	EYLINGKRF-K	A7UWE1	E	EKQSWEDCIVS	O74436	E	EKRDWEGSLSA
504	Q9UHB9	K	DAGAFKNS---	G3RSI2	K	DAGAFKNS---	F7GGQ4	K	DAGAFKNS---	B2RYI2	K	HGGAFKNS---	Q8BMA6	K	HGGASKNS---	Q5ZJ33	T	GAGAFTNS---	F7C3L5	K	QTGAAKNT---	A7YYE9	S	KAKSLSNN---	Q9VSS2	P	GK-SSP-E---	Q7QK73	K	SKTPCK-D---	Q20822	K	KLKKLKSS---	Q6CR03	D	SLINWDEI--Y	P38687	D	EIESLDEI--L	A7UWE1	S	ILSSTSSSEES	O74436	E	ILRNFEEK---
52	Q9UHB9	K	GSKANKEFGDS	G3RSI2	K	GSKANKEFGDS	F7GGQ4	K	GSKANKEFGDS	B2RYI2	K	GSKANKEFGDS	Q8BMA6	K	GSKANKEFGDS	Q5ZJ33	D	TR--ADGLSDS	F7C3L5	-	-----------	A7YYE9	N	EENKENSIDQS	Q9VSS2	A	----VAEPSKI	Q7QK73	D	----ADAPMKV	Q20822	T	----ETEELPP	Q6CR03	-	---------MV	P38687	-	--------MVA	A7UWE1	-	-----------	O74436	S	----FSGLIKQ
457	Q9UHB9	K	KEIGLKTLVFK	G3RSI2	K	KEIGLKTLVFK	F7GGQ4	K	KEIGLKTLVFK	B2RYI2	K	KEIGLKTLVFK	Q8BMA6	K	KEISLKTLVFK	Q5ZJ33	K	KEIGLKTLVYK	F7C3L5	K	REITLKTLVYK	A7YYE9	K	KELSLKTLVYK	Q9VSS2	L	SEVENLAITFK	Q7QK73	L	AEMEQLALSFR	Q20822	K	QAFEVKVEYYR	Q6CR03	L	NQVFLLKTYYE	P38687	C	SQLDLCKLYFQ	A7UWE1	T	TRLQATTQYFT	O74436	Q	AQLEAQISLAK
416	Q9UHB9	K	PEDDSKRSPRP	G3RSI2	K	PEDDSKRSPRP	F7GGQ4	K	PEDDSKRSPRP	B2RYI2	K	PEDDSKRSPRP	Q8BMA6	K	PEDDSKRSPRP	Q5ZJ33	K	SEEDGKRTPRP	F7C3L5	K	AEEDGKRGPRP	A7YYE9	K	-TDENKRGPRP	Q9VSS2	G	-NVGDGKRVRP	Q7QK73	G	LASGGGKKTKP	Q20822	E	-NTKSEKKSKP	Q6CR03	S	--SFTSKLNKY	P38687	S	--SLPSKLTKY	A7UWE1	R	EEAPGRQIAKL	O74436	A	--ELVASQAQL
277	Q9UHB9	K	GLLAEKLEAL-	G3RSI2	K	GLLAEKLEAL-	F7GGQ4	K	GLLAEKLEAL-	B2RYI2	K	GLLAEKLEAL-	Q8BMA6	K	GLLAEKLEAL-	Q5ZJ33	K	GLLAEKLEAL-	F7C3L5	K	GLLAEKLEAL-	A7YYE9	K	GMMAEKLESL-	Q9VSS2	N	--VLENLDVL-	Q7QK73	N	--LLGNLSHL-	Q20822	K	DSSVDKL----	Q6CR03	L	DQLLQLLQSHG	P38687	L	DELVKLLLDNG	A7UWE1	R	DDLVDRVKAVN	O74436	H	EEVIQHVNSVD
372	Q9UHB9	K	-GEPGKVSNLQ	G3RSI2	K	-GEPGKVSNLQ	F7GGQ4	K	-GESGKVSNLQ	B2RYI2	K	-GESGKVSNLQ	Q8BMA6	K	-GESGKVSNLQ	Q5ZJ33	K	-GDSGKVSNIQ	F7C3L5	K	-TEFGKVSNLQ	A7YYE9	K	-AESSKVSNLQ	Q9VSS2	T	----QTVSGVQ	Q7QK73	G	GPAGGGLIGIQ	Q20822	D	---NADTTVLQ	Q6CR03	T	-SEDDTDENNQ	P38687	S	EMVENSSENNQ	A7UWE1	R	-QSDPRMQSLQ	O74436	K	LEDEQKFQTLS
477	Q9UHB9	K	SYVLVKKWSEA	G3RSI2	K	SYVLVKKWSEA	F7GGQ4	K	SYVLVKKWSEA	B2RYI2	K	SYVLVKKWSEA	Q8BMA6	K	SYVLVKKWSEA	Q5ZJ33	K	SYVLVKKWSEA	F7C3L5	K	SYVLVKKWSEA	A7YYE9	K	SYVLVKKWSEA	Q9VSS2	K	TLIDIKKWKEA	Q7QK73	K	TLVAMKRWREA	Q20822	H	SYSALHKYSEA	Q6CR03	K	IYQSKKKYVES	P38687	G	LYQSKGRYMEA	A7UWE1	H	SHSLAHNDANA	O74436	D	AYQAQDKL-AS
288	Q9UHB9	K	TR-A-KQAATM	G3RSI2	K	TR-A-KQAATM	F7GGQ4	K	TR-A-KQAATM	B2RYI2	K	TR-A-KQAATM	Q8BMA6	K	TR-A-KQAATM	Q5ZJ33	K	TR-A-KQAATM	F7C3L5	K	TR-A-KQAATM	A7YYE9	K	TR-A-KQAAVM	Q9VSS2	E	TK-T-ESSEGL	Q7QK73	E	TK-A-ESMEAF	Q20822	A	MR-ASATSAEV	Q6CR03	A	T--D-ASKSQS	P38687	E	T--STEDQKVT	A7UWE1	G	TG-VTGAEGAP	O74436	D	TGDEQDSLQTI
112	Q9UHB9	K	FTG-KK---VT	G3RSI2	D	FTS-ND---LT	F7GGQ4	-	-----------	B2RYI2	K	FTG-KK---VT	Q8BMA6	K	FTG-KK---VT	Q5ZJ33	K	FTG-KK---VT	F7C3L5	K	FTG-KK---VT	A7YYE9	K	FTG-KK---VT	Q9VSS2	D	FKR-RD---VT	Q7QK73	N	YKK-RN---VT	Q20822	W	FVK-KW---LS	Q6CR03	K	YKGQEKLDKIT	P38687	K	YSSKNKYGEIN	A7UWE1	Q	FHPKAQ---IT	O74436	K	---KPK-----
49	Q9UHB9	K	PSAGSKANKEF	G3RSI2	K	PSAGSKANKEF	F7GGQ4	K	PSAGSKANKEF	B2RYI2	K	PSAGSKANKEF	Q8BMA6	K	PSAGSKANKEF	Q5ZJ33	-	PAGTR--ADGL	F7C3L5	-	-----------	A7YYE9	N	PSTEENKENSI	Q9VSS2	-	AP-----VAEP	Q7QK73	-	PA-----ADAP	Q20822	-	KS-----ETEE	Q6CR03	-	-----------	P38687	-	-----------	A7UWE1	-	-----------	O74436	-	-------FSGL
142	Q9UHB9	K	YAMQLKQEA--	G3RSI2	K	YAMQLKQEA--	F7GGQ4	K	YAMQLKQEA--	B2RYI2	K	YAMQLKQEA--	Q8BMA6	K	YAMQLKQEA--	Q5ZJ33	K	YAMQLKQEA--	F7C3L5	K	YAMQLKNEA--	A7YYE9	K	YAMQLKQEA--	Q9VSS2	K	YAMQLKQES--	Q7QK73	R	YAMQLRQES--	Q20822	K	EAMIDKITLED	Q6CR03	K	YVESIKATGRS	P38687	K	LAETLKLRARQ	A7UWE1	K	HAMSMKASHAA	O74436	R	QFVFLR-----
360	Q9UHB9	K	LKPDQKQRDYI	G3RSI2	K	LKPDQKQRDYI	F7GGQ4	K	LKPDQKQRDYI	B2RYI2	K	LKPDQKQRDYT	Q8BMA6	K	LKPDQKQRDYA	Q5ZJ33	K	LKPDQKQREHS	F7C3L5	R	LKTEQRQRDA-	A7YYE9	K	LRTDVKQRERA	Q9VSS2	K	IKQDPKLRSLT	Q7QK73	K	IKQDPKLRQPA	Q20822	S	IRRKSSE----	Q6CR03	-	MTTC-------	P38687	D	IANHDDQDDID	A7UWE1	G	IDELRGEGVT-	O74436	-	LDNT-------
333	Q9UHB9	K	ESEETKERLFE	G3RSI2	K	ESEETKERLFE	F7GGQ4	K	ESEETKERLFE	B2RYI2	K	ESEETKERLFE	Q8BMA6	K	ESEETKERLFE	Q5ZJ33	R	DNEETRERLFE	F7C3L5	K	EDEETKERLFE	A7YYE9	K	DNEETKEHLYE	Q9VSS2	K	TKQDAKIELIE	Q7QK73	K	KDYPAKIEMLE	Q20822	K	QTPKEKMALFE	Q6CR03	K	---SSKLSNLN	P38687	Q	----TQITQYT	A7UWE1	K	LAPKDKAAAYD	O74436	I	---GTIDSKRD
39	Q9UHB9	K	GGEENKENERP	G3RSI2	K	GGEENKENERP	F7GGQ4	K	GGEENKENERP	B2RYI2	K	GGDENKENERP	Q8BMA6	K	GGDENKENERP	Q5ZJ33	K	GAEENKENERP	F7C3L5	-	-----------	A7YYE9	N	MAAEQNGVKMP	Q9VSS2	E	TGDVQEKTETA	Q7QK73	M	ADKENMDVEEP	Q20822	N	---MTNDVEMK	Q6CR03	-	-----------	P38687	-	-----------	A7UWE1	-	-----------	O74436	-	TGE----VL--
491	Q9UHB9	K	YDRVLKYANEV	G3RSI2	K	YDRVLKYANEV	F7GGQ4	K	YDRVLKYANEV	B2RYI2	K	YDRVLKYASEV	Q8BMA6	K	YDRVLKYANEV	Q5ZJ33	K	YERVLKYAGEV	F7C3L5	K	YDRVLKYAKEV	A7YYE9	K	YERVLKYTKEV	Q9VSS2	N	YERASNYATEA	Q7QK73	K	YERSRKYASDA	Q20822	S	FDRTVSRVQDA	Q6CR03	Q	YVDCLQRIENA	P38687	R	YVDAYRRLENK	A7UWE1	T	IRHALTQTESA	O74436	S	CVRAASYLQQV
220	Q9UHB9	K	KTIYEKLASAF	G3RSI2	K	KTIYEKLASAF	F7GGQ4	K	KTIYEKLASAF	B2RYI2	K	KTIYEKLASAF	Q8BMA6	K	KTIYEKLASAF	Q5ZJ33	K	KTIYEKLANAF	F7C3L5	K	KTIYEKLASAF	A7YYE9	K	KTIYEKLASAF	Q9VSS2	N	QVVYENLGKAL	Q7QK73	N	QVIYENLAQAM	Q20822	K	KTVYEKLAEAT	Q6CR03	H	EKISTHLALAL	P38687	N	AKISNNLALVF	A7UWE1	A	RMIYSALSTST	O74436	V	RLSFLVLQNKI
160	P30039	K	SPDTQKLLVRL	G3R1R8	K	SPDTRKLLVRL	F6ULX2	K	SPDTRKLLLRL	Q68G31	K	SPDTRKLLVRL	Q9DCG6	K	STDTRKLLVRL	E1C460	K	SPDTKKLLVRL	*	*	*	Q4VBJ8	K	SPSTKKLMIRL	*	*	*	*	*	*	G5ECB5	K	SSKSRKLIVIV	*	*	*	P38765	W	HTGPEWIVALV	A7UWZ8	F	VRGMTFLLVKL	Q8NIL3	W	DDGPKWLVIQL
162	Q9UPY6	K	FFDLWKEKMLQ	G3R9W4	K	FFDLWKEKMLQ	F7DDG6	K	FFDLWKEKMLQ	M0R7F3	T	QHDLCTQKLLR	Q8VHI6	K	FFDLWKEKMLQ	E1C2T1	K	FFDLWKEKMLQ	Q0VA47	K	FFDLWKEKMLQ	A1L1Q2	K	FFDLWKEKMLQ	Q9VKM2	R	FFELWRQEMLK	Q7PNH0	R	FFELWRQEMLK	Q9XVK6	K	FFDLWKKETLK	*	*	*	*	*	*	*	*	*	*	*	*
1542	O00555	K	FAISAKPLTRH	G3RNE3	K	FAISAKPLTRH	F7ETU0	Q	PGVQEQPEQHT	P54282	K	FAISAKPLTRH	P97445	K	FAISAKPLTRH	*	*	*	L7N3C0	K	FAISAKPLTRH	F8W3Z0	K	FAINAKPLTRH	P91645	R	FTIGARPLERY	*	*	*	G4SFC3	R	FALNARPRSLF	*	*	*	*	*	*	*	*	*	*	*	*
1426	O00555	K	YLLYEK-NEV-	G3RNE3	K	YLLYEK-NEV-	F7ETU0	K	YLLYEK-NEV-	P54282	K	YLLYEK-NEV-	P97445	K	YLLYEK-NEV-	*	*	*	L7N3C0	K	YLVYDK-SEV-	F8W3Z0	R	YLVYERDNEV-	P91645	E	YFKYEEDELLP	*	*	*	G4SFC3	N	FFVYDNQNDPP	*	*	*	*	*	*	*	*	*	*	*	*
1552	O00555	K	HMPQNKQSFQY	G3RNE3	K	HMPQNKQSFQY	F7ETU0	S	TLPFHSFNFAQ	P54282	K	HMPQNKQSFQY	P97445	K	HMPQNKQSFQY	*	*	*	L7N3C0	K	HMPQNKQSFQY	F8W3Z0	K	HMPQNKQSFQY	P91645	R	YMPKNRNTFKY	*	*	*	G4SFC3	K	FMPEDKNSTKY	*	*	*	*	*	*	*	*	*	*	*	*
1343	O00555	K	DINTIKSLRVL	G3RNE3	K	DINTIKSLRVL	F7ETU0	K	DINTIKSLRVL	P54282	K	DINTIKSLRVL	P97445	K	DINTIKSLRVL	*	*	*	L7N3C0	K	DISTIKSLRVL	F8W3Z0	K	DISIIKSLRVL	P91645	K	NLSTIKSLRVL	*	*	*	G4SFC3	K	NLNTIKSLRVL	*	*	*	*	*	*	*	*	*	*	*	*
1337	O00555	K	GNSKGKDINTI	G3RNE3	K	GNSKGKDINTI	F7ETU0	K	GNSKGKDINTI	P54282	K	GNSKGKDINTI	P97445	K	GNSKGKDINTI	*	*	*	L7N3C0	K	GGSKGKDISTI	F8W3Z0	K	GSGKGKDISII	P91645	Q	GSSAGQNLSTI	*	*	*	G4SFC3	K	EGSAGKNLNTI	*	*	*	*	*	*	*	*	*	*	*	*
122	Q15024	K	SSVDLK-TLCI	G3RCD6	K	SSVDLK-TLCI	F6T0A2	K	SSVDLK-TLCI	Q5EB65	R	SSVDLR-SLCI	Q9D0M0	R	SSVDLR-SLCI	E1BXI2	K	GSVDLK-SLCI	Q28JA6	E	SSIDLE-SLCI	Q561W8	R	HSLDLR-SLCI	Q29QQ9	R	LAFNYR-TLCL	Q7QDY7	A	KGFDLA-GLCI	G5EDS8	N	LDIMPNLAKTQ	*	*	*	*	*	*	*	*	*	*	*	*
276	Q15024	K	QSVVHKEESLG	G3RCD6	K	QSVLHKEESLG	F6T0A2	K	QSVLHKEESLG	Q5EB65	K	QSLLHKEESLG	Q9D0M0	K	QSLLHKEESLG	E1BXI2	E	QKVLDEEESLG	Q28JA6	Q	QSALNQEESLG	Q561W8	K	MDLLQKEESLG	Q29QQ9	L	TKMLNLEQ--Q	Q7QDY7	E	MKALHEDETRN	G5EDS8	N	AKRLKNEEMRK	*	*	*	*	*	*	*	*	*	*	*	*
368	Q8IZH2	K	SKVGNKYLNEA	*	*	*	F7APA3	K	SKVGNKYLNEA	D4ABN8	K	SKVGNKYLNEA	F8VQ87	K	SKVGNKYLNEA	E1C8R7	K	SKVGNKYLNEA	*	*	*	F1Q4U5	K	SKVGNKYVNEA	Q9VWI1	-	NK-----SEAF	Q7PQ65	N	GKCGKNNLDAF	Q9BHK7	V	SKRIRVVDPEQ	Q6CJ09	I	QQLENISLEGE	P22147	I	KQLENISLEGE	Q7S7J5	E	AKKMLEDNEAE	P40383	-	------KNNGN
847	Q8IZH2	K	RFSNIK--TLD	*	*	*	F7APA3	K	RFSNIK--TLD	D4ABN8	K	RFSNIK--TLD	F8VQ87	K	RFSNIK--TLD	E1C8R7	R	RFSNIR--TLD	*	*	*	F1Q4U5	K	SLARFK--TLE	Q9VWI1	-	MRKN--FLNVE	Q7PQ65	-	KQKP--YIEME	Q9BHK7	-	RVLA--DLPMK	Q6CJ09	E	RYIEKEPLPIN	P22147	G	RYKERGPIPIE	Q7S7J5	A	RFIERAALPLE	P40383	E	RFTEREAPPVE
79	Q8IZH2	K	IIKPRKVFFMA	*	*	*	F7APA3	K	IIKPRKVFFMA	D4ABN8	K	IIKPRKVFFMA	F8VQ87	K	IIKPRKVFFMA	E1C8R7	K	IIKPRKVFFMA	*	*	*	F1Q4U5	K	IIKPRKVFFMA	Q9VWI1	R	LIKPQRLFFLS	Q7PQ65	Q	LIRPQQVFFIA	Q9BHK7	K	LIRPQKVFFMA	Q6CJ09	Q	TIKPKQTFYMA	P22147	K	TIKPKKIFYMA	Q7S7J5	K	KIKPKKLFFMA	P40383	K	KIKPKKLLYMA
116	Q15019	K	CRDCFKTIISY	G3QPK8	K	CRDCFKTIISY	G7N9E0	K	CRDCFKTIISY	Q91Y81	K	SRDCFKTIISY	P42208	K	CRDCFKTIISY	E1C3D2	K	CRDCFKTIISY	A1L0Y5	K	CVDCFKPIISY	F1QQN9	N	SQDCFNTIISY	Q540V5	G	NSNSFGAILEY	Q7QCI4	S	NSDSFSAILEY	*	*	*	*	*	*	*	*	*	*	*	*	*	*	*
275	Q15019	K	HNDFLKLRTML	G3QPK8	K	HNDFLKLRTML	G7N9E0	K	HNDFLKLRTML	Q91Y81	K	HNDFLKLRTML	P42208	K	HNDFLKLRTML	E1C3D2	K	HNDFLKLRTML	A1L0Y5	K	HNDFLKLRTML	F1QQN9	K	HNDFLKLRTML	Q540V5	K	HCDFIKLRTML	Q7QCI4	K	HCDFIKLRTML	*	*	*	*	*	*	*	*	*	*	*	*	*	*	*
3	Q15019	K	---MSKQQPTQ	G3QPK8	K	SQKMSKQQPTQ	G7N9E0	K	SQKMSKQQPTQ	Q91Y81	K	---MSKQQPTQ	P42208	K	---MSKQQPTQ	E1C3D2	K	---MSKQQPAQ	A1L0Y5	S	----MSKQQAQ	F1QQN9	L	SQADKLKQQGQ	Q540V5	M	-----MADTKG	Q7QCI4	S	----MSDSGKS	*	*	*	*	*	*	*	*	*	*	*	*	*	*	*
318	Q15019	K	NEDMNKDQILL	G3QPK8	K	NEDMNKDQILL	G7N9E0	K	NEDMNKDQILL	Q91Y81	K	NEDMNKDQILL	P42208	K	NEDMNKDQILL	E1C3D2	K	DEEVNKDQILL	A1L0Y5	K	NVEVTKDQILQ	F1QQN9	K	PEEMDKDMILL	Q540V5	K	SVLGEKDRILQ	Q7QCI4	K	EVLSEKDRILR	*	*	*	*	*	*	*	*	*	*	*	*	*	*	*
249	Q15019	K	QLIEAKGKKVR	G3QPK8	K	QLIEAKGKKVR	G7N9E0	K	QLIEAKGKKVR	Q91Y81	K	QLIEAKGKKVR	P42208	K	QLIEAKGKKVR	E1C3D2	K	QLIEAKGKKVR	A1L0Y5	K	QLIEAKGKKVR	F1QQN9	K	QQIEAKGKKVR	Q540V5	K	TLLEVKGKKVR	Q7QCI4	K	TLLEVKGRKVR	*	*	*	*	*	*	*	*	*	*	*	*	*	*	*
310	Q15019	K	-----KVE--N	G3QPK8	K	-----KVE--N	G7N9E0	K	-----KVE--N	Q91Y81	K	-----KVE--N	P42208	K	-----KVE--N	E1C3D2	K	-----KIE--D	A1L0Y5	K	-----KVE--N	F1QQN9	G	LSPAKGPE--P	Q540V5	Q	RDSSSQVVSNS	Q7QCI4	G	ENGGAGIVPGE	*	*	*	*	*	*	*	*	*	*	*	*	*	*	*
190	Q15019	K	DTLTLKERERL	G3QPK8	K	DTLTLKERERL	G7N9E0	K	DTLTLKERERL	Q91Y81	K	DTLTLKERERL	P42208	K	DTLTLKERERL	E1C3D2	K	DTLSLKERERL	A1L0Y5	R	DTLTLRERERL	F1QQN9	R	DTLTLRERERL	Q540V5	K	DCLTKKEILRL	Q7QCI4	K	DVLTKKEIQRL	*	*	*	*	*	*	*	*	*	*	*	*	*	*	*
325	Q15019	K	QILLEKEAELR	G3QPK8	K	QILLEKEAELR	G7N9E0	K	QILLEKEAELR	Q91Y81	K	QILLEKEAELR	P42208	K	QILLEKEAELR	E1C3D2	K	QILLEKEAELR	A1L0Y5	K	QILQEKEAELR	F1QQN9	K	MILLEKEAELR	Q540V5	K	RILQEKEAELR	Q7QCI4	K	RILREKEEEIR	*	*	*	*	*	*	*	*	*	*	*	*	*	*	*
183	Q15019	K	VPVIAKADTLT	G3QPK8	K	VPVIAKADTLT	G7N9E0	K	VPVIAKADTLT	Q91Y81	K	VPVIAKADTLT	P42208	K	VPVIAKADTLT	E1C3D2	K	VPVIAKADTLS	A1L0Y5	K	VPVIAKADTLT	F1QQN9	K	VPVIAKADTLT	Q540V5	K	VPVIAKADCLT	Q7QCI4	K	VPVIAKADVLT	*	*	*	*	*	*	*	*	*	*	*	*	*	*	*
232	Q15019	K	QTRLLKASIPF	G3QPK8	K	QTRLLKASIPF	G7N9E0	K	QTRLLKASIPF	Q91Y81	K	QTRLLKASIPF	P42208	K	QTRLLKASIPF	E1C3D2	K	QTRLLKASIPF	A1L0Y5	K	QTRLLKASIPF	F1QQN9	K	QTRILKASIPF	Q540V5	K	QVKQLKEAVPF	Q7QCI4	K	QVRQLKEAVPF	*	*	*	*	*	*	*	*	*	*	*	*	*	*	*
199	Q6PEV8	K	EYLSRKVSTEM	G3RZE4	K	EYLSRKVSTEM	F6XFJ3	K	EYLSRKVSTEM	M0R493	F	NYMGKFGESTM	Q8K2D0	K	EYLSRKVSTEM	F1NN36	K	EYLSRKVSTEM	Q28J76	K	EYLSRKVSTEM	Q6AXJ7	K	EYLSRKVSTEM	*	*	*	*	*	*	*	*	*	*	*	*	*	*	*	*	*	*	*	*	*
13	Q6PEV8	K	ITSYEKFLTPE	G3RZE4	K	ITSYEKFLTPE	F6XFJ3	K	ITSYEKFLTPE	M0R493	K	TTSYEKFLTPE	Q8K2D0	K	TTSYEKFLTPE	F1NN36	K	EELYEKFLAPD	Q28J76	K	EGLYEKFLAPD	Q6AXJ7	K	EGVYEKFLAPE	*	*	*	*	*	*	*	*	*	*	*	*	*	*	*	*	*	*	*	*	*
242	Q6PEV8	K	TDEKLKQVRNY	G3RZE4	K	TDEKLKQVRNY	F6XFJ3	K	TDEKLKQVRNY	M0R493	P	SV--CPKVRNY	Q8K2D0	K	TDEKLKQVRNY	F1NN36	K	TDEKLKQVRNY	Q28J76	K	TDEKLKQVRSY	Q6AXJ7	K	TDEKLKQVRSY	*	*	*	*	*	*	*	*	*	*	*	*	*	*	*	*	*	*	*	*	*
181	Q9H6L2	K	LRLQQKQ----	G3R9B3	K	LRLQQKQ----	H9EWK5	K	LRLQQKQ----	Q5FVM1	K	LRLQQKQ----	Q3U284	K	LRLQQKQ----	F1NNL1	R	LKLNQRQ----	F7B645	R	LKLQQRQ----	Q7T316	R	LRLNQRT----	Q9VMR1	Y	LQLKQYVEFTC	Q7Q8K4	T	MATRQTVALQC	Q22804	S	LSMDQSN----	*	*	*	*	*	*	*	*	*	*	*	*
210	O14908	K	RTFTLKLTEPR	G3S238	K	RTFTLKLTEPR	F6TQM4	K	RTFTLKLTEPR	Q9Z254	K	RTFTLKLTEPR	Q9Z0G0	K	RTFTLKLTEPR	*	*	*	B1H191	K	QTFTLKLIEPL	Q6B337	K	KTFFLKMVEPL	Q7JX82	R	ETFTLRLVEPV	Q7QJV3	R	STFTIRLVEPM	Q20393	R	EECIIRLIAPK	*	*	*	*	*	*	*	*	*	*	*	*
80	O14908	K	GFTNVKELYGK	G3S238	K	GFTNVKELYGK	F6TQM4	K	GFTNVKELYGK	Q9Z254	K	GFTNVKELYGK	Q9Z0G0	K	GFTNVKELYGK	*	*	*	B1H191	K	GFTNVKELYSK	Q6B337	R	GFSNVRELYAK	Q7JX82	R	DFSSVRELYQK	Q7QJV3	K	GFASVKELYQK	Q20393	E	KWNDMEELYQS	*	*	*	*	*	*	*	*	*	*	*	*
128	O14908	K	IFAHVKGQRKE	G3S238	K	IFAHVKGQRKE	F6TQM4	K	IFAHVKGQRKE	Q9Z254	K	IFAHVKGQRKE	Q9Z0G0	K	IFAHVKGQRKE	*	*	*	B1H191	K	IFAHVKGTKKE	Q6B337	K	IFAHVKGQRKE	Q7JX82	K	IFAHRKGRPKE	Q7QJV3	K	IFAHKKGRPKE	Q20393	R	LFAHVRGQATE	*	*	*	*	*	*	*	*	*	*	*	*
263	O14908	K	SAFEEK-AIEK	G3S238	K	SAFEEK-AIEK	F6TQM4	K	SAFEEK-AIEK	Q9Z254	K	SAFEEK-AIEK	Q9Z0G0	K	SAFEEK-AIEK	*	*	*	B1H191	K	SAFEEK-AIKK	Q6B337	K	SAFEEK-AIEK	Q7JX82	A	DEATVA-GIEA	Q7QJV3	C	DDATQC-GIDA	Q20393	A	DQMIQAEMCGK	*	*	*	*	*	*	*	*	*	*	*	*
10	O14908	K	LGRRKKAP---	G3S238	K	LGRRKKAP---	F6TQM4	K	LGRRKKAP---	Q9Z254	K	LGRRKKAP---	Q9Z0G0	K	LGRRKKAP---	*	*	*	B1H191	K	LRVKKKNKSKE	Q6B337	K	LGRRKKAS---	Q7JX82	K	TRKSPKQG--P	Q7QJV3	K	NKKSTKIS--N	Q20393	-	QG-----APCR	*	*	*	*	*	*	*	*	*	*	*	*
19	O95807	K	IDWGEKRNTIA	G3R938	K	IDWGEKRNTIA	F7FZH5	K	IDWGEKRNTIA	B1WBU7	K	MDWGEKRNTVA	Q9CXL1	K	MDWGEKRNTIA	E1BSH6	*	*	A4QNG8	K	IDWGEKRNTVA	Q803R8	K	VDWGEKRNTIA	Q9VZE2	S	FTGDASRNRNT	Q7Q7C9	R	FEVLPRRTILA	*	*	*	*	*	*	*	*	*	*	*	*	*	*	*
469	P21397	K	GKVTEKDIWVQ	G3R0P3	K	GKVTEKDIWVQ	*	*	*	P21396	K	GKVAKKDIWVE	Q64133	K	GKVAKKDIWVQ	*	*	*	*	*	*	*	*	*	*	*	*	*	*	*	*	*	*	*	*	*	*	*	*	Q7S0P0	K	EKGNLKDGEGG	*	*	*
218	P21397	K	GGQERKFV--G	G3R0P3	K	GGQERKFV--G	*	*	*	P21396	K	GGQERKFV--G	Q64133	K	GGQERKFV--G	*	*	*	*	*	*	*	*	*	*	*	*	*	*	*	*	*	*	*	*	*	*	*	*	Q7S0P0	H	GGGAHHFRVPQ	*	*	*
23	Q53SS8	K	LLMHGKEVGSI	*	*	*	*	*	*	*	*	*	P60335	K	LLMHGKEVGSI	*	*	*	*	*	*	*	*	*	*	*	*	*	*	*	*	*	*	*	*	*	*	*	*	*	*	*	*	*	*
31	Q53SS8	K	GSIIGKKGESV	*	*	*	*	*	*	*	*	*	P60335	K	GSIIGKKGESV	*	*	*	*	*	*	*	*	*	*	*	*	*	*	*	*	*	*	*	*	*	*	*	*	*	*	*	*	*	*
314	Q53SS8	K	SGAQIKIANPV	*	*	*	*	*	*	*	*	*	P60335	K	SGAQIKIANPV	*	*	*	*	*	*	*	*	*	*	*	*	*	*	*	*	*	*	*	*	*	*	*	*	*	*	*	*	*	*
182	P78536	K	RLQSPKVCGYL	G3RBF9	K	RLQSPKVCGYL	F6RT77	-	-----------	Q9Z1K9	K	RLQSPKVCGYL	Q9Z0F8	K	RLQSPKVCGYL	Q5ZL93	K	RLQSPKVCGYL	E2IFV1	K	RLKSSKVCGYI	Q5RIQ8	K	RLAATKVCGYV	Q9VAC5	K	-GATPKTCGYI	Q7QC01	R	DLGVPRTCGYI	Q94316	-	--------GYF	*	*	*	*	*	*	*	*	*	*	*	*
168	P78536	K	RMLVYKSEDIK	G3RBF9	K	RMLVYKSEDIK	F6RT77	-	-----------	Q9Z1K9	K	RMLVYKSEDIK	Q9Z0F8	K	RMLVYKSEDIK	Q5ZL93	R	RLLVYRSEDIK	E2IFV1	R	NMLVYRSGDIK	Q5RIQ8	R	RLLVYRSEDIR	Q9VAC5	K	TMVAYKASDVK	Q7QC01	R	HMIAYRTSDIK	Q94316	-	PVV--------	*	*	*	*	*	*	*	*	*	*	*	*
302	P78536	K	HYNMAKSYPNE	G3RBF9	K	HYNMAKSYPNE	F6RT77	K	HYNMAKSYPNE	Q9Z1K9	K	HFNMAKSFPNE	Q9Z0F8	K	HFNMAKSFPNE	Q5ZL93	K	HYNMAKSYPDD	E2IFV1	R	HYNMARAFPNP	Q5RIQ8	G	HFNMKG-TPVK	Q9VAC5	R	HYNMIR-----	Q7QC01	R	HYNMVR-----	Q94316	S	HYNSYS-----	*	*	*	*	*	*	*	*	*	*	*	*
779	P78536	K	EDGFEKDP---	G3RBF9	K	EDGFEKDP---	F6RT77	T	KHSTETLPLFV	Q9Z1K9	K	DDGFEKDP---	Q9Z0F8	K	DDGFEKDP---	Q5ZL93	K	EDGFEKDP---	E2IFV1	E	DQ-FEEDH---	Q5RIQ8	-	QV-------LG	Q9VAC5	-	-----------	Q7QC01	-	-----------	Q94316	-	-----------	*	*	*	*	*	*	*	*	*	*	*	*
728	P78536	K	SVRIIKPFPAP	G3RBF9	K	SVRIIKPFPAP	F6RT77	D	SLV-LDRGPCP	Q9Z1K9	K	SVRIIKPFPAP	Q9Z0F8	K	SVRIIKPFPAP	Q5ZL93	K	SVRIIKPFPAA	E2IFV1	K	PVRIVKPSPSS	Q5RIQ8	K	SVRIFKPPSSA	Q9VAC5	I	RRVIHIRVPRQ	Q7QC01	I	RRVIHIRVPRQ	Q94316	-	-----------	*	*	*	*	*	*	*	*	*	*	*	*
790	P78536	K	SSTAAKSFEDL	G3RBF9	K	SSTAAKSFEDL	F6RT77	K	SSTAAKSFEDL	Q9Z1K9	K	SSAAAKSFEDL	Q9Z0F8	K	SSTAAKSFEDL	Q5ZL93	K	SSSAAKSFEDL	E2IFV1	K	SGSPAKSFEDL	Q5RIQ8	R	SGSVSRSFDDL	Q9VAC5	-	-----------	Q7QC01	-	-----------	Q94316	-	-----------	*	*	*	*	*	*	*	*	*	*	*	*
384	Q08999	K	ERVQMKNILQ-	G3RZ75	K	ERVQMKNILQ-	*	*	*	O55081	R	ERTQMRDILQ-	Q64700	R	ERTQMRDILQ-	H9KZ75	*	*	F6VRH0	T	ERAKVTYNLQ-	E7FDM3	N	DR--ANNPL--	Q24472	-	-----------	Q7Q5E8	G	KSGRTGGG---	G5EDT1	A	RRFRDAEFLTK	*	*	*	*	*	*	*	*	*	*	*	*
316	Q8TEC9	K	FMEFRKLQ-SG	*	*	*	F6XQV8	K	FMEFRKLQ-SG	D3ZX56	K	FMEFRKLQ-SG	Q810A4	K	FMEFRKLQ-SG	Q5ZLN8	R	FTEFRRLA-GG	B1H117	K	FTEFRKLN-SG	*	*	*	Q9VHU1	N	VEKFRNTP-QA	Q7PX55	E	LQTFREAD-SA	*	*	*	Q6CN92	S	LDSFTSNLTDA	P25808	D	LTAFTDSLSNS	Q873H9	N	YERFVNTTSPM	O74764	K	FEKFKKSNKKT
679	Q2PPJ7	K	KKQRGKGCVLD	G3QU23	K	KKQRGKGCVLD	F7H1D7	K	KKQRGKGCVLD	P86411	K	KKQRGKGCVLE	A3KGS3	K	KKQRGKGCILE	E1BX84	K	KKQRGKGGVLE	B1H1J9	K	KKQRGKGGFPD	X1WEX8	R	KKQRGRGVMAD	*	*	*	*	*	*	*	*	*	*	*	*	*	*	*	*	*	*	*	*	*
674	Q2PPJ7	K	SEQKEKKQRGK	G3QU23	K	SEQKEKKQRGK	F7H1D7	K	SEQKEKKQRGK	P86411	K	SEQKEKKQRGK	A3KGS3	K	SEQKEKKQRGK	E1BX84	K	SEQKEKKQRGK	B1H1J9	K	SEQKEKKQRGK	X1WEX8	K	SEQKEKKQRGR	*	*	*	*	*	*	*	*	*	*	*	*	*	*	*	*	*	*	*	*	*
675	Q2PPJ7	K	EQKEKKQRGKG	G3QU23	K	EQKEKKQRGKG	F7H1D7	K	EQKEKKQRGKG	P86411	K	EQKEKKQRGKG	A3KGS3	K	EQKEKKQRGKG	E1BX84	K	EQKEKKQRGKG	B1H1J9	K	EQKEKKQRGKG	X1WEX8	K	EQKEKKQRGRG	*	*	*	*	*	*	*	*	*	*	*	*	*	*	*	*	*	*	*	*	*
13	Q8N8E2	K	HPQPVKCEGVK	G3R5Y3	K	HPQPVKCEGVK	F7H999	K	HPQPVKCEGVK	Q5FWU5	K	HPQPVKCEGVK	Q6PD29	K	HPQPVKCEGVK	*	*	*	F7CRK9	K	HPQPVKCESLW	R4GDS0	K	NPQPVKLDSED	*	*	*	*	*	*	*	*	*	*	*	*	*	*	*	*	*	*	*	*	*
18	Q8N8E2	K	KCEGVKVDTED	G3R5Y3	K	KCEGVKVDTED	F7H999	K	KCEGVKVDTED	Q5FWU5	K	KCEGVKVDTED	Q6PD29	K	KCEGVKVDTED	*	*	*	F7CRK9	W	KCESLW-GSED	R4GDS0	D	KLDSED----G	*	*	*	*	*	*	*	*	*	*	*	*	*	*	*	*	*	*	*	*	*
34	Q8N6M9	K	KQDFCKDHFPY	*	*	*	H9G1K3	K	KQDFCKDHFTY	Q5U2P3	K	KQDFCKDHFSY	Q9JII7	K	KQDFCKDHFSY	E1C3S9	K	GEVFCKDHIRY	*	*	*	*	*	*	*	*	*	*	*	*	Q9XUW8	S	GHFYCSEHFTF	*	*	*	*	*	*	*	*	*	*	*	*
67	Q8N6M9	K	TPIPVKKGQIP	*	*	*	H9G1K3	K	TPIPVKKGQIP	Q5U2P3	R	APIPVRRGDIP	Q9JII7	K	APIPVKRGEIP	E1C3S9	Q	APVPVQKGEVP	*	*	*	*	*	*	*	*	*	*	*	*	Q9XUW8	P	KPVPTPKDVNV	*	*	*	*	*	*	*	*	*	*	*	*
143	Q8N6M9	K	SRPTIKAG---	*	*	*	H9G1K3	K	SRPTVKAG---	Q5U2P3	R	SSSVSRGRSSA	Q9JII7	R	SSSASRGRTST	E1C3S9	K	SRPISKAGYAA	*	*	*	*	*	*	*	*	*	*	*	*	Q9XUW8	I	VGEMKINQKKS	*	*	*	*	*	*	*	*	*	*	*	*
29	Q8N6M9	K	KCDACKQDFCK	*	*	*	H9G1K3	K	KCDACKQDFCK	Q5U2P3	K	TCDACKQDFCK	Q9JII7	K	TCDACKQDFCK	E1C3S9	G	KCDACGEVFCK	*	*	*	*	*	*	*	*	*	*	*	*	Q9XUW8	G	KCSGCGHFYCS	*	*	*	*	*	*	*	*	*	*	*	*
91	Q8N6M9	K	SHPGKKKEKIF	*	*	*	H9G1K3	K	SHPGKKKEKIF	Q5U2P3	N	FHPGRNRNKVF	Q9JII7	N	FHPGRNRNKVF	E1C3S9	-	YNPAQ--QKIF	*	*	*	*	*	*	*	*	*	*	*	*	Q9XUW8	K	T---PKRAKVY	*	*	*	*	*	*	*	*	*	*	*	*
90	Q8N6M9	K	DSHPGKKKEKI	*	*	*	H9G1K3	K	DSHPGKKKEKI	Q5U2P3	R	TFHPGRNRNKV	Q9JII7	R	TFHPGRNRNKV	E1C3S9	Q	KYNPAQ--QKI	*	*	*	*	*	*	*	*	*	*	*	*	Q9XUW8	P	QT---PKRAKV	*	*	*	*	*	*	*	*	*	*	*	*
68	Q8N6M9	K	PIPVKKGQIPD	*	*	*	H9G1K3	K	PIPVKKGQIPD	Q5U2P3	R	PIPVRRGDIPD	Q9JII7	R	PIPVKRGEIPD	E1C3S9	K	PVPVQKGEVPD	*	*	*	*	*	*	*	*	*	*	*	*	Q9XUW8	K	PVPTPKDVNVD	*	*	*	*	*	*	*	*	*	*	*	*
393	P08842	K	IQAGQKIDEPT	G3RGM0	-	-----------	F7H6N6	K	IQAGQKIDEPT	P15589	E	IVPGQEVEEPT	P50427	V	LSPGRVVAEPT	F1NGC8	Y	IHAGTYIDDPT	F6SL77	V	LEAGTVINEPT	F1QB82	I	LPAGNIIDEPT	*	*	*	*	*	*	*	*	*	*	*	*	*	*	*	*	*	*	*	*	*
409	P08842	K	FPTVAKLAGAP	G3RGM0	-	-----------	F7H6N6	K	FPTVAKLAGAP	P15589	R	FPTVARLAGAE	P50427	R	FPTVARLAGAE	F1NGC8	K	FPTIVKLAGAQ	F6SL77	K	FPTVLKLAGSP	F1QB82	N	FPTVLNLAGAS	*	*	*	*	*	*	*	*	*	*	*	*	*	*	*	*	*	*	*	*	*
832	O60293	K	TDAESKLKKHR	G3SHR1	K	TDAESKLKKHR	F7H2G3	K	TDAESKLKKHR	E9PTM2	*	*	Q6A049	K	ADAEAKLKKHK	E1C1R6	K	TEAEAKLKRNK	F6U9R7	K	LEAETKHRRHM	*	*	*	*	*	*	*	*	*	*	*	*	*	*	*	*	*	*	*	*	*	*	*	*
880	O60293	K	LQATEKILNVN	G3SHR1	K	LQATEKILNVN	F7H2G3	K	LQATEKILNVN	E9PTM2	*	*	Q6A049	K	LQAAEKILSAN	E1C1R6	K	LQATEKILNAN	F6U9R7	K	MQVTEKVLNAN	*	*	*	*	*	*	*	*	*	*	*	*	*	*	*	*	*	*	*	*	*	*	*	*
94	Q9UKD2	K	LHQVSKRLRGE	G3QE40	K	LHQVSKRLRGE	F7HJV5	K	LHQVSKRLRGE	F1LTU4	K	LHQVSKKLRGE	Q9D0I8	K	LHQVSKKLRGE	F1P353	K	LHQVSKHLRGE	Q6DEP1	K	LHKLSKCLKGE	Q568C9	R	LHKLSRFLRGE	Q7K1Q7	K	LHKLSKRLTGQ	Q7PTC8	E	MEQLREQMIGQ	Q19302	A	LHKASAILKGQ	Q6CVA4	K	LAKLCKHCSGV	P33201	K	LYQLSKLCSGV	Q7S302	K	LDKLSKYLSGS	Q9USZ6	K	VSKLTKLLHGA
177	Q9UKD2	K	DYEVCKEGDVL	G3QE40	K	DYEVCKEGDVL	F7HJV5	K	DFEVCKEGDVL	F1LTU4	K	DYEVCKEGDVL	Q9D0I8	K	DYEVCKEGDVL	F1P353	K	DYEVCKEGDIL	Q6DEP1	K	DYEVCKEGDVL	Q568C9	K	DFEVCKEGDTL	Q7K1Q7	E	DYTVCEEGKVL	Q7PTC8	E	EFTVCEKGKVL	Q19302	K	QFEVCKEGEPL	Q6CVA4	E	PYLVCEKGKTL	P33201	T	PYLVCTEGEKL	Q7S302	K	DYVICKEGETL	Q9USZ6	T	DFPLCTEGQQL
86	Q9UKD2	K	---EYKDNLHQ	G3QE40	K	---EYKDNLHQ	F7HJV5	K	---EYKDNLHQ	F1LTU4	K	---EYKDNLHQ	Q9D0I8	K	---EYKDNLHQ	F1P353	R	---EYRENLHQ	Q6DEP1	K	---EYKDNLHK	Q568C9	K	---EYKDNLHK	Q7K1Q7	E	---EVEPELHK	Q7PTC8	E	EPTKLEQGMEQ	Q19302	A	---EYANQLHK	Q6CVA4	K	---EYKENLAK	P33201	K	---EYKENLYQ	Q7S302	A	---AQADGLDK	Q9USZ6	A	---EHAENVSK
145	Q9NRG4	K	KLDNEKKDLIQ	G3QSE8	K	KLDNEKKDLIQ	F6RU02	K	KLDNEKKDLIQ	Q7M6Z3	K	KLDNEKKDLIQ	Q9D177	-	-----------	A0A0A0MQ47	K	KLDNEKRELIQ	*	*	*	Q5BJI7	K	KLDNEKNEMND	*	*	*	*	*	*	Q09415	E	SYDADEESFV-	*	*	*	*	*	*	*	*	*	*	*	*
146	Q9NRG4	K	LDNEKKDLIQS	G3QSE8	K	LDNEKKDLIQS	F6RU02	K	LDNEKKDLIQS	Q7M6Z3	K	LDNEKKDLIQS	Q9D177	-	-----------	A0A0A0MQ47	R	LDNEKRELIQN	*	*	*	Q5BJI7	N	LDNEKNEMNDT	*	*	*	*	*	*	Q09415	E	YDADEESFV--	*	*	*	*	*	*	*	*	*	*	*	*
294	P58182	K	YTLRNKEVKGA	G3S0N2	K	YTLRNKEVKGA	F6W4R4	K	YTLRNKEVKGA	Q6MFW5	K	YTLRNKEVRSA	Q920Z0	K	YTLRNKEVRSA	*	*	*	F6YP81	K	YSLRNKDIKKA	*	*	*	*	*	*	*	*	*	*	*	*	*	*	*	*	*	*	*	*	*	*	*	*
157	Q00765	K	MDSVVKDLKDK	*	*	*	F6VJ89	K	MDSVVKDLKDK	B2RZ37	K	VDSVVKDVKDK	Q9CQG4	K	VDSVVKDVKDK	E1BZN6	K	LDNVVKDLKDK	Q5M8K7	K	MDRLVKDIKDK	Q6PBX9	K	IDNVMKDLTDK	Q9VBM3	A	VDMMSAGVPKD	Q7PMR4	S	ADSFISDTTDK	Q9N4G8	G	IDAKIGNFADR	Q6CP93	G	VEGKSGE--LA	Q12402	E	DVSKTEKDEIR	Q871R7	G	GSTASGLRAK-	Q9UU91	S	ICKSVSRQNAA
16	Q00765	K	FLHE-KNCMTD	*	*	*	F6VJ89	K	FLHE-KNCMTD	B2RZ37	K	FLHE-KNCMTD	Q9CQG4	K	FLHE-KNCMTD	E1BZN6	K	FLHE-KNCMTA	Q5M8K7	K	FLHQ-KNVCTD	Q6PBX9	K	ALHE-KNMVTD	Q9VBM3	S	SLRDASKPWTK	Q7PMR4	S	SLKDESKPWTQ	Q9N4G8	P	QLHE-PSTVTN	Q6CP93	-	KFA-----GNQ	Q12402	-	KYS-----GNR	Q871R7	-	ELS-----KYP	Q9UU91	-	RLA-----AFP
186	Q00765	K	LLGEEKKST##	*	*	*	F6VJ89	K	LLGEEKKST##	B2RZ37	K	LLGDEKKST##	Q9CQG4	K	LLGDEKKST##	E1BZN6	K	LLGEEKKST##	Q5M8K7	K	LLGDEKKSS##	Q6PBX9	K	IMFEEKKHY##	Q9VBM3	-	---------##	Q7PMR4	-	---------##	Q9N4G8	-	---------##	Q6CP93	-	---------##	Q12402	-	---------##	Q871R7	-	---------##	Q9UU91	-	--PSI----##
172	Q00765	K	ADAITKEAKKA	*	*	*	F6VJ89	K	ADAITKEAKKA	B2RZ37	K	ADAISKEVKKA	Q9CQG4	K	ADAISKEVKKA	E1BZN6	K	ADTIAKEAKKA	Q5M8K7	K	ADTITKEAKKA	Q6PBX9	D	ADKIKDEAKKA	Q9VBM3	-	-----------	Q7PMR4	S	AGEMISKVKST	Q9N4G8	N	AGKLANEVRDH	Q6CP93	A	AAANNAKASGY	Q12402	S	E---ASKATGA	Q871R7	A	-----ADAVHT	Q9UU91	A	AS-SFAHTTAT
147	Q00765	K	RPFFLKHESQM	*	*	*	F6VJ89	K	RPFFLKHESQM	B2RZ37	K	RPIFLKHESQV	Q9CQG4	K	RPIFLKHESQV	E1BZN6	K	RPFFLKHEAQL	Q5M8K7	K	RPFFLKHEGEM	Q6PBX9	K	RPFFLKNEAKI	Q9VBM3	K	RPYFLKLHDPV	Q7PMR4	K	QPYFKKYEKVA	Q9N4G8	R	KPVAARHSGSI	Q6CP93	K	SPFSDKYLPIV	Q12402	R	APLTDRYILRD	Q871R7	R	APTLGRYFQNG	Q9UU91	P	RPYITPHVIRI
176	Q00765	K	TKEAKKATVNL	*	*	*	F6VJ89	K	TKEAKKATVNL	B2RZ37	K	SKEVKKATVNL	Q9CQG4	K	SKEVKKATVNL	E1BZN6	K	AKEAKKATVNL	Q5M8K7	K	TKEAKKATVNL	Q6PBX9	K	KDEAKKATANI	Q9VBM3	-	-----------	Q7PMR4	S	ISKVKST----	Q9N4G8	D	ANEVRDHME--	Q6CP93	G	NAKASGYSR--	Q12402	G	ASKATGASVH-	Q871R7	H	-ADAVHTD---	Q9UU91	A	FAHTTATDIP-
398	P30989	K	PAFSRKADSVS	G3RLF9	K	PAFSRKANSVS	F7C2C1	-	-----------	P20789	K	PTFSRKPNSMS	O88319	K	PTFSRKPNSMS	E7FKE5	K	LAFTRKSNSIS	*	*	*	E7EZ19	H	RVLTRHSISIC	*	*	*	*	*	*	*	*	*	*	*	*	*	*	*	*	*	*	*	*	*
39	Q9Y6J8	K	LDVRSKWEYDE	G3RSF0	K	PDVRSKWEYDE	F7GP51	P	FVMEDPWDLTD	Q4G076	K	LDVRSKRQYDE	Q9DAR2	K	LDVRSKRQYDE	E1BVR0	L	LDARTLHEYNE	F6T7A0	K	LDARSKREYNE	Q66IC4	E	IDARVEESYNF	*	*	*	*	*	*	*	*	*	*	*	*	*	*	*	*	*	*	*	*	*
21	Q9Y6J8	K	LNQATKLSRLT	G3RSF0	-	-----------	F7GP51	K	LNQATKLSRLT	Q4G076	K	LNQVSKLSRLA	Q9DAR2	K	LNQVSKLSRLA	E1BVR0	R	LNQHRRFSRLS	F6T7A0	K	LNQSTKFSRLA	Q66IC4	N	LNQYTNFPRLA	*	*	*	*	*	*	*	*	*	*	*	*	*	*	*	*	*	*	*	*	*
128	Q9Y6J8	K	PVYILKGGYER	G3RSF0	R	EVSRKRTGWSC	F7GP51	K	PVYILKGGYER	Q4G076	R	PVYILRGGYEC	Q9DAR2	R	PVYVLRGGYEC	E1BVR0	R	PVLVLRGGYKR	F6T7A0	E	PVLVLEGGYER	Q66IC4	T	PIQILTGGYEK	*	*	*	*	*	*	*	*	*	*	*	*	*	*	*	*	*	*	*	*	*
145	Q9Y6J8	K	FLRTQKIIWMP	G3RSF0	D	FFKKGDFIWHQ	F7GP51	K	FLRTQKIIWMP	Q4G076	K	FFRTQKVIWMP	Q9DAR2	K	FFRTQKIIWMP	E1BVR0	K	FLRTQKILWMP	F6T7A0	K	FFRSQKVFWMP	Q66IC4	K	FLRTEKILYNI	*	*	*	*	*	*	*	*	*	*	*	*	*	*	*	*	*	*	*	*	*
59	Q96QD8	K	ESNLGKKKYET	G3QG77	K	ESNLGKKKYET	F6Z5M8	K	ESNMGKKKYET	Q9JHE5	K	ESNLGKKKYET	Q8CFE6	K	ESNLGKKKYET	F1NYN4	K	DSNVGKKKYET	Q5XH90	K	EPTMSKKKCET	Q5SPB1	K	DHHLGKKKYEA	*	*	*	*	*	*	*	*	*	*	*	*	*	*	*	*	*	*	*	*	*
140	Q96QD8	K	EQLGYKAFGLV	G3QG77	K	EQLGYKAFGLV	F6Z5M8	K	EQLGYKAFGLV	Q9JHE5	K	EQLGHKAYGLA	Q8CFE6	K	EQLGHKAYGLA	F1NYN4	K	EQLGMKAFGMP	Q5XH90	K	EQLGLKAFGIP	Q5SPB1	K	EQLGYKAFGIP	*	*	*	*	*	*	*	*	*	*	*	*	*	*	*	*	*	*	*	*	*
33	Q96QD8	K	S-YPTKQAALK	G3QG77	K	S-YPTKQAALK	F6Z5M8	K	S-YPTKQAALK	Q9JHE5	K	S-YPTKQAALK	Q8CFE6	K	S-YPTKQAALK	F1NYN4	K	P-YPTKPAAMK	Q5XH90	K	SEYQPKNHPIK	Q5SPB1	K	QDHASKVPLNG	*	*	*	*	*	*	*	*	*	*	*	*	*	*	*	*	*	*	*	*	*
3	Q96QD8	K	---MKKAEMGR	G3QG77	K	VLSMKKAEMGR	F6Z5M8	K	---MKKAEMGR	Q9JHE5	K	---MKKTEMGR	Q8CFE6	K	---MKKTEMGR	F1NYN4	S	---MSSAEMGK	Q5XH90	N	---MNNAE--V	Q5SPB1	P	-MNKAPAQMSR	*	*	*	*	*	*	*	*	*	*	*	*	*	*	*	*	*	*	*	*	*
60	Q96QD8	K	SNLGKKKYETE	G3QG77	K	SNLGKKKYETE	F6Z5M8	K	SNMGKKKYETE	Q9JHE5	K	SNLGKKKYETD	Q8CFE6	K	SNLGKKKYETD	F1NYN4	K	SNVGKKKYETQ	Q5XH90	K	PTMSKKKCETE	Q5SPB1	K	HHLGKKKYEAE	*	*	*	*	*	*	*	*	*	*	*	*	*	*	*	*	*	*	*	*	*
38	Q96QD8	K	KQAALKSHYAD	G3QG77	K	KQAALKSHYAD	F6Z5M8	K	KQAALKSHYAD	Q9JHE5	K	KQAALKSHYVD	Q8CFE6	K	KQAALKSHYAD	F1NYN4	K	KPAAMKSHYAD	Q5XH90	K	KNHPIKSHY-D	Q5SPB1	G	KVPLNGIQYSD	*	*	*	*	*	*	*	*	*	*	*	*	*	*	*	*	*	*	*	*	*
89	Q9P2R7	K	YAIAKKLGSKD	G3QYU7	K	YAIAKKLGSKD	F7E1Z2	K	YAVAKKLGSKD	F1LM47	K	YAIAKKLGSKD	Q9Z2I9	K	YAIAKKLGSKD	Q5F3B9	E	YKIAKEIGTKD	F7DJC8	E	FTVAKEIGSKD	Q6PBI0	Q	YTAAKQIGSKD	Q95U38	K	NDIATKLKTDN	Q7PMT2	D	KKIATDLNTKN	P53588	R	FSEAKRIGGKD	Q6CXU7	E	TKIAKELGGKN	P53312	K	FEAAKKLNTNK	Q9P567	Q	EAIAKQIGGED	O94415	D	EKVARDLKVTD
93	Q9P2R7	K	KKLGSKDVVIK	G3QYU7	K	KKLGSKDVVIK	F7E1Z2	K	KKLGSKDVVIK	F1LM47	K	KKLGSKDVVIK	Q9Z2I9	K	KKLGSKDVVIK	Q5F3B9	K	KEIGTKDLVVK	F7DJC8	K	KEIGSKDLVVK	Q6PBI0	K	KQIGSKDLVIK	Q95U38	D	TKLKTDNLVLK	Q7PMT2	K	TDLNTKNLVLK	P53588	K	KRIGGKDYVVK	Q6CXU7	K	KELGGKNLVVK	P53312	N	KKLNTNKLVIK	Q9P567	E	KQIGGEDMVIK	O94415	T	RDLKVTDLVVK
417	Q9P2R7	K	RVDDAKALIAD	G3QYU7	K	RVDDAKALIAD	F7E1Z2	K	--DDAKALIAG	F1LM47	K	RVDDAKALIAD	Q9Z2I9	K	RVDDAKALIAD	Q5F3B9	K	RVDDAKALITA	F7DJC8	K	RVDDAKALITA	Q6PBI0	K	RVDDAKALIAA	Q95U38	R	KVKEARELIRT	Q7PMT2	K	NVNEAKELIKK	P53588	K	KVEDAKALIAT	Q6CXU7	R	NLEQGRRIIAE	P53312	R	KVEEGRDIINK	Q9P567	R	NMEAARQLIND	O94415	K	NQGAAKEVINN
78	Q9P2R7	K	KGYVAKSPDEA	G3QYU7	K	KGYVAKSPDEA	F7E1Z2	K	KGCVAKSPDEA	F1LM47	K	KGFVAKSSDEA	Q9Z2I9	K	KGFVAKSSDEA	Q5F3B9	K	HGLVAKSPEEA	F7DJC8	K	KGCVAKTPDEA	Q6PBI0	S	AGMVASTPDEA	Q95U38	K	RFAVAKNGKEA	Q7PMT2	T	KFGVATSGAEA	P53588	Q	PFGVAQDAETA	Q6CXU7	H	KGAAAHTVDEA	P53312	F	EGFPAFTPEEA	Q9P567	R	KGDVARTGAEA	O94415	R	RGAPARSGEEA
291	O15254	K	YVSPFKDVRQR	G3RSD2	K	FFSRGKDVRQR	F7HJ78	K	YVSPFKDVRQR	Q63448	K	YHTPFKDVRQR	Q9EPL9	K	YNSPFKDVRQR	E1C1E9	K	YSSSFKDVKER	F6TR13	K	YTSAYKDPKQR	Q7T2B6	K	YVSPFKDPNKR	Q9VMD7	K	YTSKIKDERKR	Q7Q3N1	K	FVSPFKDPAKR	Q20992	K	YVTSFKSASEK	*	*	*	*	*	*	*	*	*	*	*	*
484	O15254	K	FRSPLKSVDFL	G3RSD2	K	FRSPLKSVDFL	F7HJ78	K	FRSPLKSVDFL	Q63448	K	FTSPLKTVNFL	Q9EPL9	K	FTSPLKTVDFL	E1C1E9	G	FESPLGTVNFL	F6TR13	G	IESPLGSINFL	Q7T2B6	E	IESPLETVNFL	Q9VMD7	E	AVSPLETVSFL	Q7Q3N1	G	EVSPLGSAQFL	Q20992	S	IETPMSTMSFL	*	*	*	*	*	*	*	*	*	*	*	*
73	O15254	K	DLSLEKYRELN	G3RSD2	K	DLSLEKYRELN	F7HJ78	-	-----------	Q63448	K	DLPLEKERELN	Q9EPL9	K	DLPLEKLRELN	E1C1E9	K	ELSREKYQELT	F6TR13	K	DLCMEKYRELT	Q7T2B6	Q	DVPVEQKRELT	Q9VMD7	R	D--LERTREMA	Q7Q3N1	E	L-TMDEERHLA	Q20992	E	-LSREEQREVV	*	*	*	*	*	*	*	*	*	*	*	*
224	P51797	K	SISLRKIQFNF	G3RAY8	K	SISLRKIQFNF	F7CI77	K	SISLRKIQFNF	D4A3H5	K	SISLRKIQFNF	Q3UM91	K	SISLRKIQFNF	E1BZI1	K	SISLRKIQFNF	F6PWX6	K	SISFQKIRFDF	E7F798	K	SITFKKIRFHF	*	*	*	*	*	*	*	*	*	*	*	*	*	*	*	*	*	*	*	*	*
495	Q7L775	K	NPFNFKPEYAP	G3RWK7	K	NPFNFKPEYAP	*	*	*	F1M471	K	NPFSFKPEYAP	Q8VEH5	K	NPFSFKPEYAP	*	*	*	*	*	*	*	*	*	*	*	*	*	*	*	*	*	*	*	*	*	*	*	*	*	*	*	*	*	*
523	Q7L775	K	NEYRIKDLGQF	G3RWK7	K	NEYRIKDLGQF	*	*	*	F1M471	K	NEYRVKDLGQF	Q8VEH5	K	NEYRVKDLGQF	*	*	*	*	*	*	*	*	*	*	*	*	*	*	*	*	*	*	*	*	*	*	*	*	*	*	*	*	*	*
93	O95139	K	YHVSEKPYGIV	Q0MQE0	K	YHVSEKPYGIV	F7HQ00	K	YHVSEKPYGIV	D3ZZ21	K	YHVATKPYAIV	Q3UIU2	K	YHMATKPYTIV	E1BT94	K	YHVSKKPYGIT	Q28HL5	K	YHVQTKPYAIV	Q6PBJ6	T	YHVSETPFAIS	*	*	*	*	*	*	*	*	*	*	*	*	*	*	*	*	*	*	*	*	*
24	O95139	K	RRRWLKDQELS	Q0MQE0	K	RRRWLKDQELS	F7HQ00	K	RRRWLKDQELS	D3ZZ21	K	RRRWLKDQELS	Q3UIU2	K	RRRWLKDQELS	E1BT94	R	RRRWLRDQELS	Q28HL5	K	RRRWLKDQELS	Q6PBJ6	K	RRQWLKDQELS	*	*	*	*	*	*	*	*	*	*	*	*	*	*	*	*	*	*	*	*	*
49	O95139	K	EKFWNKFLENK	Q0MQE0	K	EKFWNKFLENK	F7HQ00	K	EKFWNKFLENK	D3ZZ21	N	ERFWNNFLRDR	Q3UIU2	N	ERFWDNFLRDG	E1BT94	R	AAFWERFLQPG	Q28HL5	N	ENFWGNFLQKK	Q6PBJ6	R	ERFWTRFLEPK	*	*	*	*	*	*	*	*	*	*	*	*	*	*	*	*	*	*	*	*	*
54	O95139	K	KFLENKSPWRK	Q0MQE0	K	KFLENKSPWRK	F7HQ00	K	KFLENKSPWRR	D3ZZ21	R	NFLRDRALWKY	Q3UIU2	G	NFLRDGAVWKN	E1BT94	G	RFLQPGGLWRQ	Q28HL5	K	NFLQKKNLWRI	Q6PBJ6	K	RFLEPKTLWRL	*	*	*	*	*	*	*	*	*	*	*	*	*	*	*	*	*	*	*	*	*
17	O15266	K	FDQKSKDGNGG	G3RMI2	K	FDQKSKDGNGG	*	*	*	*	*	*	*	*	*	Q00G66	K	FDQKSKESG-G	L7N3L4	K	FDQKSKESNGG	F1Q5T6	K	FDQKTKES---	*	*	*	*	*	*	*	*	*	*	*	*	*	*	*	*	*	*	*	*	*
213	Q7L8J4	K	VQALQKTLRRA	G3R123	K	VQALQKTLRRA	F6Y0K6	K	VQALQKTLRRA	B2GUX8	K	VQALQKTLRRA	Q99LH9	K	VQALQKTLRRA	*	*	*	A4IH82	K	VQTLQKSLKRF	Q6PFU6	K	VQELQKSLKRA	Q9V785	D	LQQLEDRFRRS	Q7QHP9	E	VQQLEERYRRS	Q21194	K	IRAMEKDNRYA	*	*	*	*	*	*	*	*	*	*	*	*
306	Q10469	K	YGMADKVDVKT	*	*	*	*	*	*	Q09326	K	YGIADKVDVKT	Q921V5	K	YGIADKVDVKT	*	*	*	Q6DIJ6	K	ADKAGKVEVKT	A4IG58	K	SSKANKVEVKA	Q961U0	K	YSVYQKVEVMP	Q7PQ80	K	YSIYQKVEVTP	O17560	H	--DIAHLGVHP	*	*	*	*	*	*	*	*	*	*	*	*
92	Q53H01	K	FVPSGKVMQVV	*	*	*	F6S5F3	K	FVPSGKVMQIV	Q6P7S1	K	FVPSGKIMQMV	Q9WV54	K	FVPSGKLMKMV	Q5ZK58	K	FFPSGKIVDIV	*	*	*	Q6PH71	K	FVPSGKLIQLV	*	*	*	*	*	*	O45686	-	WFPNA--IDFV	*	*	*	*	*	*	*	*	*	*	*	*
167	P40692	K	RRKALKNPSEE	G3RJQ3	K	RRKALKNPSEE	F6YA45	K	RRKALKNPSEE	P97679	K	RKKALKNPSEE	Q9JK91	K	RRKALKNPSEE	E1BQE0	K	RRKALKNPSEE	F6V5W2	K	RRKALKSPSEE	B8A6F5	K	RRKALKSPSEE	A1Z7C1	R	RRQALRSPAEE	Q7Q013	K	RKQALKTPNEE	Q9XU10	T	RRNKMTTHGEE	Q6CRD5	R	RLKALRSPGEE	P38920	R	RLRALRSHNDE	Q7SA79	*	*	Q9P7W6	K	RKSALKNGSEE
751	P40692	K	LPDLYKVFERC	G3RJQ3	K	LPDLYKVFERC	F6YA45	-	-----------	P97679	K	LPDLCKVFERC	Q9JK91	K	LPDLYKVFERC	E1BQE0	K	LPDLYKVFERC	F6V5W2	K	LPDLYKVFERC	B8A6F5	K	LPDLYKVFERC	A1Z7C1	K	LPTLYKVFERC	Q7Q013	R	LPELYRVFERC	Q9XU10	K	SHDLYKVFERC	Q6CRD5	K	LPGLYKVFERC	P38920	K	LPDLYKVFERC	Q7SA79	*	*	Q9P7W6	N	LPRLYNVFERC
333	P40692	K	QHIESKLLGSN	G3RJQ3	K	QHIESKLLGSN	F6YA45	K	QHIESKLLGSN	P97679	K	QHIESKLLGSN	Q9JK91	K	QHIESKLLGSN	E1BQE0	K	QHVESKLLGSN	F6V5W2	K	QHIESKLLGSN	B8A6F5	K	KHIESKLLGSN	A1Z7C1	R	QQVEARLLGSN	Q7Q013	A	LLVERALLGGN	Q9XU10	V	AYFEKVIGEIF	Q6CRD5	K	ILLQDKLASID	P38920	E	NQLHAELSAID	Q7SA79	*	*	Q9P7W6	I	DKLGEILERTD
196	P40692	K	SFSVKKQGETV	G3RJQ3	K	SFSVKKQGETV	F6YA45	K	SFSVKKQGETV	P97679	K	SFSVKKQGETV	Q9JK91	K	SFSVKKQGETV	E1BQE0	K	SFSVKKQGDTV	F6V5W2	K	SFSVKKQGETM	B8A6F5	K	SFSVKKQGEMV	A1Z7C1	K	GFTLRKQGDAQ	Q7Q013	K	CFILKKFGETA	Q9XU10	Q	SFALRQNQ--A	Q6CRD5	K	GFSCKKFGDSK	P38920	K	GFSCKKFGDSN	Q7SA79	*	*	Q9P7W6	K	SFNCKKVGDTV
164	P40692	K	IATRRKALKNP	G3RJQ3	K	IATRRKALKNP	F6YA45	K	IATRRKALKNP	P97679	K	IITRKKALKNP	Q9JK91	K	IITRRKALKNP	E1BQE0	K	VNTRRKALKNP	F6V5W2	K	ISTRRKALKSP	B8A6F5	K	VSTRRKALKSP	A1Z7C1	Q	MPQRRQALRSP	Q7Q013	Q	VPMRKQALKTP	Q9XU10	N	LPTRRNKMTTH	Q6CRD5	K	IPSRLKALRSP	P38920	R	IPSRLRALRSH	Q7SA79	*	*	Q9P7W6	S	VRSRKSALKNG
2915	P04114	K	K-TLLKAGHIA	G3RWY1	E	K-TLLEAGHIA	F7CEU1	E	K-TLLEAGHIA	Q7TMA5	E	K-TLLEAGHMA	E9Q414	E	K-TLLEAGHVA	F1NV02	E	T-TEVEAGRIS	F6Z8Q2	E	E-SFLEAGRIL	E7FBD3	E	K-ARFESGTIS	*	*	*	A0NE24	R	GSVVARYGIRD	*	*	*	*	*	*	*	*	*	*	*	*	*	*	*
2926	P04114	K	WTSSGKGSWKW	G3RWY1	K	WTSSGKGSWKW	F7CEU1	K	WTSSGKGSWKW	Q7TMA5	T	WTSSGTGSWNW	E9Q414	T	LTSSGTGSWNW	F1NV02	K	FTSNGKGNWKW	F6Z8Q2	K	LISSGKGNWKW	E7FBD3	V	LTVGTVGSGKW	*	*	*	A0NE24	S	VSGNASCLWNW	*	*	*	*	*	*	*	*	*	*	*	*	*	*	*
2911	P04114	K	LRNEIK-TLLK	G3RWY1	K	LRNEIK-TLLE	F7CEU1	K	LRNEIK-TLLE	Q7TMA5	K	LNNEIK-TLLE	E9Q414	K	LNNEIK-TLLE	F1NV02	T	LVNNMT-TEVE	F6Z8Q2	E	LQNDVE-SFLE	E7FBD3	K	ITRTAK-ARFE	*	*	*	A0NE24	G	VQPISGSVVAR	*	*	*	*	*	*	*	*	*	*	*	*	*	*	*
103	Q96NR8	K	DLSDTKSIRAF	G3RF80	K	DLSDTKSIRAF	F7C217	K	DLSDTKSIRAF	D3ZEP9	K	DLSDTKSIRTF	Q8BYK4	K	DLSDTKSIRAF	E1BTL3	R	DLADTRSIREF	*	*	*	Q6DG78	C	DLADCCSIRAF	*	*	*	Q7QJL8	E	DLASLESVRKF	Q9XVS9	E	DLTDFESVRRA	Q6CRV4	N	DLTDLNSVEKA	Q08651	K	DLTDLKCVERA	*	*	*	O74959	E	DLLDFESVYQA
181	Q5T094	K	PFTHGKRRYRG	*	*	*	G7MGG8	K	PFTHGKRRYRG	Q498C8	K	PFTHGKRRYKG	Q9CQU3	K	PFTHGKRRYKG	Q5ZHM5	K	PFTHGKRKYKG	Q5I089	K	PFTHGKRKYKG	Q6PE45	K	PFTHGKRTYRG	Q9VBU6	K	PFTRNKPRYQR	Q7PV51	K	PFTHSKPRYQP	P52879	K	PFTVGKPRMAG	Q6CXG0	K	PLDIGKKKYAS	P25560	K	PLDIGKKKYSH	Q7RYX0	K	PFTIGKARYNK	Q10358	K	PFDIGKKKFGS
35	Q5T094	K	QSWLDKSTPYT	*	*	*	G7MGG8	K	QSWLDKSTPYT	Q498C8	K	QSWLDKSTPYT	Q9CQU3	K	QSWLDKSTPYT	Q5ZHM5	K	QSWLDKSTPYT	Q5I089	K	QSFLDKSTPFT	Q6PE45	K	QSWLDKSTPFS	Q9VBU6	R	QSALDRSTPHT	Q7PV51	K	QLQLDKWTPHT	P52879	R	QYYLDRLTPHT	Q6CXG0	Q	QYYLDQLTPHV	P25560	K	QHYLDKVTPHA	Q7RYX0	Q	QALLDQSTPYV	Q10358	R	RHWVDRTIPYT
14	Q5T094	K	ESVHGKPSVVY	*	*	*	G7MGG8	K	ESVHGKPSVVY	Q498C8	K	DSVHGKPSVVY	Q9CQU3	K	DSVHGKPSVVY	Q5ZHM5	K	ESVHGKPSVVY	Q5I089	K	ESVHGKPSVVF	Q6PE45	K	ESIHGKPSAIG	Q9VBU6	G	---AAGGGGVK	Q7PV51	S	---PASSNVVA	P52879	R	DGLRDRPGVTS	Q6CXG0	S	-TEEASADKLT	P25560	S	TMNGGSSNPLI	Q7RYX0	P	EP-MTPFGTFT	Q10358	H	----RHIENVK
370	Q99798	K	GKVAEKEGWPL	G3QFL5	K	GKVAEKEGWPL	F7BKH7	K	GKVAEKEGWPL	Q9ER34	K	GTVAEKEGWPL	Q99KI0	K	GTVAEKEGWPL	Q8AYI3	K	GAVAEKEGWPV	Q5I0B1	Q	GAVAEQKGWPL	Q6PEI6	K	GSVAEKNGWPL	Q9VIE8	K	GENSKKNGYPM	Q7Q3F6	K	GANAKKNGYPM	P34455	K	GENAKKNGWPL	Q6CSW5	K	KDVAVKNNWPL	P19414	A	KEVAVANNWPL	Q7S4W0	E	AQAAKENNWPE	O13966	K	KEAVKKNDWPQ
381	Q8NFI3	K	FQNQDKFWGRL	G3R9X6	K	FQNQDKFWGRL	F6VG67	K	FQNQDKFWGRL	D4AE03	K	FQNQDKFWRLL	Q8BX80	K	FQNQDKFWSLL	P0C7A1	K	LLNEDKFWGLL	F6V1E6	K	LQNQDKFWSLL	A1L251	K	RQNQDKFWSLL	Q9VX51	A	LARNEAWWSRI	Q7QF10	R	LQMNDRFWNRL	*	*	*	*	*	*	*	*	*	*	*	*	*	*	*
325	Q8N5J2	K	FSTMTKHKSH-	G3QGQ3	K	FSTMTKHKSH-	F6T7L4	K	FSTMTKHK---	Q5BJQ2	K	FSTMTKHKSH-	Q76LS9	K	FSTMTKHKSH-	*	*	*	F6ZDP0	K	FSTLIKHKGH-	A3KQS4	K	FSTMIKHKGH-	*	*	*	*	*	*	*	*	*	*	*	*	*	*	*	*	*	*	Q09874	S	FSTMYSNPDSF
182	Q8N5J2	K	IKPQEKSEGLQ	G3QGQ3	K	IKPQEKSEGLQ	F6T7L4	K	IKPQEKSEGLQ	Q5BJQ2	K	IKPQEKSEGLQ	Q76LS9	K	IKPQEKSEGLQ	*	*	*	F6ZDP0	N	IQPQENSEALQ	A3KQS4	K	IKPREKAEGME	*	*	*	*	*	*	*	*	*	*	*	*	*	*	*	*	*	*	Q09874	-	------AYGLC
178	Q8N5J2	K	CLLSIKPQEKS	G3QGQ3	K	CLLSIKPQEKS	F6T7L4	K	CLLSIKPQEKS	Q5BJQ2	K	CLLSIKPQEKS	Q76LS9	K	CLLSIKPQEKS	*	*	*	F6ZDP0	Q	CILSIQPQENS	A3KQS4	K	CVLSIKPREKA	*	*	*	*	*	*	*	*	*	*	*	*	*	*	*	*	*	*	Q09874	-	FAK-------A
255	Q8N5J2	K	VRAVGKLSYNQ	G3QGQ3	K	VRAVGKLSYNQ	F6T7L4	K	VRAVGKLSYNQ	Q5BJQ2	K	VSAVGKLSYNQ	Q76LS9	K	VSAVGKLSYNQ	*	*	*	F6ZDP0	K	VQAVGKLSYNQ	A3KQS4	K	VSAVGKLSYNQ	*	*	*	*	*	*	*	*	*	*	*	*	*	*	*	*	*	*	Q09874	K	LSYLRKLEYYE
496	Q13061	K	EPETKKDEKMS	*	*	*	F6ZX97	K	EPETKKDEKMS	*	*	*	E9Q9K5	-	EPQL-------	*	*	*	*	*	*	E7F0C1	A	EPELVAKAT--	*	*	*	*	*	*	*	*	*	*	*	*	*	*	*	*	*	*	*	*	*
446	Q13061	K	AVPGKKEEKTT	*	*	*	F6ZX97	K	AVPGKKEEKTT	*	*	*	E9Q9K5	K	ALHGKKEEK-A	*	*	*	*	*	*	E7F0C1	V	GIVAEVEEQAT	*	*	*	*	*	*	*	*	*	*	*	*	*	*	*	*	*	*	*	*	*
477	Q13061	K	DKEPIKG--KE	*	*	*	F6ZX97	K	DKEPIKG--KE	*	*	*	E9Q9K5	K	DKEVKKE--KS	*	*	*	*	*	*	E7F0C1	E	EEEKDEKEESA	*	*	*	*	*	*	*	*	*	*	*	*	*	*	*	*	*	*	*	*	*
439	Q13061	K	GAVSIKKAVPG	*	*	*	F6ZX97	K	GAVSSKKAVPG	*	*	*	E9Q9K5	K	AAASTKKALHG	*	*	*	*	*	*	E7F0C1	A	AAIAIALGIVA	*	*	*	*	*	*	*	*	*	*	*	*	*	*	*	*	*	*	*	*	*
320	Q6PK81	K	NSSLMKHQRVH	*	*	*	F7CX29	K	NSSLMKHQRVH	Q4V8J3	Y	KSSLIYHARVH	Q3UQL6	Y	KSSLIYHARVH	*	*	*	*	*	*	*	*	*	*	*	*	*	*	*	*	*	*	*	*	*	*	*	*	*	*	*	*	*	*
203	Q6PK81	K	KAFGQKYLLVQ	*	*	*	F7CX29	K	KDFGQKYLLVQ	Q4V8J3	T	KTFTSTSHLNR	Q3UQL6	T	KTFTSTSHLNR	*	*	*	*	*	*	*	*	*	*	*	*	*	*	*	*	*	*	*	*	*	*	*	*	*	*	*	*	*	*
343	Q6PK81	K	KFYSHKSSLIN	*	*	*	F7CX29	K	KFYSHKSSLIN	Q4V8J3	K	KSFSQKAFLIK	Q3UQL6	K	KSFSQKAFLIK	*	*	*	*	*	*	*	*	*	*	*	*	*	*	*	*	*	*	*	*	*	*	*	*	*	*	*	*	*	*
100	Q9Y5U4	K	LGEPHKFKREW	G3RIH5	K	LGEPHKFKREW	F7HBW1	K	LGEPHKFKREW	Q80UA9	K	LGEPHKFKREW	Q91WG1	K	LGEPHKFKREW	*	*	*	Q5U4Q2	K	LGEPHKFKREW	Q8AV60	K	LGEPHKLKREW	*	*	*	*	*	*	*	*	*	*	*	*	*	*	*	*	*	*	*	*	*
221	Q9Y5U4	K	KVIAEKSHQE-	G3RIH5	L	KVIANLIRNEE	F7HBW1	K	KVIAEKSHQE-	Q80UA9	K	KVIAEKSHQE-	Q91WG1	K	KVIAEKSHQE-	*	*	*	Q5U4Q2	K	LALVEKSHRD-	Q8AV60	K	KVSQEKSHQD-	*	*	*	*	*	*	*	*	*	*	*	*	*	*	*	*	*	*	*	*	*
102	Q9Y5U4	K	EPHKFKREWSS	G3RIH5	K	EPHKFKREWSS	F7HBW1	K	EPHKFKREWSS	Q80UA9	K	EPHKFKREWSS	Q91WG1	K	EPHKFKREWSS	*	*	*	Q5U4Q2	K	EPHKFKREWSS	Q8AV60	K	EPHKLKREWSN	*	*	*	*	*	*	*	*	*	*	*	*	*	*	*	*	*	*	*	*	*
476	P29590	K	TTTAQKRKCSQ	G3RFT2	K	TTTAQKRKCSQ	Q15JD4	K	TTTAQKRKNSQ	F1M589	K	TVSPMKRKCCH	Q8BSJ6	K	TVGSMKRKCSH	F1NSA7	D	-----DEGTTT	*	*	*	*	*	*	*	*	*	*	*	*	*	*	*	*	*	*	*	*	*	*	*	*	*	*	*
497	P29590	K	ESEEGKEARLA	G3RFT2	K	ESEEGKEARLA	Q15JD4	K	ESEEGKEARLA	F1M589	N	ESTDENEDRLS	Q8BSJ6	N	ESTEENEDRLA	F1NSA7	E	EKDDDEWSTP-	*	*	*	*	*	*	*	*	*	*	*	*	*	*	*	*	*	*	*	*	*	*	*	*	*	*	*
400	P29590	K	DAAVSKKASPE	G3RFT2	K	DAAVSKKASPE	Q15JD4	K	DAAVAKKASPE	F1M589	G	DVAVAGRASPE	Q8BSJ6	S	NAAVAS-----	F1NSA7	P	EAAPAPATM--	*	*	*	*	*	*	*	*	*	*	*	*	*	*	*	*	*	*	*	*	*	*	*	*	*	*	*
401	P29590	K	AAVSKKASPEA	G3RFT2	K	AAVSKKASPEA	Q15JD4	K	AAVAKKASPEA	F1M589	R	VAVAGRASPEA	Q8BSJ6	-	AAVAS------	F1NSA7	A	AAPAPATM---	*	*	*	*	*	*	*	*	*	*	*	*	*	*	*	*	*	*	*	*	*	*	*	*	*	*	*
380	P29590	K	GFDEFKVRLQD	G3RFT2	K	GFDEFKVRLQD	Q15JD4	K	GFDEFKVRLQD	F1M589	K	GFEEFKLCLQD	Q8BSJ6	K	GFEEFKLCLQD	F1NSA7	R	DFAECRARLQE	*	*	*	*	*	*	*	*	*	*	*	*	*	*	*	*	*	*	*	*	*	*	*	*	*	*	*
394	P29590	K	CITQGKDAAVS	G3RFT2	K	CITQGKDAAVS	Q15JD4	T	CITQGTDAAVA	F1M589	T	FITQRTDVAVA	Q8BSJ6	I	CITQRINAAVA	F1NSA7	Q	RIEGLQEAAPA	*	*	*	*	*	*	*	*	*	*	*	*	*	*	*	*	*	*	*	*	*	*	*	*	*	*	*
623	P29590	K	DNETQKISQLA	G3RFT2	K	DNETQKISQLA	Q15JD4	K	DNETQKISQLA	F1M589	K	DNETQKISQLA	Q8BSJ6	K	DNETQKISQLA	F1NSA7	E	WK--NEVIQMS	*	*	*	*	*	*	*	*	*	*	*	*	*	*	*	*	*	*	*	*	*	*	*	*	*	*	*
160	Q8NFU5	K	FASSEKIQQQV	G3R0A9	K	FASSEKIQQQV	F7FXR7	K	FASSEKIQQQV	Q99NI4	K	FASAEKIQQQV	Q7TT16	K	FASSEKIQQQV	F1NFX3	K	YASAEKIQQQV	F7CB00	K	FASAEKIQQQV	A1A5W8	K	FASQEKREQQI	Q9VPR6	K	ESSPNKRKVEE	Q7PZU9	K	LATPEKRRAEE	O62519	K	IAKPEKIEKER	*	*	*	*	*	*	*	*	*	Q9US14	K	DAPLEKRKRLD
287	Q6P2E9	K	DVSQIKQ-GFI	G3RDD0	K	DVSQIKQ-GFI	F7HN31	K	DVSQIKQ-GFI	Q3ZAV8	K	DVSQIKQ-GFI	Q3UJB9	K	DVSQIKQ-GFI	F1NKX2	K	EVPNIKE-GFI	F6UYC3	K	DVSEIKE-GFI	Q1LUT1	K	DATELKE-GFI	Q9VKK1	-	QPAAL-ESGYL	Q7Q4B6	E	KASDIEEGGFK	Q8ITV6	E	EDAKKEDGGLF	*	*	*	*	*	*	*	*	*	*	*	*
125	Q6P2E9	K	IQPVAKYDWEQ	G3RDD0	K	IQPVAKYDWEQ	F7HN31	K	IQPVAKYDWEQ	Q3ZAV8	K	IQPVAKYDWEQ	Q3UJB9	K	IQPVAKYDWEQ	F1NKX2	R	IQPVARYDWEQ	F6UYC3	K	IQPVAKYDWEQ	Q1LUT1	K	IQPVAKYDWEH	Q9VKK1	D	LKNIVDYKWER	Q7Q4B6	N	LVNVVNFKWEQ	Q8ITV6	D	TKVIMDHKGDI	*	*	*	*	*	*	*	*	*	*	*	*
1157	Q6P2E9	K	LESHMKSRKAR	G3RDD0	K	LESHMKSRKAR	F7HN31	K	LESHMKSRKAR	Q3ZAV8	K	LDSHMKSRKAR	Q3UJB9	K	LESHMKSRKAR	F1NKX2	K	LETHMKNKKAR	F6UYC3	R	LEAHLRSRKMN	Q1LUT1	K	LETHIKNRKQR	Q9VKK1	Q	FNTYLQH-MPQ	Q7Q4B6	I	HSQFLIQKVDK	Q8ITV6	Q	TSQMIQGTAMA	*	*	*	*	*	*	*	*	*	*	*	*
1010	P35670	K	NGILIKGGKPL	G3RIS8	K	NGILIKGGKPL	F6SGJ1	K	NGILIKGGKPL	Q9QUG4	K	NGVLIKGGKPL	Q64446	K	NGVLIKGGKPL	F1P5C8	K	NGILIKGGKPL	F7D649	K	NGILIKGGEPL	E7FDM8	K	NGILIKGGEPL	*	*	*	*	*	*	*	*	*	Q6CKX1	K	HGVLIKGGDVL	P38995	K	NGVLIKGGEVL	Q7SGS2	K	NGILVKGGAAL	*	*	*
1028	P35670	K	TVMFDKTGTIT	G3RIS8	K	TVMFDKTGTIT	F6SGJ1	K	TVMFDKTGTIT	Q9QUG4	K	TVMFDKTGTIT	Q64446	K	TVMFDKTGTIT	F1P5C8	K	TVMFDKTGTIT	F7D649	K	AVMFDKTGTIT	E7FDM8	K	AVMFDKTGTIT	*	*	*	*	*	*	*	*	*	Q6CKX1	K	TFLFDKTGTLT	P38995	K	TFVFDKTGTLT	Q7SGS2	K	QVVLDKTGTIT	*	*	*
607	P35670	K	SKALVKFDPEI	G3RIS8	K	SKALVKFDPEI	F6SGJ1	K	SKALVKFDPEI	Q9QUG4	K	SKAHVKFDPEI	Q64446	K	SKAHVKFDPEI	F1P5C8	Q	CKAHIQFDPEI	F7D649	K	CKAQVKFDPEI	E7FDM8	K	NKAHVKFDSDL	*	*	*	*	*	*	*	*	*	Q6CKX1	I	EEATVIHDANE	P38995	K	HTLTIKYCCNE	Q7SGS2	T	SRLTVTHLPNV	*	*	*
489	P35670	K	AVAPQKCFLQI	G3RIS8	K	AVAPQKCFLQI	F6SGJ1	K	AVAPQKCFLQI	Q9QUG4	K	GTASQKCFVQI	Q64446	K	ATASQKCFVQI	F1P5C8	K	GATAKKCFLQI	F7D649	K	DTAPEKCFLQI	E7FDM8	K	ERELRKCFVHV	*	*	*	*	*	*	*	*	*	Q6CKX1	S	TTEQISGILLV	P38995	E	AISTKEGLLSV	Q7SGS2	T	QPSNATTTVAI	*	*	*
8	P36404	K	LLTILKKMKQK	G3QRA0	K	LLTILKKMKQK	*	*	*	O08697	K	LLTILKKMKQK	Q9D0J4	K	LLTILKKMKQK	*	*	*	Q6P7M6	K	LLTILKKMKQK	F1Q9Z2	K	LLTILKKMKHK	Q06849	K	FLTVLKKMRQK	Q7QI72	K	FLTILKKMKQK	Q19705	R	FLKILRKQRAR	*	*	*	*	*	*	Q7RXK9	R	MLSILRKAKLK	Q09767	R	LLTILRQQKLK
126	P36404	K	LIFANKQDLPG	G3QRA0	K	LIFANKQDLPG	*	*	*	O08697	K	LIFANKQDLPG	Q9D0J4	K	LIFANKQDLPG	*	*	*	Q6P7M6	K	LVFANKQDLPG	F1Q9Z2	K	LVFANKQDLPG	Q06849	K	LVLCNKQDLPG	Q7QI72	K	LVLANKQDLPG	Q19705	K	LVLANKSDLPG	*	*	*	*	*	*	Q7RXK9	K	LVFANKTDVRG	Q09767	K	LVLANKSDVSG
71	P36404	K	DVGGQKSLRSY	G3QRA0	K	DVGGQKSLRSY	*	*	*	O08697	K	DVGGQKSLRSY	Q9D0J4	K	DVGGQKSLRSY	*	*	*	Q6P7M6	K	DVGGQKSLRSY	F1Q9Z2	K	DVGGQKSLRSY	Q06849	K	DVGGQKSLRSY	Q7QI72	K	DVGGQKSLRSY	Q19705	K	DVGGQKSLRSY	*	*	*	*	*	*	Q7RXK9	K	DVGGQKTLRSY	Q09767	K	DIGGQKTLRNF
53	P36404	K	LGFNIKTLEHR	G3QRA0	K	LGFNIKTLEHR	*	*	*	O08697	K	LGFNIKTLEHR	Q9D0J4	K	LGFNIKTLEHR	*	*	*	Q6P7M6	K	LGFNIKTLEHR	F1Q9Z2	K	LGFNIKTLEHR	Q06849	K	LGFNIKTLEHN	Q7QI72	K	LGFNIKTLHYN	Q19705	K	LGFDIKTVHFK	*	*	*	*	*	*	Q7RXK9	K	LGFIIKTIDYE	Q09767	R	FGFQIRTLEVE
61	P36404	K	EHRGFKLNIWD	G3QRA0	K	EHRGFKLNIWD	*	*	*	O08697	K	EHRGFKLNIWD	Q9D0J4	K	EHRGFKLNIWD	*	*	*	Q6P7M6	K	EHRGFKLNMWD	F1Q9Z2	K	EHRGFKLNIWD	Q06849	T	EHNGYTLNMWD	Q7QI72	V	HYNDYVLNMWD	Q19705	Q	HFKDFQLNLWD	*	*	*	*	*	*	Q7RXK9	K	DYEGYKLNIWD	Q09767	R	EVEGLRFTIWD
447	Q9NSN8	K	SSDDGKSKIKF	G3QPK9	-	-----------	F7H0B7	K	SSDDGKSKIKF	F1M2M1	K	SSDDGKSKIKF	Q925E1	K	SSDDGKSKIKF	F1NR85	K	SSDDGKSKIKF	F6U782	K	SSDDGKSKIKF	F1QM33	K	SSDDGKSKIKF	Q8SX22	K	SSDDGKSKLKL	Q7PPA0	K	SSDDGKSKLKL	Q5WRR6	K	VADDGKLCVQL	*	*	*	*	*	*	*	*	*	*	*	*
1500	P48634	K	GHPRHKPGLPQ	G3QRZ7	K	GHPRHKPGPPQ	Q5TM26	K	GHPRHKPGPPQ	Q6MG48	K	GHPRPKPGPPQ	Q7TSC1	K	GHPRPKPGPPQ	*	*	*	F6ZIM3	G	LDPSTGHVQPA	E7F9N3	-	-----------	*	*	*	*	*	*	*	*	*	*	*	*	*	*	*	*	*	*	*	*	*
2063	P48634	K	FQDYQKLSSNL	G3QRZ7	K	FQDYQKLSSNL	Q5TM26	K	FQDYQKLSSNL	Q6MG48	K	FQDYRKLSSNL	Q7TSC1	K	FQDYRKLSSNL	*	*	*	F6ZIM3	-	SED---HRMSV	E7F9N3	-	-----------	*	*	*	*	*	*	*	*	*	*	*	*	*	*	*	*	*	*	*	*	*
2056	P48634	K	HPVELKPFQDY	G3QRZ7	K	HPVELKPFQDY	Q5TM26	K	HPVELKPFQDY	Q6MG48	K	HPVELKPFQDY	Q7TSC1	K	HPVELKPFQDY	*	*	*	F6ZIM3	K	HSADIKQSED-	E7F9N3	-	-----------	*	*	*	*	*	*	*	*	*	*	*	*	*	*	*	*	*	*	*	*	*
811	Q9BQ52	K	GEPQQKRAHTE	Q9GL73	K	GEPQQKRAHTE	F7BAZ5	K	GEPQQKRAHTE	Q8CGS5	K	REPHQKRAHSE	Q80Y81	K	REPQQKRAHTD	F1P100	K	KTPSQKRKQDK	Q28CN0	N	SQPVANHKRDL	F1QHE2	K	KSKAAKREQED	Q8MKW7	-	-----------	Q7Q1K4	-	CSPTR------	U4PR60	-	-----------	Q6CJR0	-	-----------	P36159	-	-----------	Q7RZX9	-	-----------	Q10155	-	-----------
282	Q9BQ52	K	AVKDGKSITH-	Q9GL73	K	AVKDGKSITH-	F7BAZ5	K	AVKEGKSITH-	Q8CGS5	K	AVKDGKSITY-	Q80Y81	K	AVKDGKSITY-	F1P100	E	ALKNGESITF-	Q28CN0	-	-----------	F1QHE2	K	ALKSGKTVTH-	Q8MKW7	N	QLKNGNDITLP	Q7Q1K4	N	QLKNGNDVTLP	U4PR60	-	-----------	Q6CJR0	N	ELAKGNSITLE	P36159	Q	KLTKGQTITLD	Q7RZX9	E	KLAKGESVTAE	Q10155	E	RLARGEPVTLE
495	Q9BQ52	K	SAIPMKIRNVS	Q9GL73	K	SAIPMKIRNVS	F7BAZ5	K	SAVPMKIRNVS	Q8CGS5	K	SAIPMKIRNVS	Q80Y81	K	SAIPMKIRNVS	F1P100	K	SAIPMKIRNVS	Q28CN0	K	SAVPMKTRNVS	F1QHE2	K	SSLPMKIRNVS	Q8MKW7	K	SCIPNKTRNVS	Q7Q1K4	K	SSIPNKTRNVS	U4PR60	-	-----------	Q6CJR0	K	SALPSKYRNVI	P36159	K	SALPSKYRNVV	Q7RZX9	K	SALPSKYRNVS	Q10155	L	SAMPSLYRNVS
742	Q9BQ52	K	E----KVGVAF	Q9GL73	K	E----KVGVAF	F7BAZ5	K	E----KVGIAF	Q8CGS5	K	E----KVGIAF	Q80Y81	K	E----KVGIAF	F1P100	K	E----KVGIAF	Q28CN0	K	E----KVGISF	F1QHE2	K	N----KVGISF	Q8MKW7	R	Q----RVAIAF	Q7Q1K4	D	TGLGTDLGIAF	U4PR60	N	E----NIGVAM	Q6CJR0	E	N--ARELCFAF	P36159	E	M--AREFCFAF	Q7RZX9	V	KKDRTVVLYAF	Q10155	H	---DLHIALAF
731	Q9BQ52	K	SQRYAKVPLFS	Q9GL73	K	SQRYAKVPLFS	F7BAZ5	K	SQRYAKVPLFS	Q8CGS5	K	SQRYAKIPLFS	Q80Y81	K	SQRYAKIPLFS	F1P100	K	SQRYAKIPLFN	Q28CN0	K	SQRYAKLPLFS	F1QHE2	K	SQRYAKIPLFS	Q8MKW7	K	SQRYAKCPRLP	Q7Q1K4	K	SQRYAKIPRLR	U4PR60	K	SARYPKVPVLP	Q6CJR0	K	SQRYPKVPNTN	P36159	K	SQRYPKLPQLD	Q7RZX9	K	SQRYPKMQAPV	Q10155	K	SQRYPKLPDID
135	Q9BQ52	K	--GLPKCVLSG	Q9GL73	K	--GLPKCVLSG	F7BAZ5	K	--GLPKCVLSG	Q8CGS5	K	--GLPKCVLSG	Q80Y81	K	--GLPKCVLSG	F1P100	R	--GLQRCVFLG	Q28CN0	-	-----------	F1QHE2	Q	--GVHQCVLSG	Q8MKW7	D	--GVRDIGLHG	Q7Q1K4	A	--GVPAVSLHG	U4PR60	-	-----------	Q6CJR0	D	--GKKDISIFY	P36159	N	--GKSNLVLHY	Q7RZX9	R	HGGPQRIEIHG	Q10155	P	TGEASPFVLHG
476	Q9BQ52	K	PAPAEKRSQYP	Q9GL73	K	PAPAEKRSQYP	F7BAZ5	K	PAPAEKRSQYP	Q8CGS5	K	PAPAEKRSQYP	Q80Y81	K	PAPAEKRSQYP	F1P100	N	-AVPGNGNPYP	Q28CN0	S	AFTGESKGQYP	F1QHE2	S	ASVSTSGEKFP	Q8MKW7	S	--PDNSADSYP	Q7Q1K4	R	RSAAVRAEQFP	U4PR60	-	-----------	Q6CJR0	-	--NKT-KLNEI	P36159	E	--NSAEKKKHV	Q7RZX9	-	------PNRDA	Q10155	F	PKAPSFAGSDI
260	Q9BQ52	K	LVLKAKEMGLP	Q9GL73	K	LVLKAKEMGLP	F7BAZ5	K	LVLKAKELGLP	Q8CGS5	K	LVLKAKELGLP	Q80Y81	K	LVLKAKELGLP	F1P100	Q	LVLKAQEMGLP	Q28CN0	-	-----------	F1QHE2	K	LVMKAKEMGLP	Q8MKW7	V	NLVKCVEQGVP	Q7Q1K4	V	SLEKCVELGVP	U4PR60	-	-----------	Q6CJR0	K	NVEEAKRLGVP	P36159	I	KVEEAIKLGVP	Q7RZX9	L	QPANALKYGLP	Q10155	K	DAAKAKSLGIT
571	Q9BQ52	K	S--LGKPLHPL	Q9GL73	K	S--LGKPLHPL	F7BAZ5	K	S--LGKPFHPL	Q8CGS5	K	S--LGKPFQPL	Q80Y81	K	S--LGKPFQPL	F1P100	Q	S--LGQAFSPL	Q28CN0	K	T--CGKPHTPV	F1QHE2	K	S--LGKALSPV	Q8MKW7	P	---K-PRADPL	Q7Q1K4	D	---LGDNCECL	U4PR60	-	-----------	Q6CJR0	T	N--KHT-ADKL	P36159	D	N--KDDETSYI	Q7RZX9	E	ALPADEAPKPL	Q10155	D	-----DGRSKL
152	Q9BQ52	K	YLEAIKIFSGP	Q9GL73	K	YLEAIKIFSGP	F7BAZ5	K	YLEAIKIFSGP	Q8CGS5	K	YLEAIKIFSGP	Q80Y81	K	YLEAIKIFSGP	F1P100	R	YLKAIRLFPGP	Q28CN0	-	-----------	F1QHE2	K	FLKAIKVFSGQ	Q8MKW7	R	MLQSMRRFVV-	Q7Q1K4	R	LFKAMRRFVI-	U4PR60	-	-----------	Q6CJR0	W	YVVSTWRYFVF	P36159	W	YIVSTWRYFVF	Q7RZX9	R	MLAAARRFV-F	Q10155	R	FLSSMRHFT-Y
279	Q9BQ52	K	IIAAVKDGKSI	Q9GL73	K	IIAAVKDGKSI	F7BAZ5	K	IIAAVKEGKSI	Q8CGS5	K	IIAAVKDGKSI	Q80Y81	K	IIAAVKDGKSI	F1P100	K	IITALKNGESI	Q28CN0	-	-----------	F1QHE2	K	IIKALKSGKTV	Q8MKW7	K	LLGQLKNGNDI	Q7Q1K4	K	LLGQLKNGNDV	U4PR60	-	-----------	Q6CJR0	A	LYAELAKGNSI	P36159	T	LFAKLTKGQTI	Q7RZX9	A	TFSKLAKGESV	Q10155	A	DCGRLARGEPV
271	Q3B7J2	K	DLYGQKNSATQ	G3RQ06	K	DLYGQKNSATQ	F6RMP8	K	DLYGQKNSATQ	B1WBV3	K	DLYGQKNSAAQ	Q9CYH5	K	DLYGQKNSAAQ	Q5F3A0	K	DLYGQKNTALQ	Q5BKK6	K	ELFGQKNSASE	F1R1S8	R	ELFGQRINMQA	Q9Y153	K	DLFVLKEGQPK	*	*	*	*	*	*	*	*	*	*	*	*	*	*	*	*	*	*
339	Q6IAU5	K	ALIRGKQLIVA	*	*	*	F7H947	K	ALIRGKQLIVA	Q8K3W9	K	ALIRGKQLIVA	Q61074	K	ALIRGKQLIVA	E1BVR7	K	ALIRGKQLIVA	Q5FVA0	-	-----------	Q7ZTW5	K	ALIRGKQLIVA	Q7K4Q5	R	CLLQGRDLYVA	*	*	*	*	*	*	*	*	*	*	*	*	*	*	*	*	*	*
92	Q6IAU5	K	EGKLQKALEDA	*	*	*	F7H947	K	EGKLQKALEDA	Q8K3W9	K	EGKLQKALQDA	Q61074	K	EGKLQKALQDA	E1BVR7	K	EGKLQKALEDA	Q5FVA0	K	DGKLQKALEDA	Q7ZTW5	K	EGKLQKALEDA	Q7K4Q5	V	NGQFEVALKEA	*	*	*	*	*	*	*	*	*	*	*	*	*	*	*	*	*	*
209	Q6IAU5	K	NGPTAKAYTGF	*	*	*	F7H947	K	NGPTAKAYTGF	Q8K3W9	K	NGPTAKGHTGP	Q61074	K	NGPTAKGHTGF	E1BVR7	E	NGKPDEEFTGI	Q5FVA0	-	-----------	Q7ZTW5	-	PAGAE------	Q7K4Q5	N	PSNVVNPMAGA	*	*	*	*	*	*	*	*	*	*	*	*	*	*	*	*	*	*
358	Q6IAU5	K	VSEAGKALDMS	*	*	*	F7H947	K	VSEAGKALDMS	Q8K3W9	K	VSEAGKALDMS	Q61074	K	VSEAGKALDMS	E1BVR7	K	VSEGGKAVDMS	Q5FVA0	-	-----------	Q7ZTW5	K	VSEKGKALDMS	Q7K4Q5	Q	ISRSGQAIEMS	*	*	*	*	*	*	*	*	*	*	*	*	*	*	*	*	*	*
226	Q9UH03	K	KQRVRKELEVN	G3R0S2	K	KQRVRKELEVN	F7BGT6	K	KQRVRKELEVN	Q9WU34	K	KQRVRKELEVN	Q9Z1S5	K	KQRVRKELEVN	F1NFU6	K	KQRVRKELEVN	F6U7E3	K	KQRVRKELEVN	A2BGU8	K	KQRVRKELEVC	*	*	*	*	*	*	*	*	*	Q6CK80	E	RNILQEEFKKY	P25342	N	RELIQNEFEKY	*	*	*	*	*	*
340	P00390	K	RVPNTKDLSLN	G3QIT1	K	REPNTKGLSLN	*	*	*	P70619	K	RDPNSKGLNLN	P47791	K	RDPNSKGLNLN	F1N964	*	*	F7A2J3	E	RDPNTEDLGLE	E7FGA5	A	REPNTAGLNLS	*	*	*	*	*	*	Q93379	K	RDPLTKELNLE	Q6HA23	L	RRS-LLGLGLE	P41921	L	RKS-HLGMGSE	Q873E8	E	RTPAVEGLGLD	P78965	Q	RAPKIQGLRLE
470	P00390	K	MVCANKEEKVV	G3QIT1	K	MVCANKEEKVV	*	*	*	P70619	K	MVCANKEEKVV	P47791	K	MVCANKEEKVV	F1N964	*	*	F7A2J3	K	LVCVGKEEKVV	E7FGA5	E	LVCAGENEKVV	*	*	*	*	*	*	Q93379	K	LVCVGKDEKVV	Q6HA23	E	LVCTGEEEKVV	P41921	P	IVCAGPNEKVV	Q873E8	P	LICAGPEEKVV	P78965	P	LVCAGPLQKVV
405	P00390	K	--EDSKLDYNN	G3QIT1	K	--EDSKLDYNN	*	*	*	P70619	R	--EDSRLDYDN	P47791	K	--QDSKLDYDN	F1N964	*	*	F7A2J3	K	--EDSKLDYDN	E7FGA5	K	--ADSKVDYNN	*	*	*	*	*	*	Q93379	K	--TDNKLTYEN	Q6HA23	K	KFKNQKQDYEN	P41921	K	KFRNDKLDYEN	Q873E8	K	EFRTLKLNYDN	P78965	H	--KDAHLDYEE
501	P00390	K	KMGATKADFDN	G3QIT1	K	KMGATKADFDN	*	*	*	P70619	K	KMGATKADFDN	P47791	K	KMGATKADFDN	F1N964	*	*	F7A2J3	K	KMGATKKDFDN	E7FGA5	K	NMGATKADFDR	*	*	*	*	*	*	Q93379	K	TMGATKKQFDQ	Q6HA23	K	KMGATKADFDS	P41921	K	KMGATKADFDN	Q873E8	K	NMGATKADFDN	P78965	K	KMGATKSDFDS
464	P00390	K	TKCVMKMVCAN	G3QIT1	K	TKCVMKMVCAN	*	*	*	P70619	K	TKCVMKMVCAN	P47791	K	TKCVMKMVCAN	F1N964	*	*	F7A2J3	K	TKCVMKLVCVG	E7FGA5	K	SQCIMKLVCAG	*	*	*	*	*	*	Q93379	K	EKAAMKLVCVG	Q6HA23	K	TPTRYKLVCTG	P41921	K	SPTRYKIVCAG	Q873E8	K	APTAYKLICAG	P78965	K	VPTTYKLVCAG
456	P00390	K	YHAVTKR--KT	G3QIT1	K	YHAVTKR--KT	*	*	*	P70619	T	YHAVTTR--KT	P47791	T	YHAVTTR--KT	F1N964	*	*	F7A2J3	R	YHAVTRR--KT	E7FGA5	T	YYAITTR--KS	*	*	*	*	*	*	Q93379	K	LFAVTKH--KE	Q6HA23	E	YYAMMEEKDKT	P41921	S	YYAMLSE--KS	Q873E8	K	YYAMMKPEDKA	P78965	E	NYSMVEQEDKV
189	P00390	K	----GKKYTAP	G3QIT1	K	----GKKYTAP	*	*	*	P70619	K	----GKKFTAP	P47791	K	----GKKFTAP	F1N964	*	*	F7A2J3	Q	----GQKYIAP	E7FGA5	K	----GKKYTAT	*	*	*	*	*	*	Q93379	A	----GAKYRGK	Q6HA23	E	DNC-TETYTAD	P41921	E	DNT-TEVYSAN	Q873E8	S	DGT-KSVVNAK	P78965	Q	DGSGTQVFSAK
346	P00390	K	DLSLNKLGIQT	G3QIT1	K	GLSLNKLGIQT	*	*	*	P70619	K	GLNLNKLGIQT	P47791	K	GLNLNKVGIQT	F1N964	*	*	F7A2J3	N	DLGLENLGLEL	E7FGA5	Q	GLNLSQIGVKL	*	*	*	*	*	*	Q93379	R	ELNLERVGVKT	Q6HA23	N	GLGLENIGVKL	P41921	N	GMGSENVGIKL	Q873E8	K	GLGLDKAGVKT	P78965	K	GLRLEKAGVKT
146	P00390	K	RVIKEKRDAYV	G3QIT1	-	S----------	*	*	*	P70619	K	HVIKEKRDAYV	P47791	K	HVIKQKRDAYV	F1N964	*	*	F7A2J3	K	KVIKEKRDAYV	E7FGA5	K	QIIKHKRDAYV	*	*	*	*	*	*	Q93379	S	KVIKKSRDEYI	Q6HA23	K	PEFKKKRDAYI	P41921	K	PEFKQKRDAYV	Q873E8	K	PTFKQKRDAYV	P78965	K	GMIKRKRDAYI
300	P00390	K	VKEVKKTLSGL	G3QIT1	K	VKEVKKTLSGL	*	*	*	P70619	K	VKEVKKTSSGL	P47791	K	VKEVKKTSSGL	F1N964	*	*	F7A2J3	K	VKSVKKSATGL	E7FGA5	K	VKSVKKNGKGL	*	*	*	*	*	*	Q93379	K	VTEVIKGDDGL	Q6HA23	K	VTKVEKDESTG	P41921	K	IVKVEKNVETD	Q873E8	K	LTSVQKDA-AG	P78965	E	EFKKVEKLPSG
181	P00390	K	FTSDPKPTIEV	G3QIT1	K	FTSDPKPTIEV	*	*	*	P70619	Q	FRDGPQPTAEV	P47791	R	FADGPRPTVEV	F1N964	*	*	F7A2J3	E	FTSDSEPTVEV	E7FGA5	E	FTDDPEPTVEV	*	*	*	*	*	*	Q93379	-	FAED--GTVEV	Q6HA23	K	FTVDGKVQVKK	P41921	N	FNKDGNVEVQK	Q873E8	S	LLSPNSVEVTL	P78965	E	FVSPTEVAVDM
458	P00390	K	TKR--KTKCVM	G3QIT1	K	TKR--KTKCVM	*	*	*	P70619	K	TTR--KTKCVM	P47791	K	TTR--KTKCVM	F1N964	*	*	F7A2J3	K	TRR--KTKCVM	E7FGA5	K	TTR--KSQCIM	*	*	*	*	*	*	Q93379	K	TKH--KEKAAM	Q6HA23	K	MEEKDKTPTRY	P41921	K	LSE--KSPTRY	Q873E8	K	MKPEDKAPTAY	P78965	K	VEQEDKVPTTY
379	P00390	K	GDVCGKALLTP	G3QIT1	K	GDVCGKALLTP	*	*	*	P70619	K	GDVCGKALLTP	P47791	K	GDVCGKALLTP	F1N964	*	*	F7A2J3	R	GDVCGRALLTP	E7FGA5	R	GDVCGRALLTP	*	*	*	*	*	*	Q93379	K	GDDTGKFLLTP	Q6HA23	K	GDVVGKVELTP	P41921	K	GDVVGKVELTP	Q873E8	Q	GDVCGQVELTP	P78965	K	GDVCGKLELTP
441	P00390	K	GIENVKTYSTS	G3QIT1	K	GIENVKTYSTS	*	*	*	P70619	K	GKDNVKIYSTA	P47791	K	GKDNVKIYSTA	F1N964	*	*	F7A2J3	K	GRENVKVYTTS	E7FGA5	K	GKDKVKVYTTS	*	*	*	*	*	*	Q93379	T	GKDEVTLYKSR	Q6HA23	K	GKDNVKVYNSK	P41921	K	GKENIKVYNSK	Q873E8	K	GAENLKIYKSS	P78965	K	GESQIKVYNTK
72	Q8N954	K	LGCENKGFALL	*	*	*	F6YBB3	-	-----------	F1LV52	K	LGCENKGFALL	Q3UFS4	K	LGCENKGFALL	E1C8L8	K	LGNENKGFALL	Q6DF57	K	LGNENKGFALL	Q6DGZ0	K	IGSQNKGFALL	Q9VI83	K	ISADNKGFQLL	*	*	*	Q22178	K	ISHESKGFALM	Q6CJA2	K	AKRLPKALKMM	Q06152	R	RSIMPRGYKMM	Q7SH51	K	TAAKSKGLAMM	*	*	*
150	Q6IEG0	K	VPLNHKRFVCD	G3RBN5	K	VPLNHKRFVCD	F6WDE7	K	VPLNHKRFVCD	D3ZJA5	K	VPLNHKRSVCD	Q9D361	K	VPLNHKRSVCD	F1NJQ4	K	VPQNHKRFTCD	B4F6G8	K	VPYNHKYAICD	F1QCJ2	K	IPQNHKRSLCD	*	*	*	*	*	*	*	*	*	*	*	*	*	*	*	*	*	*	*	*	*
[truncated: 33,600 more rows]
